# Supplementary material for: Integrated Characterization of AP-2δ Reveals Distinct Regulatory Architecture in Lung Adenocarcinoma and Lung Squamous Cell Carcinoma
Source: Cancers (Basel). 2026 Apr 17;18(8):1278. doi: 10.3390/cancers18081278 (PMC13114337; doi:10.3390/cancers18081278)
Supplement: Supplementary file 1 [file cancers-18-01278-s001.zip]

Archive with 5 entries (5 files):
- Supplementary_File_S1.xlsx
- Supplementary_File_S2.xlsx
- Supplementary_File_S3.xlsx
- Supplementary_File_S4.xlsx
- Supplementary_File_S5.xlsx
