# Supplementary material for: Integrated Characterization of AP-2δ Reveals Distinct Regulatory Architecture in Lung Adenocarcinoma and Lung Squamous Cell Carcinoma
Source: Cancers (Basel). 2026 Apr 17;18(8):1278. doi: 10.3390/cancers18081278 (PMC13114337; doi:10.3390/cancers18081278)
Supplement: Supplementary file 1 [file cancers-18-01278-s001.zip › Supplementary_File_S1.xlsx]

## Sheet: Supplementary File S1 title
	Supplementary File S1. Clinical and molecular profiling of TFAP2D-stratified LUAD and LUSC cohorts.
	Cohort-wide screening results and level-wise post hoc analyses are provided.

## Sheet: LUAD_full_screen
variable	type	ref_test	ref_statistic	ref_df	ref_p_value	ref_effect	ref_effect_ci_low	ref_effect_ci_high	auto_test	auto_statistic	auto_p_value	auto_effect	auto_effect_ci_low	auto_effect_ci_high	p_nominal	q_BH
i_cluster_output	categorical	chisq_pearson	21.6191	5	0.000618472	0.2704	0.0593892	1	chisq_simulated_p	21.6191	0.00069993	0.2704	0.0593892	1	0.00069993	0.0181064
oncogene_negative_or_positive_groups	categorical	chisq_pearson	10.5987	1	0.00113165	0.205588	0.0836927	1	chisq	10.5987	0.00113165	0.205588	0.0836927	1	0.00113165	0.0181064
expression_subtype	categorical	chisq_pearson	10.172	2	0.00618261	0.189637	0	1	chisq	10.172	0.00618261	0.189637	0	1	0.00618261	0.0659479
pfi	categorical	chisq_pearson	6.70199	1	0.00963053	0.105513	0	1	chisq	6.70199	0.00963053	0.105513	0	1	0.00963053	0.0770442
ajcc_pathologic_tumor_stage	categorical	chisq_pearson	18.2577	10	0.0507696	0.126847	0	1	chisq_simulated_p	18.2577	0.0713929	0.126847	0	1	0.0713929	0.331368
dss	categorical	chisq_pearson	3.55093	1	0.0595121	0.0731758	0	1	chisq	3.55093	0.0595121	0.0731758	0	1	0.0595121	0.331368
nonsilent_mutations_per_mb	continuous	welch_t	-1.65647	52.2864	0.103617	-0.231978	-0.62059	0.157145	wilcoxon	2640	0.460346	-0.0850806	-0.301074	0.139217	0.460346	0.716962
nonsilent_mutations	continuous	welch_t	-1.6558	52.2877	0.103753	-0.23188	-0.620491	0.157242	wilcoxon	2640	0.460346	-0.0850806	-0.301074	0.139217	0.460346	0.716962
vital_status	categorical	chisq_pearson	2.53797	1	0.111138	0.0547726	0	1	chisq	2.53797	0.111138	0.0547726	0	1	0.111138	0.395156
os	categorical	chisq_pearson	2.53797	1	0.111138	0.0547726	0	1	chisq	2.53797	0.111138	0.0547726	0	1	0.111138	0.395156
absolute_calls_purity	continuous	welch_t	-1.55421	39.8082	0.128049	-0.275888	-0.664695	0.113526	wilcoxon	2460.5	0.200716	-0.147288	-0.357294	0.076894	0.200716	0.494071
classification_of_tumor	categorical	chisq_pearson	9.78515	6	0.133996	0.0858488	0	1	chisq_simulated_p	9.78515	0.128487	0.0858488	0	1	0.128487	0.411159
dfi	categorical	chisq_pearson	1.93367	1	0.164357	0.0554127	0	1	chisq	1.93367	0.164357	0.0554127	0	1	0.164357	0.47813
tumor_status	categorical	chisq_pearson	3.57788	2	0.167137	0.0585506	0	1	chisq_simulated_p	3.57788	0.180282	0.0585506	0	1	0.180282	0.480752
absolute_calls_ploidy	continuous	welch_t	1.39678	40.6514	0.17006	0.242094	-0.147093	0.630747	wilcoxon	3482	0.0724867	0.206723	-0.0156662	0.409624	0.0724867	0.331368
gender	categorical	chisq_pearson	1.25566	1	0.262474	0.0222605	0	1	chisq	1.25566	0.262474	0.0222605	0	1	0.262474	0.59994
age_at_initial_pathologic_diagnosis	continuous	welch_t	-1.01704	78.1313	0.312273	-0.149832	-0.412118	0.112606	wilcoxon	12699.5	0.319546	-0.0770712	-0.225067	0.0744009	0.319546	0.660075
icd_10_code	categorical	chisq_pearson	6.35004	6	0.385141	0.0291865	0	1	chisq_simulated_p	6.35004	0.350665	0.0291865	0	1	0.350665	0.660075
transversion_high_low	categorical	chisq_pearson	0.714475	1	0.397962	0	0	1	chisq	0.714475	0.397962	0	0	1	0.397962	0.707488
tobacco_smoking_quit_year	continuous	welch_t	0.756578	39.88	0.453749	0.145355	-0.224307	0.514732	wilcoxon	3960.5	0.33697	0.10505	-0.1084	0.309241	0.33697	0.660075
site_of_resection_or_biopsy	categorical	chisq_pearson	0.520786	1	0.470507	0	0	1	chisq	0.520786	0.470507	0	0	1	0.470507	0.716962
os_time	continuous	welch_t	-0.597321	89.0731	0.551809	-0.0733318	-0.333426	0.186835	wilcoxon	13879.5	0.723629	-0.0271947	-0.17589	0.122714	0.723629	0.906576
dss_time	continuous	welch_t	-0.597321	89.0731	0.551809	-0.0733318	-0.333426	0.186835	wilcoxon	13879.5	0.723629	-0.0271947	-0.17589	0.122714	0.723629	0.906576
last_contact_days_to	continuous	welch_t	-0.577855	65.329	0.565349	-0.085536	-0.393477	0.222535	wilcoxon	6350.5	0.59506	-0.0484717	-0.223154	0.129227	0.59506	0.865541
death_days_to	continuous	welch_t	-0.578635	24.5502	0.568106	-0.112038	-0.596785	0.373021	wilcoxon	1440.5	0.901906	-0.0180641	-0.291221	0.257816	0.901906	0.931
pack_years_smoked	continuous	welch_t	-0.374532	57.8837	0.709377	-0.0577365	-0.373175	0.257785	wilcoxon	6534.5	0.805905	-0.0229516	-0.202885	0.158481	0.805905	0.906576
tobacco_smoking_status	categorical	chisq_pearson	3.67073	6	0.721134	0	0	1	chisq_simulated_p	3.67073	0.714929	0	0	1	0.714929	0.906576
pfi_time	continuous	welch_t	0.356747	82.0084	0.722197	0.0492046	-0.210928	0.309289	wilcoxon	14490.5	0.839102	0.0156299	-0.134094	0.164656	0.839102	0.906576
methylation_signature	categorical	chisq_pearson	0.426553	2	0.807933	0	0	1	chisq	0.426553	0.807933	0	0	1	0.807933	0.906576
race	categorical	chisq_pearson	1.83059	5	0.872055	0	0	1	chisq_simulated_p	1.83059	0.849915	0	0	1	0.849915	0.906576
dfi_time	continuous	welch_t	-0.0320001	57.4806	0.974583	-0.00519103	-0.327216	0.316843	wilcoxon	5437.5	0.836567	-0.0197404	-0.20356	0.165424	0.836567	0.906576
mechanism_of_m_tor_pathway_activation	categorical	chisq_pearson	0.185529	4	0.995954	0	0	1	chisq_simulated_p	0.185529	0.9965	0	0	1	0.9965	0.9965

## Sheet: LUSC_full_screen
variable	type	ref_test	ref_statistic	ref_df	ref_p_value	ref_effect	ref_effect_ci_low	ref_effect_ci_high	auto_test	auto_statistic	auto_p_value	auto_effect	auto_effect_ci_low	auto_effect_ci_high	p_nominal	q_BH
expression_subtype	categorical	chisq_pearson	13.879	3	0.00307463	0.24843	0	1	chisq	13.879	0.00307463	0.24843	0	1	0.00307463	0.0768658
tobacco_smoking_quit_year	continuous	welch_t	2.44959	73.6889	0.016678	0.323479	0.00659089	0.639839	wilcoxon	6840.5	0.0772846	0.164836	-0.0165937	0.335757	0.0772846	0.276016
icd_10_code	categorical	chisq_pearson	12.9095	6	0.0444965	0.129209	0	1	chisq_simulated_p	12.9095	0.0662934	0.129209	0	1	0.0662934	0.276016
death_days_to	continuous	welch_t	1.57617	32.1716	0.12477	0.294832	-0.129781	0.718746	wilcoxon	2875.5	0.0287207	0.274601	0.0359551	0.483618	0.0287207	0.182661
pfi	categorical	chisq_pearson	2.34677	1	0.125543	0.0519128	0	1	chisq	2.34677	0.125543	0.0519128	0	1	0.125543	0.319007
site_of_resection_or_biopsy	categorical	chisq_pearson	2.32143	1	0.127603	0.0514213	0	1	chisq	2.32143	0.127603	0.0514213	0	1	0.127603	0.319007
race	categorical	chisq_pearson	7.01535	4	0.135079	0.0776321	0	1	chisq_simulated_p	7.01535	0.185781	0.0776321	0	1	0.185781	0.387878
ajcc_pathologic_tumor_stage	categorical	chisq_pearson	13.6851	10	0.187847	0.0857018	0	1	chisq_simulated_p	13.6851	0.186181	0.0857018	0	1	0.186181	0.387878
os_time	continuous	welch_t	0.973326	94.383	0.332879	0.113039	-0.147587	0.373551	wilcoxon	16281.5	0.0292257	0.16776	0.0185928	0.309622	0.0292257	0.182661
dss_time	continuous	welch_t	0.973326	94.383	0.332879	0.113039	-0.147587	0.373551	wilcoxon	16281.5	0.0292257	0.16776	0.0185928	0.309622	0.0292257	0.182661
vital_status	categorical	chisq_pearson	0.877432	1	0.348906	0	0	1	chisq	0.877432	0.348906	0	0	1	0.348906	0.582608
os	categorical	chisq_pearson	0.877432	1	0.348906	0	0	1	chisq	0.877432	0.348906	0	0	1	0.348906	0.582608
pfi_time	continuous	welch_t	0.927427	90.9112	0.356161	0.11215	-0.148435	0.372621	wilcoxon	16074.5	0.050835	0.150233	0.000635272	0.293253	0.050835	0.254175
tobacco_smoking_status	categorical	chisq_pearson	6.43044	6	0.376736	0.0289572	0	1	chisq_simulated_p	6.43044	0.349565	0.0289572	0	1	0.349565	0.582608
nonsilent_mutations	continuous	welch_t	-0.807056	47.1503	0.423687	-0.118286	-0.55455	0.318315	wilcoxon	1726.5	0.847771	-0.025127	-0.271798	0.224643	0.847771	0.847771
pack_years_smoked	continuous	welch_t	-0.786165	85.657	0.43394	-0.0968957	-0.373472	0.179795	wilcoxon	9981	0.484552	-0.0570619	-0.213912	0.102657	0.484552	0.716191
nonsilent_mutations_per_mb	continuous	welch_t	-0.766253	47.0146	0.447356	-0.112845	-0.549275	0.323909	wilcoxon	1713	0.839989	-0.026428	-0.273107	0.223512	0.839989	0.847771
dss	categorical	chisq_pearson	0.483125	1	0.48701	0	0	1	chisq	0.483125	0.48701	0	0	1	0.48701	0.716191
last_contact_days_to	continuous	welch_t	0.549212	69.6135	0.584617	0.0765417	-0.231814	0.38478	wilcoxon	7509.5	0.121387	0.141261	-0.0364188	0.310284	0.121387	0.319007
dfi_time	continuous	welch_t	-0.411032	70.2192	0.682301	-0.0571731	-0.373358	0.259108	wilcoxon	6007	0.585537	0.0510936	-0.131424	0.23026	0.585537	0.803074
dfi	categorical	chisq_pearson	0.116606	1	0.732745	0	0	1	chisq	0.116606	0.732745	0	0	1	0.732745	0.847771
tumor_status	categorical	chisq_pearson	0.104365	1	0.746653	0	0	1	chisq	0.104365	0.746653	0	0	1	0.746653	0.847771
classification_of_tumor	categorical	chisq_pearson	3.46743	6	0.748298	0	0	1	chisq_simulated_p	3.46743	0.754925	0	0	1	0.754925	0.847771
gender	categorical	chisq_pearson	0.0640162	1	0.800257	0	0	1	chisq	0.0640162	0.800257	0	0	1	0.800257	0.847771
age_at_initial_pathologic_diagnosis	continuous	welch_t	-0.162873	91.3653	0.870978	-0.0193128	-0.281618	0.243012	wilcoxon	13124.5	0.610336	-0.0394833	-0.189036	0.111859	0.610336	0.803074

## Sheet: LUAD_posthoc
variable	level	prop_high	prop_low	diff_prop_high_minus_low	p_value	p_method	odds_ratio	or_ci_low	or_ci_high	direction	p_adj_bh
i_cluster_output	2	0.310345	0.0653266	0.245018	0.000408478	fisher_exact	6.3529	2.12009	18.5385	enriched_in_high	0.00245087
oncogene_negative_or_positive_groups	Oncogene_Negative	0.103448	0.417085	-0.313637	0.00113165	chisq_2x2	0.162254	0.0304313	0.5561	enriched_in_low	0.00113165
oncogene_negative_or_positive_groups	Oncogene_Positive	0.896552	0.582915	0.313637	0.00113165	chisq_2x2	6.16317	1.79824	32.861	enriched_in_high	0.00113165
expression_subtype	prox_-prolif_	0.517241	0.236181	0.28106	0.00148336	chisq_2x2	3.44236	1.43419	8.33344	enriched_in_high	0.00445008
pfi	0	0.742424	0.574944	0.16748	0.00963053	chisq_2x2	2.12799	1.16097	4.0709	enriched_in_high	0.00963053
pfi	1	0.257576	0.425056	-0.16748	0.00963053	chisq_2x2	0.469927	0.245646	0.86135	enriched_in_low	0.00963053
ajcc_pathologic_tumor_stage	Stage_IB	0.166667	0.286353	-0.119687	0.0411367	chisq_2x2	0.499032	0.228002	1.00325	enriched_in_low	0.302764
classification_of_tumor	metastasis	0.121212	0.049217	0.0719951	0.0419671	fisher_exact	2.65772	0.976568	6.56022	enriched_in_high	0.29377
ajcc_pathologic_tumor_stage	Stage_IIB	0.212121	0.12528	0.0868416	0.055048	chisq_2x2	1.87714	0.900459	3.71723	enriched_in_high	0.302764
dss	0	0.857143	0.748792	0.108351	0.0595121	chisq_2x2	2.01036	0.941721	4.79506	enriched_in_high	0.0595121
dss	1	0.142857	0.251208	-0.108351	0.0595121	chisq_2x2	0.497424	0.208548	1.06189	enriched_in_low	0.0595121
tumor_status	TUMOR_FREE	0.733333	0.6125	0.120833	0.0709141	chisq_2x2	1.73782	0.923033	3.4198	enriched_in_high	0.143928
i_cluster_output	5	0	0.100503	-0.100503	0.0848646	fisher_exact	0	0	1.3407	enriched_in_low	0.254594
tumor_status	WITH_TUMOR	0.266667	0.3775	-0.110833	0.095952	chisq_2x2	0.600269	0.304931	1.13059	enriched_in_low	0.143928
expression_subtype	prox_-inflam	0.206897	0.361809	-0.154912	0.100423	chisq_2x2	0.461555	0.146763	1.23695	enriched_in_low	0.150634
vital_status	Alive	0.727273	0.626398	0.100875	0.111138	chisq_2x2	1.58911	0.873114	3.00435	enriched_in_high	0.111138
vital_status	Dead	0.272727	0.373602	-0.100875	0.111138	chisq_2x2	0.629282	0.332851	1.14533	enriched_in_low	0.111138
os	0	0.727273	0.626398	0.100875	0.111138	chisq_2x2	1.58911	0.873114	3.00435	enriched_in_high	0.111138
os	1	0.272727	0.373602	-0.100875	0.111138	chisq_2x2	0.629282	0.332851	1.14533	enriched_in_low	0.111138
icd_10_code	C34_2	0.0754717	0.0322581	0.0432136	0.128434	fisher_exact	2.44159	0.545451	8.66191	enriched_in_high	0.653838
ajcc_pathologic_tumor_stage	Stage_II	0.0151515	0	0.0151515	0.128655	fisher_exact		0.17366		enriched_in_high	0.471735
dfi	0	0.795455	0.692308	0.103147	0.164357	chisq_2x2	1.72555	0.767232	4.27903	enriched_in_high	0.164357
dfi	1	0.204545	0.307692	-0.103147	0.164357	chisq_2x2	0.579527	0.233698	1.30339	enriched_in_low	0.164357
icd_10_code	C34_30	0.0377358	0.0117302	0.0260056	0.186811	fisher_exact	3.28935	0.290598	23.6254	enriched_in_high	0.653838
expression_subtype	TRU	0.275862	0.40201	-0.126148	0.192346	chisq_2x2	0.568002	0.20698	1.41609	enriched_in_low	0.192346
ajcc_pathologic_tumor_stage	[Discrepancy]	0.030303	0.0111857	0.0191173	0.223876	fisher_exact	2.75483	0.257248	17.2586	enriched_in_high	0.507481
ajcc_pathologic_tumor_stage	Stage_IV	0.0151515	0.0559284	-0.0407769	0.230673	fisher_exact	0.260122	0.00623401	1.64632	enriched_in_low	0.507481
gender	FEMALE	0.606061	0.532438	0.0736221	0.262474	chisq_2x2	1.35021	0.773975	2.38944	enriched_in_high	0.262474
gender	MALE	0.393939	0.467562	-0.0736221	0.262474	chisq_2x2	0.740623	0.418509	1.29203	enriched_in_low	0.262474
i_cluster_output	4	0.0689655	0.165829	-0.0968636	0.269217	fisher_exact	0.373822	0.0411248	1.61416	enriched_in_low	0.538434
classification_of_tumor	Prior_primary	0.030303	0.0693512	-0.0390482	0.291536	fisher_exact	0.419883	0.0475622	1.71981	enriched_in_low	0.700508
classification_of_tumor	not_reported	0.0151515	0.0469799	-0.0318284	0.338147	fisher_exact	0.31256	0.00743719	2.01163	enriched_in_low	0.700508
icd_10_code	C34_9	0.0188679	0.0058651	0.0130028	0.352473	fisher_exact	3.24538	0.0542178	63.4316	enriched_in_high	0.725098
tobacco_smoking_status	Not_Reported	0	0.0268456	-0.0268456	0.379491	fisher_exact	0	0	2.43886	enriched_in_low	0.836802
i_cluster_output	1	0.0689655	0.140704	-0.071738	0.386752	fisher_exact	0.453654	0.0495789	1.98225	enriched_in_low	0.580128
transversion_high_low	High	0.689655	0.60804	0.081615	0.397962	chisq_2x2	1.43033	0.586121	3.75895	enriched_in_high	0.397962
transversion_high_low	Low	0.310345	0.39196	-0.081615	0.397962	chisq_2x2	0.699141	0.266032	1.70613	enriched_in_low	0.397962
icd_10_code	C34_1	0.566038	0.624633	-0.0585957	0.414342	chisq_2x2	0.784341	0.419894	1.48038	enriched_in_low	0.725098
tobacco_smoking_status	Current_Reformed_Smoker__Duration_Not_Specified	0.0151515	0.00671141	0.00844011	0.424551	fisher_exact	2.27208	0.042722	28.7827	enriched_in_high	0.836802
tobacco_smoking_status	Current_Smoker	0.272727	0.228188	0.0445394	0.424936	chisq_2x2	1.26778	0.663434	2.3371	enriched_in_high	0.836802
classification_of_tumor	primary	0.80303	0.762864	0.0401668	0.470507	chisq_2x2	1.26673	0.649997	2.63391	enriched_in_high	0.700508
site_of_resection_or_biopsy	Lung__NOS	0.80303	0.762864	0.0401668	0.470507	chisq_2x2	1.26673	0.649997	2.63391	enriched_in_high	0.470507
site_of_resection_or_biopsy	Not_Reported	0.19697	0.237136	-0.0401668	0.470507	chisq_2x2	0.789437	0.379663	1.53847	enriched_in_low	0.470507
tobacco_smoking_status	Current_Reformed_Smoker_for_>_15_yrs	0.227273	0.268456	-0.0411836	0.478172	chisq_2x2	0.801827	0.403076	1.51464	enriched_in_low	0.836802
ajcc_pathologic_tumor_stage	Stage_IIA	0.121212	0.0939597	0.0272524	0.485923	chisq_2x2	1.32924	0.513151	3.05557	enriched_in_high	0.800898
race	Unknown	0.0151515	0.00894855	0.00620297	0.499167	fisher_exact	1.70171	0.0340794	17.5408	enriched_in_high	1
classification_of_tumor	recurrence	0.0151515	0.0447427	-0.0295912	0.500363	fisher_exact	0.328944	0.00780965	2.12834	enriched_in_low	0.700508
ajcc_pathologic_tumor_stage	Stage_IIIA	0.166667	0.136465	0.0302013	0.509662	chisq_2x2	1.26496	0.564988	2.61839	enriched_in_high	0.800898
methylation_signature	intermediate	0.454545	0.382166	0.0723798	0.514696	chisq_2x2	1.3449	0.487754	3.63592	enriched_in_high	1
i_cluster_output	6	0.344828	0.286432	0.0583954	0.518964	chisq_2x2	1.30959	0.510878	3.17856	enriched_in_high	0.622757
race	not_reported	0.136364	0.114094	0.0222697	0.599235	chisq_2x2	1.22549	0.502923	2.69233	enriched_in_high	1
race	asian	0	0.0178971	-0.0178971	0.604483	fisher_exact	0	0	3.99509	enriched_in_low	1
tobacco_smoking_status	Lifelong_Non-Smoker	0.166667	0.143177	0.0234899	0.614124	chisq_2x2	1.19644	0.535481	2.46977	enriched_in_high	0.859774
i_cluster_output	3	0.206897	0.241206	-0.0343095	0.684736	chisq_2x2	0.821348	0.258201	2.2364	enriched_in_low	0.684736
methylation_signature	low	0.363636	0.407643	-0.0440069	0.69341	chisq_2x2	0.831208	0.284564	2.27033	enriched_in_low	1
mechanism_of_m_tor_pathway_activation	Akt_pS473	0.2	0.233766	-0.0337662	0.709405	chisq_2x2	0.820333	0.224503	2.47069	enriched_in_low	1
mechanism_of_m_tor_pathway_activation	STK11_mut	0.2	0.181818	0.0181818	0.785353	fisher_exact	1.12422	0.30357	3.45213	enriched_in_high	1
race	white	0.742424	0.756152	-0.0137279	0.808896	chisq_2x2	0.929653	0.501146	1.79631	enriched_in_low	1
race	black_or_african_american	0.106061	0.100671	0.00538947	0.892281	chisq_2x2	1.05978	0.385105	2.5177	enriched_in_high	1
icd_10_code	C34_3	0.301887	0.31085	-0.00896365	0.895533	chisq_2x2	0.958794	0.475869	1.85914	enriched_in_low	1
tobacco_smoking_status	Current_Reformed_Smoker_for_<_or_=_15_yrs	0.318182	0.322148	-0.00396583	0.948663	chisq_2x2	0.981979	0.534605	1.75605	enriched_in_low	1
ajcc_pathologic_tumor_stage	Stage_IA	0.257576	0.255034	0.0025422	0.964736	chisq_2x2	1.0134	0.5251	1.87728	enriched_in_high	1
mechanism_of_m_tor_pathway_activation	unaligned	0.4	0.402597	-0.0025974	0.980401	chisq_2x2	0.989307	0.371658	2.53179	enriched_in_low	1
race	american_indian_or_alaska_native	0	0.00223714	-0.00223714	1	fisher_exact	0	0	263.055	enriched_in_low	1
classification_of_tumor	Subsequent_Primary	0	0.00894855	-0.00894855	1	fisher_exact	0	0	10.3537	enriched_in_low	1
classification_of_tumor	Synchronous_primary	0.0151515	0.0178971	-0.00274558	1	fisher_exact	0.844506	0.0187413	6.47402	enriched_in_low	1
icd_10_code	C34_0	0	0.00293255	-0.00293255	1	fisher_exact	0	0	249.948	enriched_in_low	1
icd_10_code	C34_8	0	0.0117302	-0.0117302	1	fisher_exact	0	0	9.85507	enriched_in_low	1
ajcc_pathologic_tumor_stage	[Not_Available]	0	0.00223714	-0.00223714	1	fisher_exact	0	0	263.055	enriched_in_low	1
ajcc_pathologic_tumor_stage	Stage_I	0	0.0111857	-0.0111857	1	fisher_exact	0	0	7.46017	enriched_in_low	1
ajcc_pathologic_tumor_stage	Stage_IIIB	0.0151515	0.0223714	-0.00721985	1	fisher_exact	0.67276	0.0152634	4.87015	enriched_in_low	1
tumor_status	[Discrepancy]	0	0.01	-0.01	1	fisher_exact	0	0	10.2001	enriched_in_low	1
tobacco_smoking_status	Unknown	0	0.00447427	-0.00447427	1	fisher_exact	0	0	36.2461	enriched_in_low	1
methylation_signature	high	0.181818	0.210191	-0.0283729	1	fisher_exact	0.83583	0.192669	2.78162	enriched_in_low	1
mechanism_of_m_tor_pathway_activation	AMPK-LKB1_low	0.12	0.11039	0.00961039	1	fisher_exact	1.09836	0.190709	4.27882	enriched_in_high	1
mechanism_of_m_tor_pathway_activation	PI3K_mut	0.08	0.0714286	0.00857143	1	fisher_exact	1.12967	0.114532	5.6994	enriched_in_high	1

## Sheet: LUSC_posthoc
variable	level	prop_high	prop_low	diff_prop_high_minus_low	p_value	p_method	odds_ratio	or_ci_low	or_ci_high	direction	p_adj_bh
expression_subtype	classical	0.652174	0.318182	0.333992	0.0018728	chisq_2x2	3.98328	1.46997	11.6233	enriched_in_high	0.00749121
expression_subtype	secretory	0.0434783	0.272727	-0.229249	0.0167894	chisq_2x2	0.122088	0.002874	0.80471	enriched_in_low	0.0335788
expression_subtype	basal	0.0869565	0.266234	-0.179277	0.0614791	chisq_2x2	0.263962	0.0287686	1.1597	enriched_in_low	0.0819722
tobacco_smoking_status	Current_Reformed_Smoker_for_<_or_=_15_yrs	0.590909	0.483871	0.107038	0.105161	chisq_2x2	1.5394	0.883524	2.71495	enriched_in_high	0.522245
pfi	0	0.787879	0.695853	0.0920263	0.125543	chisq_2x2	1.62201	0.849406	3.28428	enriched_in_high	0.125543
pfi	1	0.212121	0.304147	-0.0920263	0.125543	chisq_2x2	0.616519	0.30448	1.17729	enriched_in_low	0.125543
classification_of_tumor	primary	0.893939	0.817972	0.075967	0.127603	chisq_2x2	1.8737	0.812681	5.04749	enriched_in_high	0.89322
site_of_resection_or_biopsy	Lung__NOS	0.893939	0.817972	0.075967	0.127603	chisq_2x2	1.8737	0.812681	5.04749	enriched_in_high	0.127603
site_of_resection_or_biopsy	Not_Reported	0.106061	0.182028	-0.075967	0.127603	chisq_2x2	0.533702	0.198118	1.23049	enriched_in_low	0.127603
race	Unknown	0.0151515	0	0.0151515	0.132	fisher_exact		0.168609		enriched_in_high	0.66
icd_10_code	C34_0	0.0169492	0	0.0169492	0.142512	fisher_exact		0.154281		enriched_in_high	0.498792
icd_10_code	C34_10	0.0169492	0	0.0169492	0.142512	fisher_exact		0.154281		enriched_in_high	0.498792
tobacco_smoking_status	Lifelong_Non-Smoker	0	0.0414747	-0.0414747	0.149213	fisher_exact	0	0	1.47738	enriched_in_low	0.522245
ajcc_pathologic_tumor_stage	Stage_IA	0.121212	0.18894	-0.067728	0.182102	chisq_2x2	0.592619	0.235124	1.31189	enriched_in_low	0.784278
ajcc_pathologic_tumor_stage	Stage_IIIB	0.0606061	0.0322581	0.028348	0.277904	fisher_exact	1.93239	0.448773	6.41847	enriched_in_high	0.784278
tobacco_smoking_status	Current_Reformed_Smoker_for_>_15_yrs	0.121212	0.172811	-0.0515989	0.293889	chisq_2x2	0.660745	0.261408	1.46791	enriched_in_low	0.606596
ajcc_pathologic_tumor_stage	Stage_I	0.0151515	0.00460829	0.0105432	0.346627	fisher_exact	3.31135	0.0554807	64.5141	enriched_in_high	0.784278
tobacco_smoking_status	Unknown	0.0151515	0.00460829	0.0105432	0.346627	fisher_exact	3.31135	0.0554807	64.5141	enriched_in_high	0.606596
vital_status	Alive	0.621212	0.559908	0.0613043	0.348906	chisq_2x2	1.28841	0.735406	2.29472	enriched_in_high	0.348906
vital_status	Dead	0.378788	0.440092	-0.0613043	0.348906	chisq_2x2	0.776153	0.435783	1.35979	enriched_in_low	0.348906
os	0	0.621212	0.559908	0.0613043	0.348906	chisq_2x2	1.28841	0.735406	2.29472	enriched_in_high	0.348906
os	1	0.378788	0.440092	-0.0613043	0.348906	chisq_2x2	0.776153	0.435783	1.35979	enriched_in_low	0.348906
expression_subtype	primitive	0.217391	0.142857	0.0745342	0.355985	fisher_exact	1.66121	0.436959	5.30555	enriched_in_high	0.355985
ajcc_pathologic_tumor_stage	Stage_IIIA	0.0909091	0.131336	-0.0404273	0.35649	chisq_2x2	0.6619	0.223354	1.62677	enriched_in_low	0.784278
dss	0	0.836364	0.796438	0.039926	0.48701	chisq_2x2	1.3056	0.598804	3.16351	enriched_in_high	0.48701
dss	1	0.163636	0.203562	-0.039926	0.48701	chisq_2x2	0.765932	0.316105	1.67	enriched_in_low	0.48701
classification_of_tumor	Prior_primary	0.0151515	0.0414747	-0.0263231	0.491627	fisher_exact	0.356067	0.0084096	2.33269	enriched_in_low	1
tobacco_smoking_status	Current_Reformed_Smoker__Duration_Not_Specified	0.0151515	0.00921659	0.00593493	0.508788	fisher_exact	1.65186	0.0330793	17.0278	enriched_in_high	0.712303
icd_10_code	C34_1	0.474576	0.509859	-0.0352829	0.615708	chisq_2x2	0.868592	0.480144	1.56545	enriched_in_low	1
ajcc_pathologic_tumor_stage	Stage_IIB	0.166667	0.191244	-0.0245776	0.633991	chisq_2x2	0.84606	0.382226	1.72556	enriched_in_low	1
tobacco_smoking_status	Current_Smoker	0.242424	0.269585	-0.027161	0.64175	chisq_2x2	0.867238	0.442886	1.62191	enriched_in_low	0.748709
race	not_reported	0.242424	0.221198	0.0212261	0.699984	chisq_2x2	1.12638	0.572091	2.12059	enriched_in_high	0.985061
classification_of_tumor	recurrence	0.0151515	0.0299539	-0.0148024	0.705611	fisher_exact	0.498769	0.0115516	3.42739	enriched_in_low	1
dfi	0	0.777778	0.8	-0.0222222	0.732745	chisq_2x2	0.875419	0.391239	2.11712	enriched_in_low	0.732745
dfi	1	0.222222	0.2	0.0222222	0.732745	chisq_2x2	1.14231	0.472341	2.55598	enriched_in_high	0.732745
tumor_status	TUMOR_FREE	0.759259	0.738667	0.0205926	0.746653	chisq_2x2	1.11552	0.557297	2.36783	enriched_in_high	0.746653
tumor_status	WITH_TUMOR	0.240741	0.261333	-0.0205926	0.746653	chisq_2x2	0.896445	0.422328	1.79437	enriched_in_low	0.746653
icd_10_code	C34_9	0.101695	0.0901408	0.0115541	0.775923	chisq_2x2	1.14234	0.372324	2.9525	enriched_in_high	1
race	black_or_african_american	0.0454545	0.062212	-0.0167574	0.783653	fisher_exact	0.718242	0.135508	2.44098	enriched_in_low	0.985061
classification_of_tumor	not_reported	0.0454545	0.0599078	-0.0144533	0.784076	fisher_exact	0.74765	0.140762	2.55062	enriched_in_low	1
race	white	0.681818	0.698157	-0.0163385	0.788049	chisq_2x2	0.926595	0.516658	1.70618	enriched_in_low	0.985061
gender	FEMALE	0.272727	0.258065	0.0146628	0.800257	chisq_2x2	1.07796	0.565384	1.98165	enriched_in_high	0.800257
gender	MALE	0.727273	0.741935	-0.0146628	0.800257	chisq_2x2	0.92768	0.504629	1.76871	enriched_in_low	0.800257
ajcc_pathologic_tumor_stage	Stage_IB	0.287879	0.301843	-0.0139645	0.817589	chisq_2x2	0.935152	0.498088	1.69847	enriched_in_low	1
icd_10_code	C34_3	0.355932	0.352113	0.00381953	0.954657	chisq_2x2	1.01681	0.541769	1.86666	enriched_in_high	1
classification_of_tumor	Synchronous_primary	0	0.00691244	-0.00691244	1	fisher_exact	0	0	16.0382	enriched_in_low	1
ajcc_pathologic_tumor_stage	Stage_II	0	0.00691244	-0.00691244	1	fisher_exact	0	0	16.0382	enriched_in_low	1
ajcc_pathologic_tumor_stage	Stage_III	0	0.00691244	-0.00691244	1	fisher_exact	0	0	16.0382	enriched_in_low	1
race	asian	0.0151515	0.0184332	-0.00328166	1	fisher_exact	0.819535	0.0181863	6.28332	enriched_in_low	1
classification_of_tumor	metastasis	0.030303	0.0299539	0.000349113	1	fisher_exact	1.012	0.108426	4.63174	enriched_in_high	1
classification_of_tumor	Subsequent_Primary	0	0.0138249	-0.0138249	1	fisher_exact	0	0	5.63323	enriched_in_low	1
icd_10_code	C34_2	0.0338983	0.0366197	-0.00272141	1	fisher_exact	0.923228	0.0986264	4.24622	enriched_in_low	1
icd_10_code	C34_8	0	0.0112676	-0.0112676	1	fisher_exact	0	0	9.20226	enriched_in_low	1
ajcc_pathologic_tumor_stage	[Discrepancy]	0	0.00921659	-0.00921659	1	fisher_exact	0	0	10.0512	enriched_in_low	1
ajcc_pathologic_tumor_stage	Stage_IV	0.0151515	0.0138249	0.00132663	1	fisher_exact	1.09726	0.0235015	9.26926	enriched_in_high	1
tobacco_smoking_status	Not_Reported	0.0151515	0.0184332	-0.00328166	1	fisher_exact	0.819535	0.0181863	6.28332	enriched_in_low	1
