# Supplementary material for: Integrated Characterization of AP-2δ Reveals Distinct Regulatory Architecture in Lung Adenocarcinoma and Lung Squamous Cell Carcinoma
Source: Cancers (Basel). 2026 Apr 17;18(8):1278. doi: 10.3390/cancers18081278 (PMC13114337; doi:10.3390/cancers18081278)
Supplement: Supplementary file 1 [file cancers-18-01278-s001.zip › Supplementary_File_S2.xlsx]

## Sheet: Supplementary File S2 title
	Supplementary File S2. Differential-expression and overlap analyses in TFAP2D-stratified LUAD and LUSC cohorts.
	Full differential expression results, overlap membership, and enrichment outputs underlying Table 1 are provided.

## Sheet: LUAD_DEA
Gene	logFC	AveExpr	t	P.Value	adj.P.Val	B
ASCL1	3.57844298785311	-1.42711580981559	8.56178212318545	1.28666764194808e-16	1.96978918538852e-13	27.0176332042806
NEUROD1	3.47060618571733	-4.67320308317598	9.85236640767908	4.25917215047182e-21	1.6953208827738e-17	36.3246899669746
CALCA	3.43045715915661	-1.00427532870888	6.97290499498796	9.55322072746997e-12	3.88016732485933e-09	16.2387169256634
ITPRID1	3.34792852016235	-1.33835447396566	10.4391340941074	2.84475353402976e-23	1.88720949447534e-19	41.792102129241
BPIFB2	3.33192812647036	-0.609857361424183	8.53825146313784	1.53816771948127e-16	2.18661528236545e-13	26.8864069434058
CHGB	3.23166619920488	0.171505382366313	9.76445507455702	8.8736446062382e-21	2.94338791588921e-17	36.4026339107688
TUSC8	3.14170242037794	-3.17548517673911	8.88125474192636	1.10048155027857e-17	2.19017838136441e-14	29.1018739620637
PAEP	3.08711334657569	1.71049570755671	7.75658524242078	4.70420650063375e-14	3.34368277770046e-11	21.3078115881621
KLK12	3.06526345244931	-1.4969576433444	7.18355576505154	2.39150392318898e-12	1.16087100193432e-09	17.5548947559075
PAX7	2.90944085252194	-2.26106762209743	6.07708069952117	2.38171232885844e-09	4.34870080448996e-07	10.960944125209
SST	2.87331599989882	-4.28671197563616	6.79469988511732	3.00547951189331e-11	1.01381446179154e-08	14.9905430996508
LINC02037	2.83677757582462	-4.43493920906171	9.32717941477067	3.19859960724402e-19	7.95731617292132e-16	32.2207691143627
FGL1	2.77959704758466	1.39472994231872	7.59742851844713	1.43373640748686e-13	9.20458773606567e-11	20.2493799723871
TFF3	2.64606094072966	4.43185590604496	7.99432594354905	8.61775950247724e-15	8.16717379134772e-12	22.8783323539409
PCSK1	2.59214963833261	0.104968939207396	7.84742240378779	2.47081523199229e-14	1.96696658988443e-11	21.9832870390701
CTNND2	2.57583893118982	-0.242436096726117	8.15729709401794	2.6332202080683e-15	2.75822887268291e-12	24.1362011477718
LINC03061	-2.50625936712403	-2.03449800299484	-5.08816830495706	5.07313424633043e-07	4.40897457512962e-05	5.91995442563441
CHRNA9	2.4145666294703	-1.93041004818454	6.83354798065203	2.34571614811968e-11	8.33650763926389e-09	15.3374164841113
FOXI3	2.41334643114397	-1.67639462923539	6.61314046478142	9.42895462826947e-11	2.64302894382844e-08	14.0276921922506
UMODL1	2.39847443089051	0.551457322911353	9.13428981888952	1.50004549022592e-18	3.31710059405292e-15	31.4063507593215
C10orf71	2.37798194371404	-4.11738888340107	7.58913330950237	1.51874137336513e-13	9.25941942925932e-11	19.9337696961855
CYP4F11	-2.36509517166832	0.832153571222069	-4.19895677859905	3.15910058825521e-05	0.00126503862992868	2.1151420296551
SPP2	2.34167878670381	-2.46724992889636	7.58756824797202	1.53532730964505e-13	9.25941942925932e-11	20.056861167243
CNGA3	2.33392209970328	-0.221213785793186	7.30264580372775	1.07754469073648e-12	5.79602552298308e-10	18.3362463555216
OBP2A	2.31904981867448	-3.53808541515258	7.30573106226134	1.05537411459036e-12	5.79602552298308e-10	18.1500667984498
POU3F2	2.27057117309714	-2.24134745464878	6.20266906159779	1.14017752600437e-09	2.29210233560999e-07	11.6471679852129
UGT3A1	2.26000784092756	-4.70882187605522	5.93815432120405	5.30310670297024e-09	8.65101881987817e-07	10.1439902567521
HEPACAM2	2.25017921822589	-2.2577832258661	6.90878245658907	1.44688557779375e-11	5.33257717949097e-09	15.7696563850182
IP6K3	2.24823910414228	0.263229081559982	8.66360186735147	5.9179973931681e-17	1.07072712835301e-13	27.817407465376
FAM83B	-2.20960614029972	-0.708490850276504	-5.0124277088684	7.40186445987515e-07	6.0872688628279e-05	5.58020211906597
RGS7	2.20837385737099	-2.8383992918784	6.82327800658913	2.50483111918702e-11	8.74581560246668e-09	15.2107515719351
BPIFA1	2.17680156571974	3.52399725003285	4.54936141145181	6.71651274780395e-06	0.000374431475369171	3.05180276443037
CIROP	2.15436819654382	-4.25285588156351	8.35219999506514	6.23138038557544e-16	7.29511367257191e-13	25.0737304550262
GP2	2.15221735830851	-3.9770244336425	5.25983926035889	2.11734467992519e-07	2.1282522131248e-05	6.73512058507275
ZMAT4	2.14115777312713	-3.25313724637618	5.89689149667933	6.70673184425384e-09	1.05260475223653e-06	9.95396587533467
CLDN10-AS1	2.14047529713798	-1.3674206514404	6.06223389662807	2.59630318331263e-09	4.6974205412989e-07	10.8857878692624
CLDN10	2.13986233407938	2.08610089676128	6.91962778269108	1.34907024870203e-11	5.06588605465428e-09	15.820684132409
PITX2	2.12105388645369	0.419846680749052	6.15667134682587	1.49542460455703e-09	2.88950878445572e-07	11.3795394055024
FGB	2.11264937229016	1.04600417154415	3.85443069823249	0.000130650974360685	0.00377938327285806	0.527458107968011
LINC02418	2.08573762842484	-3.57611315705517	4.4219259346837	1.19384709236653e-05	0.000573660932670607	3.02400798197092
TRPM8	2.06814634438923	0.377454820734287	6.81820469696911	2.58729640338209e-11	8.8779953482949e-09	15.2780248124738
TUBB2B	2.06802896847355	1.64850820107064	8.06652518414312	5.10785691780556e-15	5.08282841890831e-12	23.5047923355487
INSM1	2.02836741507169	-2.79785321219496	6.54762840653878	1.4157420131689e-10	3.70738125606413e-08	13.576328462787
LRFN2	1.99490046278195	-3.76294274757856	7.01198213586707	7.40690585332548e-12	3.07108833943508e-09	16.2956181803665
CLCA1	1.99033792752833	-5.19145924502014	7.36396442877989	7.11924112443375e-13	4.0482039102423e-10	18.4276408232688
TOX3	1.98948434566115	3.80430938512005	7.60670523684138	1.34421956456646e-13	8.91755259133387e-11	20.208894009075
LINC02866	1.98213128065179	-2.58819967617846	5.0386784184355	6.49699227181819e-07	5.4558287001572e-05	5.70220153827642
TMEM229A	1.97517727149348	-3.69337621903035	5.22379235443782	2.54887630433808e-07	2.51127406974933e-05	6.5648405398966
POU6F2	1.94662105273564	-0.812973051400798	5.25715212246561	2.14690452181165e-07	2.14712029111032e-05	6.70851717031873
B3GNT6	1.94416848217586	1.70854257732544	5.68521727702671	2.18988557841293e-08	2.96483692391661e-06	8.72272282799337
LINP1	-1.9353529846688	-2.14689696169215	-4.82475417630583	1.84899817627038e-06	0.000127773478139351	4.73460745119352
BAALC	1.93519599411503	1.16561941206142	9.39196813676199	1.89391487978688e-19	5.38467056250263e-16	33.4359470121892
UGT2B11	1.91505617671439	-4.54930221453356	5.95004175767236	4.95498388996156e-09	8.14992474198471e-07	10.2055152374356
GLRA3	1.9149668106123	-1.23445442967089	7.14851838369822	3.01778945158291e-12	1.39674524803263e-09	17.3020322050496
SCN3A	1.91120770272495	-0.728756846736845	7.29184574010638	1.1588247160565e-12	6.06919197340957e-10	18.241594439716
NPC1L1	1.90994335036642	-0.455388445043398	6.78246429940752	3.24873512164685e-11	1.0599397769019e-08	15.0617096564787
HS3ST5	1.89366985537802	-1.3449484339204	6.2414236837168	9.0609639724061e-10	1.87845109352944e-07	11.8793647412682
CALY	1.88270132796116	-2.68454168236486	6.23334644651749	9.5063995498564e-10	1.95047797774476e-07	11.7918164941939
LINC01079	1.88181494742603	-5.04089431789632	7.12143241028871	3.61007538782164e-12	1.63290273564605e-09	16.9160786888172
PPP1R1B	1.88004357483154	4.36840656780868	5.86458164708153	8.05296058717483e-09	1.23845923900498e-06	9.47985363357331
PRSS29P	1.87055658303847	-4.65686923217925	6.19155324218654	1.21759719455366e-09	2.39926924415911e-07	11.5062688489848
BPIFA2	1.8675020037424	-0.805935824201578	5.45863879767864	7.4682737575221e-08	8.74315201895322e-06	7.70646098530183
RNF183	1.86398489274312	-0.135545129186218	6.53785641296199	1.50381137041675e-10	3.88686414208237e-08	13.5978168496071
NHLH2	1.86070158865144	-2.66002351197338	6.14239904078815	1.62617734236835e-09	3.05322466677499e-07	11.2895530417265
SLC26A5-AS1	1.85376653116878	-3.30053340940386	6.22924777327555	9.74054930151796e-10	1.9781266550899e-07	11.746705621089
DNAJC12	1.83256623514676	3.31770247539673	7.78674311958782	3.80117605284407e-14	2.90965406937318e-11	21.4706432895119
SEC61G-DT	1.82213113873965	-3.01798384012017	7.06693261326275	5.16903460605246e-12	2.23639405934035e-09	16.6638293452897
LRP2	1.81747984195991	2.8108858316031	6.35237406368542	4.66306888354268e-10	1.06671720598007e-07	12.3409880194948
DLL3	1.81728987106265	-1.02140293312037	5.18270182578365	3.14493360576955e-07	2.99475926421175e-05	6.35937806286231
PPP1R14D	1.81292225927188	1.90939862900158	6.28511796736725	6.98312447088811e-10	1.51063199151756e-07	12.0284920103269
SOX2	1.80747312704873	2.67768499383228	6.29824719056515	6.45554470554736e-10	1.41184890911872e-07	12.036661234838
SLITRK6	1.7973517492805	2.34385971348693	6.42378779411158	3.02550503620067e-10	7.37198614623184e-08	12.8036352260201
TMEM150C	1.7909683451373	3.77187201888042	11.2278030949416	2.55253057519148e-26	2.54002317537304e-22	48.9818220765338
GOLGA2P11	1.79067945175063	-3.9410688588173	6.62419401044486	8.80118122237292e-11	2.57589865717156e-08	13.9694987580113
NXPH1	1.78935486234609	-3.86479016287784	6.04748638543994	2.82811221483797e-09	5.07072876573921e-07	10.7373305655314
PCP4	1.78384141845844	1.03361000682339	5.21207454479143	2.70667244930407e-07	2.64059779833577e-05	6.38364210880576
PERCC1	1.78150958767144	-3.60761895087857	6.04441139691531	2.87893315362114e-09	5.11576139494357e-07	10.7257945408994
ABCC8	1.75825542253486	-1.81892756730264	5.9603761185567	4.67054256329831e-09	7.74609484123025e-07	10.3203244438601
SYT4	1.74338829987381	-4.18435155404452	5.09919510950135	4.79975002446756e-07	4.26426337466342e-05	5.97657645398041
CALCB	1.73569239357258	-3.03389498391641	5.54530734855074	4.69402681560144e-08	5.87550450843395e-06	8.13884009955742
KLK11	1.7248805259542	2.58246797047745	5.05422947808051	6.01240236499224e-07	5.13557218317921e-05	5.46346200305966
KCNB2	1.72454543777844	-3.93316775546374	6.26515903993624	7.86689076340869e-10	1.66560489333361e-07	11.9261870181051
CRYBA2	1.72104059701166	-4.13797921127409	6.14652948765498	1.58722959903632e-09	3.00848033143055e-07	11.2680425708824
POU6F2-AS2	1.71600995653233	-3.44451249978761	4.1121692374952	4.56099738181078e-05	0.00168722992365796	1.80302633287683
TRIM29	-1.71172834409728	2.85720303187828	-3.61978370054181	0.000323957768646094	0.00736341372069904	-0.182828785188691
UPK1B	-1.71020209328047	-2.55751692889866	-3.72478129220629	0.000217062591267771	0.00542582581484131	0.410453305867128
TBX15	1.69655298889119	2.30162681446903	7.69962573279035	7.02385275830844e-14	4.82030060675360e-11	20.9369071404229
ALPP	-1.69196640665338	-1.36066124522966	-4.66374276767734	3.96130813271954e-06	0.000242578321407336	4.03688784281011
GABRB2	1.69027124145307	-0.218872625939044	6.92656472579582	1.28994263375577e-11	4.93700736480911e-09	15.9458103662345
INHBE	1.68653573259025	-3.17528852324882	6.01374221120605	3.43717407761534e-09	6.00058232392109e-07	10.5699769909146
SLC14A2	1.67386154388941	-1.53991476733876	4.2722666622278	2.30488555715837e-05	0.000995050593461299	2.38105638285408
MSLN	-1.6728505945462	6.43505338285041	-3.53314825853564	0.000447548750676035	0.00931855390552436	-0.916578979940065
HOXC10	1.67093869279856	-1.28733973148512	3.5253801266226	0.000460559904579326	0.00949851110978004	-0.371994083674129
SLC5A1	1.66878569558317	0.961434666811291	4.94477509681653	1.03308652575384e-06	7.96918140912903e-05	5.12744880248878
SLCO1B3	-1.66052854631296	-2.67614822374118	-3.41006737624292	0.000700399019310391	0.0126606187850276	-0.632726515335341
STUM	1.6505439207549	0.53466139649078	5.2861558612143	1.84793641850028e-07	1.90526016662455e-05	6.79267229367917
KCNC2	1.64575065314128	-4.6534382207631	5.23177506069988	2.44652167537149e-07	2.42242161110663e-05	6.59434272501368
SYT13	1.64572509920813	0.251164147239145	3.76904947182691	0.000182817596000156	0.00481356658492241	0.351794174966572
SEMA3E	1.64246105858198	2.23418718711638	6.42314305760918	3.03739756803844e-10	7.37198614623184e-08	12.8116173965965
MSMB	1.64136391599756	1.19667697330289	3.82305208943611	0.000147929117185391	0.00414408588649066	0.43544625349281
VIL1	1.63935113487332	1.0812935113211	3.89076693207522	0.000113028103946979	0.00337760559272188	0.689638990883786
SPTB	1.63803512722901	3.30619594304887	6.27486377217469	7.42430048406363e-10	1.58880030358962e-07	11.8578672540572
LINC00676	1.63694071329703	-4.4251929785306	3.31842455944481	0.00096924994243521	0.0158765533780622	-0.929504711458324
ELAPOR1	1.63282394014888	5.43818685239163	5.86692497550876	7.94704743475756e-09	1.23564170348863e-06	9.47671562922722
CELF3	1.63062869842589	-1.46776894445645	5.4596910690245	7.42655657361862e-08	8.74315201895322e-06	7.72379761216251
IL1RAPL2	1.6277990001288	-2.55460515151344	5.53315208206148	5.01175355949497e-08	6.19527449323409e-06	8.0838069762454
LINC02813	1.62587667480942	-4.29683777622374	5.96997016815727	4.42078006582259e-09	7.42584712939667e-07	10.3117928939841
OPRK1	1.61936871301797	-2.42388075486811	4.28771383308604	2.15548575941162e-05	0.000938697540127133	2.47194879168801
BBOX1-AS1	1.61886955259246	-0.843860336340505	5.16846871873392	3.38129169567436e-07	3.17426732675996e-05	6.29111551661742
NXPH4	1.61770940724136	0.701217817015354	6.65954078064053	7.056452098117e-11	2.12784105540492e-08	14.3136110458306
HABP2	1.60742072015327	2.65705176038615	5.3546208121886	1.29350281423239e-07	1.39152935182989e-05	6.93706242419822
BPIFB4	1.60449402607553	-3.23472036784854	4.51515954235589	7.84830380123723e-06	0.000417638883027335	3.40842461752919
SMKR1	1.59350993457369	0.835280460966422	7.85241059439118	2.38458326996256e-14	1.96696658988443e-11	22.0188908730521
ENPP3	1.58485894944964	1.71094213564879	5.81804089062727	1.04654786037204e-08	1.55435787441226e-06	9.45169054269462
BAALC-AS2	1.58418526477109	-3.94247362357545	7.46113412912965	3.67116541542104e-13	2.14892747346204e-10	19.0874856187841
PAX9	1.58269208011472	2.61957651371082	7.75899545760402	4.62485749190111e-14	3.34368277770046e-11	21.3317109207087
GOLGA7B	1.58074631977379	3.97317683422042	8.49411377632829	2.14795859095192e-16	2.84991145847501e-13	26.5133779118167
NCKAP5-AS2	1.57212733872262	-2.67428591537597	5.89662311638385	6.71695324761527e-09	1.05260475223653e-06	9.9551131419559
DRAIC	1.56230474169127	1.718732024404	6.14916400753431	1.56286538377931e-09	2.99078335268998e-07	11.2797883170536
PROX1-AS1	1.55764347700218	-2.50265796563383	5.30881741598808	1.6428345620391e-07	1.72082597124748e-05	6.97894820200272
C2CD4A	1.55643415730061	2.8522959257768	7.23030729855476	1.75096776966667e-12	8.71194013797652e-10	17.7753803487137
MUC3A	1.55602211469174	3.52197478231747	5.18001524789246	3.18828684699268e-07	3.02158499184992e-05	5.99102578796243
SCIN	1.55145297618234	4.45714840415939	6.70855139704703	5.18636338365916e-11	1.6053757412658e-08	14.3798834310072
CYP4F3	-1.54584539749244	-0.00829039599043338	-3.31507700507069	0.000980684208975468	0.015998014038549	-0.988394183940035
CEACAM5	1.54255312732059	7.34408681346416	3.45883961837525	0.000587432113982971	0.011273938218408	-1.18136758702537
SLC38A8	1.53904276625605	-3.96077270812935	5.04313169587816	6.35449398739454e-07	5.378285079583e-05	5.71850801737255
CRABP1	1.53486438917158	-2.56132013869249	4.24438673320341	2.59988282235748e-05	0.00109607535807149	2.30497643869532
GFAP	1.53256258651896	-1.11910307357583	7.15308119864926	2.92789567499811e-12	1.38740427913839e-09	17.3181507531535
B4GALNT4	1.52500149544285	2.11677727166337	5.66427283863031	2.45711659430054e-08	3.28198217850801e-06	8.59557992426124
GRM4	1.52457533841249	-1.88400725979821	5.86377746163831	8.08962421217202e-09	1.23845923900498e-06	9.79846037650121
LRRC52-AS1	1.52428418767869	-2.19152991157012	4.72815664243863	2.92815903153134e-06	0.000187987809824312	4.30775361495998
THPO	1.52259971337975	-0.171839938579183	5.97965462358634	4.1818995857751e-09	7.17484185828414e-07	10.430002653704
ABCB4	1.51991448790119	0.512301153234661	10.3203619962916	7.95982049848091e-23	3.96040868901918e-19	40.8865140905656
POU2AF2	1.51662413289963	-3.35020986530964	4.15369168860386	3.8291407136775e-05	0.00147689066828701	1.96262238171309
NKX1-2	1.51137860072167	-2.18496919670935	3.81937063209538	0.000150092134949653	0.00416615574584098	0.697434089217789
VGLL1	-1.51037418822693	-0.483553591900952	-3.76097338919468	0.00018865867106317	0.00493388287976242	0.506525775663555
KISS1R	1.50621283647475	-0.670393984875373	5.73650100890983	1.64944583501035e-08	2.29561335722908e-06	9.13570473772355
GFRA3	1.49301614619457	2.12016552590454	4.59097064058262	5.54988518884323e-06	0.000318310706133597	3.41785880251102
PANCR	1.49300683830434	-5.24965293913911	5.76252388835969	1.42735647479084e-08	2.01469847952392e-06	9.20819086399922
FFAR2	1.49194195814892	0.0793371895636871	6.95415481403372	1.07895514920608e-11	4.2946730758999e-09	16.119929912235
LINC02387	1.48700808343813	-3.49102249966416	5.57814090636421	3.93055300745171e-08	4.98253923275821e-06	8.29481013700189
HES6	1.48572268915737	3.60309463120463	8.45419471852353	2.90211904775856e-16	3.60987333053068e-13	26.2355539688957
GALR1	1.47340929860505	-5.388663680854	6.60620781470427	9.84487403195528e-11	2.68400935594485e-08	13.8162049698408
MYT1	1.47264410951857	-1.68184356967814	5.09831984867265	4.82091879860953e-07	4.26426337466342e-05	5.97679535843818
AMPH	1.46999623842815	0.172453863544784	7.25907593553381	1.44418581879664e-12	7.36979132453611e-10	18.0495120209681
TMEM63C	1.45927055645597	2.30321551832688	5.79615111068009	1.18311300849048e-08	1.70827743031215e-06	9.28626924053306
FOXQ1	-1.45912782150811	4.07548255352493	-3.80087982237512	0.000161415453350446	0.00442506139938289	0.295263499339491
MMP13	1.45810609848472	2.42557256001256	4.53955217338685	7.02400833913559e-06	0.0003840434449601	3.17186560308678
GJB3	-1.4568555188364	1.81005800471912	-3.51083167642269	0.00048588506173005	0.00989551576815677	-0.476531294635408
KLK14	1.45554983047257	-1.30395692575468	4.4095580938369	1.26146010009103e-05	0.000599178494320088	2.93244230548866
DLK1	1.45544405701089	-3.91346759441235	3.23401157108449	0.00129888942453318	0.0191927618152861	-1.1937772178031
TFAP2B	1.4529606734895	-4.38065599821459	4.53019504365177	7.3298846512106e-06	0.000397491455935677	3.4747717283072
NRXN3	1.45090574078126	2.21618141290626	8.60045585160309	9.58725327469548e-17	1.59004595560824e-13	27.3755013745636
TPSP2	1.44501909708609	-3.76722036021187	4.40335688645152	1.29672555406376e-05	0.0006144626661185	2.95243261957453
TRIM72	1.44344518649227	-1.95194089030595	4.96789997285946	9.22208289529165e-07	7.30414673800896e-05	5.37538476595116
ALPG	-1.44272830026654	-1.30853909845465	-3.39184332099759	0.000747578301938245	0.0132960709250893	-0.712928114114042
SLC25A21	1.4400568263511	0.0180938859324368	8.25586574817326	1.27442174864419e-15	1.40908564675092e-12	24.7984674048929
TMEM74	1.43710246975691	-1.52099057664436	6.35695208958103	4.53606303668156e-10	1.04972937855856e-07	12.5175525395745
HRH3	1.43381329695542	-5.54379524045819	6.44974905596641	2.58272794115008e-10	6.50651284617327e-08	12.9158391913913
CNMD	1.43353158070461	-3.29689521173083	3.24673652355949	0.00124331226060443	0.0187106743197566	-1.16544916651282
PCSK1N	1.43126335112034	1.91891557743222	4.93816663114774	1.06706766001579e-06	8.15326719213044e-05	5.01903174194015
ISL1	1.42798296884558	-3.36744908042204	3.8360391071016	0.00014053142287678	0.00400122514748737	0.78548074684548
AKR1B10	-1.42767600671604	1.17143573133172	-2.18899640061641	0.0290449576300355	0.14516643564866	-4.03436631070203
ALDH3A1	-1.42492073973623	2.46182830033056	-2.89711018392003	0.0039263264181262	0.0409762707779484	-2.4280337040983
BPIFA4P	1.42481646442226	-5.06155790871998	5.11687506959973	4.39090664259833e-07	4.00861577986202e-05	6.05189957350837
ZNF114	-1.42448630885964	0.134264928202727	-4.34127834045321	1.70583603351774e-05	0.000780449396300462	2.68155572636816
CAMK2B	1.42371138065631	-0.694664922683624	5.4078150426703	9.77808405461381e-08	1.10570130031207e-05	7.45835747298246
USP41	1.42145606837377	-3.66490613816283	5.82583797050365	1.00171799424468e-08	1.51031753950436e-06	9.5602940061345
HOXC11	1.42059745740434	-2.05621327775814	2.91566073109383	0.00370388747905361	0.0393659970369675	-2.17373843650629
RPS17P11	1.41868393313096	-5.70440638194197	7.85030146286628	2.42067590293628e-14	1.96696658988443e-11	21.5357811910995
CA9	1.41264044543313	1.98095004382196	4.32592147732086	1.82463910364288e-05	0.000827197436006848	2.33001827154827
CGA	1.41242094191377	-3.77921167652831	3.33286316230151	0.000921336463090718	0.0154011697853436	-0.89142729732865
HOXB9	1.40540947775896	-0.817459181122032	3.08295833956032	0.00215930258880727	0.0274969596097712	-1.78336807173168
HOXC12	1.4053932335912	-4.17287109396934	3.21881870030019	0.00136825443404196	0.0199577875528098	-1.23544536995718
SP3P	1.40119794205156	-3.25673296985764	3.65128110586567	0.000287579447601475	0.00674048855536742	0.139642429433374
FOXE1	-1.39618401433965	-1.21384105034372	-3.02017601685367	0.00265158606370971	0.0316951412481692	-1.83357889325381
RGS17	1.39493617657805	2.7889220538866	7.8679325268951	2.13480350241e-14	1.93122087749835e-11	22.0806394972524
TSPAN11	1.39464840026098	3.53847987703616	6.41261129171959	3.2382694320496e-10	7.76482388393388e-08	12.6548257186149
VGF	1.39349223261811	-1.05971731693588	4.8414530491862	1.70638453880829e-06	0.000119579102434376	4.78866972002656
RNU6-140P	1.39343353368342	-4.86278337335343	4.45043234537715	1.05096796988709e-05	0.000522611144935193	3.14704916721555
DPYSL5	1.38673022552352	-4.70987205359351	4.46601051758993	9.79963601516307e-06	0.000498803979472572	3.21052087781215
LINC01139	1.38104789938178	-1.49421548357938	3.93004398965911	9.65181998816418e-05	0.003020291217051	1.07406712514639
PLEKHS1	1.38019087462429	3.22583767906163	4.8325679795928	1.78089155941432e-06	0.000123927635718405	4.38510682419227
PTGS2	1.37831681454125	5.45026633416152	5.1969069905337	2.92502674489945e-07	2.81864611117564e-05	5.99506830061579
CRYBG2	-1.37648966257672	2.02756277648393	-5.02500832152337	6.95397096038123e-07	5.76658041889614e-05	5.58799194423404
IGFBP2	1.37381022682872	6.50222720218946	5.47272620663972	6.92818246456151e-08	8.28245208721348e-06	7.39133973716266
SLC13A2	1.37202852335258	-2.03354643339462	3.16186246946588	0.00165993125446627	0.0230697987614439	-1.46380246630376
ANXA8	-1.37006550934545	-0.910591943427923	-3.72584985427092	0.000216169174614521	0.0054252193104391	0.391090311739477
ARL14	-1.36971427405879	-1.89375837005121	-3.32202589012087	0.0009570871903419	0.0157681699190269	-0.923116220820812
UCA1	-1.36695483982423	-1.94588566346007	-3.58448216010771	0.00036984594010201	0.00815135537088617	-0.0761089980683067
MET	-1.36475872945727	7.27941293880211	-5.7846670723325	1.26155291518352e-08	1.79338757985589e-06	9.02762552719065
ADAM29	1.3627643819906	-3.40846939134417	5.79593933197481	1.1845155531257e-08	1.70827743031215e-06	9.40807257131746
SCG3	1.36157434081186	-1.73508176495822	4.72110864406684	3.0271152666018e-06	0.000192478108740923	4.27210770309008
CYP4F12	-1.36083592871013	-0.227017184930719	-4.11115288812324	4.5804800353081e-05	0.0016912933889184	1.78449691229632
TPH2	1.36045661467444	-5.24167919204399	6.55536850618568	1.3495911541516e-10	3.58127508665669e-08	13.5253533807283
MUC5B	1.35523998465547	6.3496994393584	2.7486242264076	0.00619449506675813	0.0548655277341435	-3.36316724132133
NPTX1	1.35515769115174	2.20999135780904	4.35442848418149	1.61001422542453e-05	0.000738306523373249	2.41400049359068
QPCT	1.35075626424348	4.39374628350294	5.80937324779417	1.09867936610649e-08	1.60778799590084e-06	9.18758149734219
RET	1.34924160721244	1.28862805371183	5.33674474309597	1.4202905957292e-07	1.5115841409734e-05	7.00641548321924
MYCNOS	1.34913139947658	-4.31707903532231	5.19646333108555	2.93166387806933e-07	2.81864611117564e-05	6.42837056218346
MSLNL	-1.3478725822674	-0.94859492275431	-3.18264715075338	0.00154741753695444	0.0219037722762925	-1.36665252275094
LINC00491	1.34761480128267	-3.3582421815855	3.20484960678575	0.00143504029758979	0.0207258142254223	-1.28991372919462
LINC02036	1.34556122284682	-0.772023858472876	5.61062437514916	3.29467064646416e-08	4.21182037881548e-06	8.48529277076209
STEAP1B-AS1	1.3447984123116	-1.21111507172493	6.61700763835706	9.20448395331396e-11	2.61696628055506e-08	14.0350964125164
LHX8	1.34395792521094	-4.95139992032107	4.55651416728399	6.50047802329925e-06	0.000363405937133993	3.58485373257272
LINC00707	-1.33703958747147	-2.38323075474745	-4.20814329429146	3.03750000120723e-05	0.00122621348933116	2.1808524709908
ADAM6	1.33644640671365	-6.04743396019655	6.86014526063554	1.97833469761535e-11	7.15869402762558e-09	15.2827196742191
SIX2	1.33490497308409	0.903357436272659	4.49657375271915	8.53782565890664e-06	0.00044833721969277	3.15986335254222
LMX1A	1.33438298090488	-5.17922352555801	4.98519180502309	8.46900600643055e-07	6.82389301781299e-05	5.4478114305113
TMEM35A	1.33365902219524	-0.0975335295858535	6.60920480628998	9.66290964078868e-11	2.670989273208e-08	14.0200158033922
TTR	1.33160643975279	-3.68925589568602	3.34399492507485	0.000885909365981405	0.0149418374591203	-0.857238436193994
SIX1	1.32386472730014	4.13090085573465	6.70682256541475	5.24316265612889e-11	1.6053757412658e-08	14.3883238882472
MTUS1-DT	1.31960293054625	-1.8445390290378	5.35229112607688	1.30938165140507e-07	1.40103836700343e-05	7.19298863555683
FOXB1	1.31831740453366	-2.03571431698506	3.9156233947561	0.000102295072890827	0.00314134540903965	1.04417733293026
KLK13	1.31676633873251	-0.120191519172472	3.91756047582582	0.000101500479679578	0.00313187991718288	0.938720118022336
ISL1-DT	1.31516720860239	-3.58091622314154	4.03471292359811	6.29551697716835e-05	0.00217901528486269	1.51490148344162
GREM2	1.30816820525988	0.44363051785874	4.91545702972465	1.19226144103815e-06	8.93619450906776e-05	5.05401417721831
KILH	-1.30793834541355	-2.49091730416643	-2.33243936900899	0.0200616852250332	0.114403340787567	-3.54354298822527
FEZF1	1.30729029395385	-0.328828841736199	4.14052493001505	4.0481578187177e-05	0.00154341833157317	1.80735726828673
TMEM59L	1.30195392532579	2.12815349756316	4.06449730474223	5.56510663277729e-05	0.00196029649921298	1.27069857424337
PTHLH	1.30046831984227	0.917266691279011	5.82155918065811	1.02608218260274e-08	1.53542012016238e-06	9.53969424163332
RIMS1	1.30016592382186	-0.701103370896981	4.68863947347713	3.52607290575143e-06	0.000220235059807347	4.09979403731464
PROX1	1.29887828468691	1.95539191067147	6.24418928570795	8.91319247652678e-10	1.86726691229301e-07	11.8159975651245
LINC01811	1.29789639857295	-4.53270291970118	5.35671621747725	1.27938051673126e-07	1.39137874557298e-05	7.19074025208572
GACAT3	1.29627810282222	-5.46643559335998	5.09265464524873	4.96013563268756e-07	4.34874975161885e-05	5.93633923705051
ADAM2	1.29617537010823	-4.88348828414986	4.21684198683373	2.92647882260422e-05	0.00119349962146453	2.21708769437264
TMEM215	1.29468872292676	-3.290081268201	4.25005636693758	2.53711771992968e-05	0.00107205343656137	2.33842551045863
FGG	1.29345331999331	5.06296121621008	2.55167937266228	0.0110080567242821	0.0791974757560872	-3.87748002145735
MTMR7	1.2907201807991	1.03165442202102	6.7289126436398	4.56118497637238e-11	1.44090005396449e-08	14.730054236622
CYP26A1	1.28971260613263	-3.64052374169902	4.32192332950534	1.8568428833402e-05	0.000837979298508766	2.62503283576082
COL25A1	1.28745747738302	-0.409488496714179	3.23970674646909	0.00127373697264384	0.0189602941133566	-1.33427946495264
ACHE	1.28654374936794	2.98216207622328	5.72066040215341	1.80075185202492e-08	2.48878912215277e-06	8.82399343624081
KCNJ6	1.28297868764327	-1.88381688822438	4.59030580482588	5.56689389042821e-06	0.000318368741975006	3.71259194363684
NCCRP1	-1.28237940584107	0.684194470969338	-3.37719140696707	0.00078763876896783	0.0137746808260086	-0.837351158729346
CRLF1	1.28204787285775	4.2536864974131	3.50788844295545	0.000491164396430565	0.00997464675281745	-1.0095563526121
LINC01151	1.28174416187005	-3.27643573221977	4.86658606620766	1.51153994490133e-06	0.000109391519939732	4.92200814614697
UGT2B4	1.27985568438632	-2.12488720450078	3.73594288837599	0.000207899606127298	0.00529784630108256	0.404683076535991
KLK6	-1.27796405573719	-1.97948456560116	-2.62125190598313	0.0090195377045832	0.0693344300489049	-2.87946020587089
GPR37	1.27694861809403	1.80378881362133	5.6346630531895	2.88973073075877e-08	3.7589164054615e-06	8.4892520436682
C2CD4B	1.27594340421504	1.14094749674211	6.93648734451558	1.2097676495501e-11	4.72094034536197e-09	16.0054572584448
SOX11	1.27583281045555	-0.853468670559494	3.82816135007274	0.000144975933753094	0.0040895072188495	0.674736063399711
CBY2	1.27227563426831	-2.75809439711584	3.5617781539004	0.000402506954486249	0.00864152471217403	-0.16955388046931
PLAAT2	-1.27150812345957	-0.61226931896045	-4.46341324939468	9.91473685643739e-06	0.000501542492399494	3.190219320743
SLPI	-1.2703517445864	7.29259604831801	-4.59189718796435	5.52626423440679e-06	0.000317871996512034	3.17840856713627
FGA	1.26938194096978	3.54186422112406	2.68135644301923	0.00756749725720607	0.062493083158886	-3.4400773589553
KCNK9	1.26914875799857	-2.60461288515805	4.23928334361171	2.6576435680263e-05	0.00111587388799282	2.28913765370621
TMEM145	1.26365103128753	-0.66507137908437	6.02933807287938	3.14123883817969e-09	5.53247215552674e-07	10.705305094763
CCDC160	1.26173673128257	-0.707863361971404	4.71767331304465	3.07650719613467e-06	0.000194376654658642	4.22747239884146
LINC00930	1.26079835374411	-1.55114459872822	4.46057755344644	1.00418824487962e-05	0.000505958340496054	3.15930076012865
GNG4	1.26057267666006	1.01302265412905	4.02585514857562	6.52973074159891e-05	0.00222906863154891	1.25193502881582
TREM1	1.25879966761739	5.51120385981456	5.92279870118752	5.78828526673097e-09	9.36572791694958e-07	9.78163239051335
PCDH8	1.25624753959841	-4.3040249027196	3.67479702878215	0.000262961027581204	0.00630536189267606	0.234297946466527
CPE	1.25482098644082	6.43049882445345	5.85025704312771	8.73096712392995e-09	1.32644051679736e-06	9.38983671727918
MB	1.25429702946623	2.3350651172969	5.4721394055282	6.94990201268541e-08	8.28245208721348e-06	7.59797251786819
ANKRD34B	1.24917006592444	-1.1613441327516	3.46437362752136	0.000575749057988182	0.0111032536357372	-0.566612685657539
ERFE	1.24287068203469	1.21805122161536	5.52328130729237	5.28505850343984e-08	6.49279224292961e-06	7.95647417345383
CAPN13	1.24119104733619	4.37245482134528	5.1016277885763	4.74138518904185e-07	4.2505877492032e-05	5.56147246970295
LINC00567	1.23906063769988	-3.79086657228599	4.58255285100213	5.76897136596587e-06	0.000328040194644151	3.69302467428019
NDUFA5P6	1.23890081369145	-5.47786332657475	5.42323254436648	9.01255220278392e-08	1.02495893679889e-05	7.50270270841423
IBSP	1.23725910617623	-1.01744504325855	3.86927137340425	0.000123160634490747	0.00359932885115249	0.834977914024804
ESRRG	1.23714442434677	0.0389912155009406	5.05479600774898	5.99542524196195e-07	5.13557218317921e-05	5.72630787040439
LINC01346	1.23709825406108	-5.59883149847437	4.99060630613825	8.24566501852179e-07	6.72562398355003e-05	5.46945594964355
RFX6	1.23587457616605	-4.62728879955634	3.74603063415116	0.000199932796722027	0.00513427421982165	0.482914615314209
SLC7A10	-1.23501036025068	-0.848464072021239	-3.00660660329543	0.00277067775046965	0.0325513746102993	-1.88460328312501
FAIM2	1.23442794407689	0.966094893175012	5.55662053026324	4.41596230226776e-08	5.56243555314766e-06	8.14743766070305
ABHD17AP6	1.23424041219239	-3.86359032498634	5.04240224085434	6.37762676505671e-07	5.378285079583e-05	5.71458436218038
LRRTM3	1.22982811269335	-5.2845787767602	4.65652685524542	4.0968167153973e-06	0.00024950547332019	4.00552073408436
MYCN	1.22619464843858	-0.217973246093002	4.50702504544299	8.14325094724797e-06	0.000431029203064173	3.29502124915666
BMP5	1.22592381302335	3.05206239477877	5.54118847881424	4.79943163994838e-08	5.96989303114079e-06	7.87532601046422
SCN4A	1.22356333591068	-0.938684307834766	4.47543075899453	9.39281432362751e-06	0.000482933275386453	3.20258458171275
LCN15	1.22339015446654	-4.65993698565095	3.79971308896119	0.000162156319579486	0.00443301520916336	0.671326494483226
NMRAL2P	-1.21854344231966	0.0688742970433522	-3.13935643790317	0.00179024247454157	0.0244382758982109	-1.53840457571112
TFF1	1.21562413915753	-0.336188607346465	2.38373347493605	0.0174990614660045	0.105152874787567	-3.65001962192362
XIST	1.21558831705116	1.38720465981379	2.03188037444328	0.042678144421297	0.181181832396044	-4.62848080110581
FRMPD3	1.20802384772331	1.01225181155469	5.51882726010307	5.41307603041463e-08	6.60926620597006e-06	7.95180495362309
LINC02910	1.20722679972806	0.144978625322431	4.86085351914184	1.55399758706559e-06	0.000110851827877345	4.82493091291955
ETNPPL	1.20711840530531	-3.63324669579055	2.75780156515367	0.0060257399315628	0.0538501464382411	-2.53631005359573
PRMT8	1.2056334526474	-1.1406578909728	3.66014148883534	0.000278059787902821	0.00659665276493287	0.0997686872826007
SLC4A8	1.20318034169114	2.424872641127	7.07201612967382	4.99928841448741e-12	2.21101862278063e-09	16.8032001453488
AKR1C2	-1.20180549217228	4.20800455284367	-2.05636514246258	0.0402502591291002	0.175265644585569	-4.73340669341286
RBFOX1	1.20145755462402	-3.86135393413188	3.6069614661234	0.000339969434228092	0.00762804022548759	-0.000282905848041359
ZBTB8B	1.20052763377877	-2.59611200067344	4.56795250029795	6.16879824161464e-06	0.000345834993252436	3.62748566255443
NCKAP5	1.20015657764664	1.4272992450432	5.9717939307559	4.37479916234213e-09	7.42584712939667e-07	10.3298601642592
LINC01993	1.19916586704331	-1.87262425199493	5.40323545826185	1.00173880045002e-07	1.12527556270743e-05	7.4421119170647
SMIM31	1.19879844691872	0.410092474838858	3.31448691938493	0.000982712709691822	0.0160048677154555	-1.17200118886086
LINC02489	1.19842752523933	-1.4440083406619	3.97272087959454	8.1178168946589e-05	0.00261766595022869	1.23716668979676
CES1P1	-1.19841821823125	-2.30264857953752	-3.69258549468733	0.000245670111076606	0.0059625933544471	0.293171490552622
PCP4L1	1.19377450895909	2.85661187412886	4.0559234901848	5.76666666702888e-05	0.00202056690153537	1.14238533843108
FYB2	1.19230470972513	0.0611273813559137	4.29617433301269	2.07762446470838e-05	0.000910768328119519	2.40241733132849
HOXC-AS3	1.19166384026119	-3.95397181828671	3.29190859292797	0.00106331969769461	0.0168757485036029	-1.01373701191963
TENM1	1.19096878798161	0.756639495166877	4.00002576079679	7.26083770537138e-05	0.0024164747828144	1.18344316824166
OPRD1	1.18611818649876	-0.508609176353737	5.46606474980509	7.17866853179335e-08	8.50415839998519e-06	7.74835604424837
LINC00626	1.18376029866314	-4.3268316780173	5.10302042815283	4.70828260476081e-07	4.24001087782578e-05	5.99128062385378
PLA2G4A	1.18368149588288	4.85384560147695	5.2965918417882	1.7505742946072e-07	1.82408008435982e-05	6.50038219345153
UGT1A6	-1.1808211678108	-2.78153658787984	-2.42173262863025	0.0157907858947171	0.0991367521656794	-3.33895841022268
SBK1	1.1796426819828	4.48549844509922	6.44709010989595	2.62498700753702e-10	6.53031142800023e-08	12.8084673167759
SHISA2	1.17949885517697	2.53635897187599	4.76612824898948	2.44633938365289e-06	0.000161215385475033	4.17359630416372
STK32A-AS1	1.1789508355588	-1.00318575806644	4.58646219896228	5.66621133560093e-06	0.000323120166192349	3.67339202106733
PAK3	1.17770726694199	0.759976331632053	4.46309253018192	9.92903939329719e-06	0.000501542492399494	3.04012338701971
PPM1E	1.17760937336512	-0.176088159530502	6.35771394537223	4.51525849850213e-10	1.04972937855856e-07	12.5488727051769
SLC26A4	1.17627232813431	0.541676490832152	4.42465134379213	1.17942130221108e-05	0.000569765130195669	2.90210717218433
GRIA4	1.17266831702143	-2.78382712840702	5.7537935889611	1.49840431035434e-08	2.10008750596283e-06	9.1978351914702
KCNK10	1.16838298968275	-3.28904125918953	4.0389047987961	6.18747844657459e-05	0.0021490959169935	1.52892406230869
IRX6	1.16672999682411	0.084827433141426	3.64536492903831	0.00029410542407176	0.00683795110966842	-0.0419895777314023
CASC18	1.16575338471862	-3.01673955877412	5.31618561679785	1.58103686775733e-07	1.66485691757176e-05	7.00713736754214
FSTL4	1.16530059127244	2.37769682406848	3.93080273668661	9.62229673421471e-05	0.00301579448195813	0.738543865946467
CTNNA2	1.16450699360626	-3.89888311511488	4.01592274661715	6.80219072891798e-05	0.00229452881164281	1.44827615745589
CYP2F1	-1.16449646169102	-2.2077393085382	-3.30275036341238	0.0010238770517289	0.0165205434379434	-0.980153655962349
EPHA7	1.16375291193059	-1.16457694442339	3.82196061754411	0.000148567315586816	0.00414408588649066	0.669223733236217
HLA-V	-1.16372360154424	0.184758777866803	-3.7822248401091	0.000173652966700239	0.00464328140989462	0.551784770664921
RNF126P1	1.16197268823651	-1.68742064611758	4.28267610106156	2.20316262090299e-05	0.000957365556358326	2.44211458413731
GNRH2	1.16075552153455	-3.51274195041398	5.07801495754056	5.33813775185433e-07	4.61911380597413e-05	5.87985139198621
HOTAIR	1.16037099204864	-3.26463793874897	2.81294584484253	0.005096329038415	0.0482526834074858	-2.3986786794041
LINC02882	1.15989895912134	-1.16680816651944	3.44469128361671	0.000618315228914322	0.0116898036190209	-0.621408725796051
INSL4	-1.1583357076368	-3.53879592212781	-2.23858665362782	0.0256089117362594	0.133911865836846	-3.72630845195608
GPR142	1.15752399933743	-4.77353389729166	5.09612786034872	4.87433055728902e-07	4.29243038721974e-05	5.95650411930111
LINC02595	-1.15625704475335	-2.40081775789178	-5.1051597805	4.65786599531141e-07	4.21367495630399e-05	6.00235309857403
BPIFB6	1.15388960208713	-5.73135872604175	5.47566960111702	6.82022831617526e-08	8.2264353908194e-06	7.75532385120003
SLC15A5	1.15154641981769	-4.60372493568678	4.86699776775578	1.50853414440673e-06	0.000109391519939732	4.92060646882533
BTBD17	1.14842528638448	-5.29865044841397	5.17152536882425	3.32912514647297e-07	3.14010657180592e-05	6.30266397461534
NEURL1	1.14816398613285	-0.0563973204502157	4.94138134408006	1.050404800275e-06	8.07148893246061e-05	5.20821280617155
SLC5A12	1.147962035198	-2.13507450723803	3.49396653520779	0.000516871401791848	0.0102970717101715	-0.408795779457685
NTNG2	1.1473823380652	0.958583711818352	6.56194632954718	1.29576270586167e-10	3.48490126649445e-08	13.7315344527276
CA5A	1.14676011427014	-3.69282307534453	4.62373726979783	4.77073665162435e-06	0.00028048044243148	3.86688448586177
PROM1	1.1455453248645	2.82560907881611	3.42173408507897	0.000671668633768158	0.0122750680893057	-1.13695767879319
TEX48	1.14425111193484	-3.87133905047899	4.7195475177914	3.04946525157414e-06	0.000193281711582257	4.27691723349719
FUT9	1.14229402015043	-2.0030258281328	2.76268074343845	0.0059377219035604	0.0533029054238426	-2.57631910488368
WFDC3	1.1421439707081	2.26572128849762	4.83414863612235	1.7674113684358e-06	0.000123421126507401	4.52084037668404
IL17C	1.13835534570636	-2.23527163102924	4.16670266174498	3.6238272448972e-05	0.001414145290744	2.00097541963071
SP8	1.13660234075798	-2.14679446253108	2.620569931992	0.00903735544731596	0.069444574560804	-2.9310985220362
SCGB3A2	-1.1361338966548	5.59910960774619	-2.31277863841086	0.0211277478860597	0.118014156168499	-4.36922422680683
MEPE	1.135636228118	-3.81429291368583	4.17587251641006	3.48547120131254e-05	0.00137362074947569	2.05383275870085
KCNMB4	1.13359917448423	3.20630481341558	5.905347265343	6.39234602715131e-09	1.01776376505892e-06	9.80927720455934
H19	1.13315656648217	2.86359386715789	3.65829842741941	0.000280015252284757	0.00662647271221311	-0.324561716191908
WNT16	1.13140884219032	-1.94098368720341	4.37874651614077	1.44620701562505e-05	0.00067883047228702	2.83575743210016
NSG2	1.12925082015461	-3.60668059097057	4.16328117227162	3.67677857168709e-05	0.00143200092238193	2.00407764758852
CHRD	1.12876836376198	2.9260364803168	6.37825246140964	3.98830052395403e-10	9.4494234556825e-08	12.5227953297112
FEZF1-AS1	1.12861619815942	1.15384449690819	3.56073100726182	0.000404076663231622	0.00866587688753852	-0.44627549086626
ADGRB1	1.12795714240366	1.45466856963697	4.72384734428219	2.98828666830208e-06	0.000190618209206885	4.11381486810808
CDHR17P	1.1240414634469	-3.97722930594437	2.99995706203034	0.00283080861679322	0.0330820628839804	-1.87319167296377
FOXO6	1.12205961376217	1.55251045868197	5.69255155897611	2.10317240016262e-08	2.86694089781072e-06	8.82374792584668
PNMA6F	1.12023383431736	-5.81621888978037	5.29492037282266	1.76582656472731e-07	1.83038959850015e-05	6.87987911134082
LRRC26	1.1164341914819	-3.28046757565006	3.72471547058189	0.000217117737759992	0.00542582581484131	0.395636927184987
TF	1.11442633418422	1.08240690101338	3.38641081038834	0.000762204887278533	0.0135079266844322	-1.01345136999367
VEPH1	-1.11408860771791	2.77417384384562	-4.076658983758	5.29065043630343e-05	0.00188200571446871	1.44727567949783
CHMP1B2P	-1.11277427174602	-1.5742263890271	-3.2072618629057	0.00142329620658192	0.0205711264367417	-1.28293518629469
C12orf56	1.11247570275244	-1.49990439548055	2.8719962435315	0.00424685881576551	0.0430132234866998	-2.31127461193133
KCNH6	1.11221501095574	-2.57966562722948	4.31254114608947	1.93455909437399e-05	0.000861333223629333	2.58049334728796
NYAP2	1.11214884251026	-0.879215958930183	4.3792403860167	1.44305146471841e-05	0.00067883047228702	2.80404511092046
TTPA	-1.1112964126683	-2.64139434858348	-3.91062003169007	0.00010437479405355	0.00318599256327263	1.06516936022068
UGT1A1	-1.10937488457764	-3.24238268746701	-2.62593022923768	0.00889815426391526	0.0687792636192201	-2.84569473018187
UPK3B	-1.10589401636594	1.49767292261534	-3.38216243679138	0.00077382849503321	0.013665248188244	-0.901333543367772
HCAR1	1.10579184841779	1.96590617796239	3.95602808465233	8.68806167626658e-05	0.00277099044040156	0.880477678984942
KIAA1210	1.10438068128301	-3.62025146259792	4.75126525068	2.62507052246343e-06	0.00017073252790218	4.41442482838427
DDC	1.10194671579158	0.126373558600529	3.14594862552065	0.00175112873335695	0.0240310021098134	-1.66679246862367
SALRNA1	1.10093019189437	-2.48318673751377	4.51609870957299	7.81491784019338e-06	0.000416977198004098	3.40983897986226
AKR1C1	-1.09953414623734	4.87443852153574	-2.36895555434686	0.0182060790264264	0.107823281449932	-4.16252661620366
BMP7	-1.09849204180726	1.22713836134561	-3.31268523298656	0.000988930390456078	0.0160929620857374	-1.09455004642576
TNFSF11	1.09806329706631	-0.00376470456276546	4.4274868498576	1.16458993256539e-05	0.000565807991629944	2.95634196527663
AKR7A3	1.09604621100406	1.23002904412418	3.62983765941632	0.000311901011764158	0.00715969312125753	-0.213519559793213
RIMKLA	1.09349276441809	3.06577458374758	5.79053727751918	1.22084453520498e-08	1.74800344889565e-06	9.20425988663731
PSPHP1	1.09154941099734	-2.2136192775407	1.8693476396925	0.0621413044578353	0.226757653340638	-4.53181356020581
CHST4	-1.0914738729566	-0.765864756858453	-3.62874044685928	0.000313196015566417	0.00718113721405857	0.0497475115621748
LINC01929	1.08818243343074	-1.62389353113956	4.27108020785148	2.31676035692825e-05	0.000997552725921776	2.39777910923118
TBX10	1.08546761941414	-3.89637563221907	3.95603800202145	8.6877118856214e-05	0.00277099044040156	1.22757556391675
KRT6A	-1.08502290602757	1.8977237371894	-1.86099435597752	0.0633141520335253	0.229480650841599	-4.78062173444647
CPB1	1.08167967091918	-3.16736926379725	3.64896710852149	0.00029011558607086	0.00678481832430348	0.133784312772368
ANKS4B	1.08160309725278	-2.24005948355048	2.469285806328	0.0138613580894209	0.0921829297710425	-3.29072678915852
RYR1	-1.08130235759185	3.03446043614792	-3.79810231390893	0.000163184423162954	0.00444281311872656	0.368425337939282
C14orf39	1.07932687040622	-2.97140120362374	3.76985148808846	0.000182246934238412	0.00481337063766128	0.549537155609058
SERPINA4	-1.0784854624263	-2.73445851308995	-2.24177582674256	0.0254005389837983	0.133066998382615	-3.7377843469567
KLK7	-1.07746973533027	-1.25289539755042	-2.27966773879658	0.0230351893524929	0.125197565759234	-3.69295758498975
LRRIQ4	1.07604150552446	-1.66066136372085	4.66401031431753	3.95636760187122e-06	0.000242578321407336	4.02638958954216
LILRP1	1.07359364261713	-4.1548626411591	3.40032098932862	0.000725274267547006	0.0129922668521337	-0.670639359647228
TMEM61	1.07340759740602	-0.228375208307366	5.37627113192533	1.15460032065981e-07	1.27660308787619e-05	7.29508719041172
MMP28	-1.07261769139367	3.5763789846688	-3.12383804221176	0.00188551893815083	0.0252936288013047	-1.94229115548528
LRRC31	1.07260982994263	0.861708483292227	3.37361728909134	0.000797709616433414	0.013872092104957	-1.02808678926225
SEC11C	1.07185075989128	6.21102748891054	7.03976938383015	6.17669506825305e-12	2.61550181379515e-09	16.4379741677633
P3H2-AS1	-1.0713768515359	-3.70550151878307	-3.8620770132127	0.000126739562376923	0.0036876765649496	0.898364233340002
HAPLN1	1.06742344970622	-0.636292920917766	3.8512546592586	0.000132308954914756	0.00381625046480213	0.75175675846915
RNF186	1.06740437542749	-2.74776826652144	3.30336540745325	0.00102168073039451	0.0165178634413578	-0.997853881720119
AQP5-AS1	1.06689922493234	-0.677480397250148	2.97248678247327	0.00309209618391564	0.0349454277412203	-2.09386328162777
CDH2	1.06554237923516	1.12458614349621	4.40238291175716	1.30234943175499e-05	0.000615661719496146	2.76188575524725
CA10	1.0643990840666	-2.65842420710192	2.32041427088311	0.0207079808118375	0.116717710030357	-3.60988905263253
HS6ST2	1.06348797917509	4.80035575076245	4.79848509333504	2.09685746416552e-06	0.000141944412421164	4.1214414814522
ST8SIA6-AS1	1.06237981781062	-2.98267473632688	2.91390858150728	0.00372439508238093	0.0395322191624242	-2.13134683197386
C1GALT1C1L	1.06210048775572	-1.07514031003589	4.95621571063388	9.76712600830078e-07	7.61522949461874e-05	5.31374843748157
SLC26A5	1.06099607261155	-1.676397911581	3.83436945553317	0.000141462528121361	0.00402198176381617	0.745499127415132
LRATD1	1.05956588042371	3.57388446216168	5.48971948547038	6.32704039427602e-08	7.67809499554155e-06	7.57198094769428
ANXA8L1	-1.05921597484677	-1.74313662792457	-3.0904057503671	0.0021068505581425	0.02708691202077	-1.62543495274121
VWA5B2	1.05779604122682	-1.48984722792133	5.1096493196375	4.55375649958223e-07	4.13830419427788e-05	6.03130754428005
LINC02313	1.05697927233539	-3.77253964913557	3.5674834069157	0.000394054470802531	0.00850593500858131	-0.132114989870872
CERKL	1.05467236198679	0.51789470128371	4.57762699568295	5.90099999946049e-06	0.000334257131242074	3.55630874828978
HOXC-AS2	1.05105313226447	-2.67777193176123	3.28263923400701	0.00109815494445109	0.0172428227857852	-1.06321817031141
KHDRBS3	1.04862236624212	3.24068980544243	6.52473177359752	1.63059113738472e-10	4.16051600208086e-08	13.3634870778871
TRIM9	1.04818459941416	0.082937908789346	4.21699974647333	2.92450150910356e-05	0.00119349962146453	2.09545483103763
ADGRV1	1.04742166306632	3.42933085598576	4.60790324170188	5.13313389726355e-06	0.000298712370828477	3.37350454547546
LINC01214	1.0464888970389	-4.20633895189483	3.2429121783357	0.00125977943585474	0.0188590962853044	-1.15850710685841
RETNLB	1.04645934575181	-4.7228608042408	3.97308344088353	8.10583422341203e-05	0.00261766595022869	1.29649187135446
KCNU1	1.04574712585991	-4.48494851566024	2.73279701580484	0.00649558211150071	0.0562299274865203	-2.58296135159237
MSANTD3P1	1.04522607703402	-1.54990892973313	4.06202304226764	5.62257584528556e-05	0.00197355387077378	1.5823981174481
FAM177B	1.04387042696729	0.230414538099581	4.35739820850445	1.58909823741023e-05	0.000730397993555161	2.64992833415455
COL11A1	1.04372598414125	4.14102870970743	3.08046469273467	0.00217713189207741	0.027596576899543	-2.36017280028779
HOXB8	1.04361831353384	-1.2623670997515	2.8861957103395	0.00406282043674627	0.0418327743445872	-2.28362323240093
SLCO5A1-AS1	1.04287996973226	-2.5974554159206	4.74903009364111	2.6530131478354e-06	0.000171987842567492	4.40390352114606
HGFAC	1.04045946424192	-1.9198954530025	3.94551720449298	9.06638355226533e-05	0.00286411373741563	1.15900168200314
SPMAP2	1.03938968816609	-3.41568640783845	3.33196715509928	0.000924244535805521	0.0154185370927087	-0.895792001232123
CYP4F35P	-1.03927848385284	-2.91443294576125	-4.09330047121905	4.93587698671804e-05	0.00179586515154776	1.74269961414007
TAS1R1	1.03899975071835	-1.66633127831692	4.08597731322911	5.08911666238861e-05	0.0018315298339034	1.67781521385609
PRR36	1.03830414596971	3.82707114449121	5.90896951772713	6.26211183547688e-09	1.00506894959404e-06	9.7805110561348
KIAA0319	-1.03702174817056	1.30798666621935	-3.16646384082843	0.00163439093964302	0.0229108147039619	-1.55975972616421
PSMD10P2	-1.03682173996948	-2.79173399079152	-3.74095538489999	0.000203904323122818	0.00521607177222406	0.463956583440209
CALB1	1.03631757218081	-2.20933320076836	3.57160587013783	0.000388050761154826	0.00841283905065724	-0.147253905335041
CRYM	1.03599715792506	3.15238634979128	3.63594054186607	0.000304789259509659	0.0070207359291218	-0.436720497871506
SLC29A4	1.03599674889662	3.94441258506549	4.97864382173936	8.7469134274954e-07	6.99120767204873e-05	5.01564761061135
GRIK3	1.03535415867057	-2.15161938620785	3.46547004705677	0.000573460271178565	0.0110913569650105	-0.498556574660679
ECRG4	-1.03480772923603	-0.51437247444405	-3.07846801564304	0.00219150537797403	0.027727488895384	-1.69439950134785
GSTM1	-1.03383617920413	-1.35342652065231	-1.66445435433241	0.0966294433546663	0.293830279854021	-4.84572763048557
SLC25A5P5	1.03299427003237	-2.63896892764081	3.45681543151942	0.000591760462651421	0.0113351460324241	-0.51281518381763
RUNDC3A	1.03232447284913	-0.352090314622335	4.86517419453653	1.52189183085832e-06	0.000109741634846892	4.87866842570369
IL18	-1.03082437485582	4.21482425918215	-6.31800049297571	5.73448108495749e-10	1.28233306239128e-07	12.2004489363126
TMPRSS11E	1.03008518090052	1.24651510058298	2.71969107887642	0.0067548254758466	0.0576724738825822	-2.98926074523794
LAMA3	-1.02913793352775	5.54547221995648	-3.85561536101757	0.000130037590588651	0.00376711517888695	0.260849640881902
KCNMB2-AS1	1.02909590856066	-0.950448326485226	2.89640950130898	0.00393496193060746	0.0410018912790313	-2.28272275318411
KRT4	-1.02816352985412	0.507106799086467	-2.55006245812778	0.0110585894569567	0.0794522354172464	-3.17733627543477
LINC00592	-1.02563248573586	-2.67743866022277	-4.43283218878475	1.13711480763581e-05	0.000556040759252282	3.07451789356804
NOVA1-DT	1.02184451403309	-3.19172276435571	2.44662570092901	0.0147530835633399	0.0955469798495254	-3.30777462343655
SEMA3A	1.02167131904685	3.50974143097869	4.59662064773836	5.40733915706559e-06	0.000312839720650929	3.31699884179446
LINC00705	-1.01987992564795	-4.58837332220759	-3.13317779871941	0.00182763210602969	0.0247945018229058	-1.459756816499
CDA	-1.01901692675921	2.65048183305878	-3.09137698104868	0.00210009725053604	0.0270175407111625	-1.93263075236499
PDCD6IPP2	1.0180835967087	-0.227770265971338	4.63769507118858	4.47177312155726e-06	0.000265434783326273	3.86356303645834
LINC03004	1.0161374857386	-3.38789222765422	3.42638943329462	0.00066051417239844	0.0122170567463511	-0.597484444898303
CPB2-AS1	1.01608909791533	-1.66018258889391	4.47602564522259	9.36767434567534e-06	0.000482933275386453	3.23154644830955
TFF2	-1.01373000652138	-3.66449167158474	-1.96103266611797	0.050413261850265	0.200986525910251	-4.27645580887957
SLC6A3	1.01317982370386	0.117281812068179	2.65268591107686	0.00823165351632351	0.0658201559991445	-3.03835880310308
DSCAM	1.0124155128075	-3.14460192351348	3.53047575226087	0.000451985712386185	0.009379999632857	-0.26257309209285
RGS7BP	1.01167055489866	-0.370380868624201	4.52633739325657	7.45967180367912e-06	0.000400168162363401	3.39383011890562
C16orf74	-1.0114517557263	0.675647893319087	-4.29653873650551	2.07433195598681e-05	0.000910768328119519	2.47155041627675
ITIH6	1.01112837295583	-3.20432632196731	3.31574816566894	0.000978381729006342	0.0159735464894866	-0.94929743144556
AQP5	1.00825608183736	3.30257193735467	2.48177688746285	0.0133904974072857	0.0900634266305511	-3.89511696136636
CT83	-1.00725702980882	-1.37479364910209	-1.77786195104052	0.0760160539825689	0.256201779231344	-4.65958151205533
CRYGN	1.00622877349711	-1.07960396944151	3.98402738763729	7.75192853664832e-05	0.00254585613426361	1.2677401586744
NTMT2	1.00303762829341	-3.59563208086583	3.89164906570867	0.000112629618255373	0.00337075889100515	0.991370143111834
GLYATL2	1.00126878500313	-3.03761118871297	2.75865420015939	0.00601027430774188	0.0537602154034512	-2.54319803519312
PF4V1	0.996734784849215	-4.02317798180087	3.61966258832501	0.000324105638595737	0.00736341372069904	0.0460071274696743
PTPRN	0.996613733075872	-0.725340778580452	3.08774316087784	0.0021254670478898	0.0271508634063561	-1.74688916970278
ADGRD1-AS1	0.996410276509152	0.128335685346255	2.86746915983504	0.00430710895463389	0.0434025733747462	-2.45999864476716
CCL20	0.99620235918012	3.70537635134239	3.84816440778634	0.000133941221354419	0.00385216501068735	0.265088428214533
SMIM38	0.995992051086951	-2.63939859101313	4.52809955943294	7.40011421391534e-06	0.000398850691296979	3.4616063824005
SCG5	0.99552805355871	2.61338540552353	4.75743443989191	2.54940912092358e-06	0.000166786616789877	4.14424731665445
GABRE	-0.994684920010914	3.7553304510237	-3.61751102439686	0.000326743138050379	0.00738959310622574	-0.380591126544437
PI16	-0.992966844862337	-1.27444706078861	-3.49972754450921	0.000506084711356709	0.0101328952972044	-0.370571914457831
LINC01913	0.992842468789899	-3.32729031629809	3.58254194448673	0.000372536851606945	0.00817269070203877	-0.0866900884360833
RPSAP56	0.992601393691813	-3.3299587780445	3.89209172370911	0.000112430157768534	0.00336985692757436	0.990148917217266
MUC13	0.992133203218524	2.25005262468786	2.12083465571508	0.0344125872697571	0.159906446846301	-4.54008541311828
SLC16A14	0.992120487523242	3.8428613059896	4.22652156121114	2.80748795711604e-05	0.00116156291203985	1.72408560282795
MBL3P	0.991429218702807	-3.87490706086937	3.8811921618535	0.000117439981922471	0.0034810894158393	0.956033145452296
LINC01559	-0.990807521666241	-2.47664975955697	-2.25620391953395	0.0244761260878157	0.13009054844775	-3.71430777588512
CES1	-0.989532074827649	5.27440235276426	-3.30016309921521	0.00103316424788883	0.0165740251941234	-1.63902035755691
CAV2	-0.989461941578121	5.96277387632133	-5.80955427377742	1.09756514498846e-08	1.60778799590084e-06	9.19369951102923
CCKAR	0.989332273775638	-5.51163647619646	4.18551355626443	3.34543813348928e-05	0.00132808823503389	2.09912623166128
GNGT1	0.988913499963482	-2.29743005567566	2.57816489562823	0.0102091059041379	0.0750488476834845	-3.02364641914321
ECEL1	0.988551869260089	-0.0226642259694351	3.43434491697283	0.000641851362138832	0.0120230069178913	-0.729537455383041
CACNG6	-0.987809523642942	-1.87420736395964	-2.59304783570718	0.00978324384009913	0.0730390321952682	-2.9550861780548
C12orf42	0.98751633180258	-1.65246091018328	4.54057506821985	6.99132307192885e-06	0.000383309398836165	3.50183191903871
SH3TC2	-0.987451324747825	-0.881699046108405	-4.22640373360747	2.80890827041305e-05	0.00116156291203985	2.23776301536569
ONECUT1	0.986402393729239	-0.754291499112909	3.30848747156615	0.00100355898518838	0.016264520295781	-1.07730873313197
LINC01208	0.986084897908373	-3.25273816532141	4.10436786899043	4.71258604143942e-05	0.00173044072687689	1.77679113582201
TNNC2	0.984668804261526	0.880535606840741	3.33865972863667	0.000902727673807804	0.0151997344874136	-1.14049779956596
GUCY2EP	-0.98242172570758	-3.64839774407598	-2.53462987556595	0.0115513957893186	0.0816794042103646	-3.06173644978024
ECEL1P2	-0.981853886133716	-1.43278872677122	-3.01331242929191	0.00271122493593599	0.0321566142282468	-1.85443683621837
CHL1	0.981619074300162	3.98067272024199	4.11888981769094	4.43413890109374e-05	0.00165686683235513	1.2803569990794
BDKRB1	0.980513491215778	-0.817910937902088	4.8149905339475	1.93763284888035e-06	0.000132064277254852	4.6708965163325
CPA5	0.980153979119014	-3.14414354692	4.26770705819139	2.35084081923937e-05	0.00100400072928116	2.40847436738358
DPYSL3	0.979870474901261	7.31528957311683	6.7739758516228	3.42874294076839e-11	1.10062648398665e-08	14.7829985071899
CNIH3-AS2	0.97848075263776	-3.24279494161691	4.01421577512734	6.85008855449449e-05	0.0023067760137318	1.43781015832163
CYP27C1	0.976309989894274	0.759365894243015	3.97661823298511	7.989884482276e-05	0.00259404047253274	1.10526021892179
GABRP	-0.9754368846446	0.334247634108831	-2.39703853933509	0.0168832793354921	0.103178279736401	-3.52419223850733
LINC02057	-0.974967815284716	-2.34036608710442	-3.37502314671229	0.000793734094233573	0.0138447817208033	-0.754630940641672
SH3RF2	-0.974144554830451	2.78320909978106	-3.29035349936087	0.00106909140604672	0.0169045911169169	-1.33895421346383
SYTL5	0.973358346269697	1.21593756871271	3.81216672429442	0.000154411421152149	0.00428007813895552	0.453836710354982
SLC1A7	0.972380372989263	2.25246174130292	2.84729236922088	0.00458520219996742	0.0451639888165076	-2.77639600839766
MMP8	0.971794220202687	-2.29299022364302	3.47561891330417	0.000552674082554337	0.0107520230606026	-0.459991482130667
RAX	0.971184704909562	-5.16546240531136	3.75812323346914	0.000190761734133216	0.00496929323654354	0.531540627964542
ADH1B	-0.969850581771369	3.84985909139447	-2.3082931543144	0.0213777871744125	0.119009991704939	-4.15451725391351
C1QTNF3	0.968180068263569	2.19670308835679	6.17767434867283	1.32150329397984e-09	2.57848613301831e-07	11.4406738907462
SMOC1	0.967830201540095	1.99004851814314	2.8637318628542	0.00435743254100882	0.0437017853515951	-2.69896011783256
MAGEA3	0.966256312420715	-2.76965428335281	1.61872596014388	0.106117976151614	0.310491026370101	-4.91842656679553
ZIC3	0.965747975618592	-5.41562878827287	3.46757900471766	0.000569081672463734	0.0110281046206166	-0.439810837139279
CNTNAP2	0.965456015321293	0.411027788825727	2.97387044387243	0.00307842500690008	0.0348701277674021	-2.18900253655796
TM4SF20	-0.964299497228787	-4.56170048140108	-3.0152337722658	0.00269440736585342	0.032014385310576	-1.79871699826419
ELOVL3	-0.964014850356816	-1.12833443508419	-3.83126410842849	0.000143209787381878	0.00406419270359333	0.76142965824502
NTNG1	-0.963521960626688	-0.508018384541718	-2.94529493829576	0.00337228202393405	0.0370188399560592	-2.07735633818954
PRLHR	0.963517350474963	-5.56119149365432	3.99474232006313	7.41966005215504e-05	0.0024570062289183	1.38136313100488
SCUBE3	0.963344010376327	3.11312350670601	4.42442242772227	1.18062652377863e-05	0.000569765130195669	2.63343715275164
PTH2R	0.963265577247783	-2.3518205643647	3.48852925529075	0.00052724875278028	0.0104426517200573	-0.416644492749613
CARMIL3	0.961654896345851	0.506809961968561	5.64703796403605	2.70059146716583e-08	3.53599811707463e-06	8.64863836862033
SPAG6	-0.959327369490586	0.642058208348891	-2.2740451149987	0.0233735763238078	0.126236340840278	-3.82289061234562
CLIC6	0.957632135479634	6.34971171747953	3.50646284783693	0.000493740754849193	0.010006546337076	-1.05538346327743
HOATZ	-0.956566659570864	-1.41156774404934	-2.94884925509096	0.00333438559495743	0.0367209250743844	-2.0360538892502
KLK5	-0.956236440617183	-3.35294959946731	-2.22272787717479	0.0266672507246159	0.137388460761405	-3.76667650076905
WFDC10B	0.955853267381493	-0.861621492923835	3.82732791739812	0.000145453831927376	0.00409451508206315	0.683236569149988
IRX5	0.955419336192485	3.3465107358255	4.35762414045753	1.58751766019141e-05	0.000730397993555161	2.32221473984416
FOXP2	0.955190443139331	2.43892627718257	5.39220696286718	1.06172431883463e-07	1.18047136276239e-05	7.2040275281958
GBP6	-0.954749963700693	0.108947764614586	-2.99397915563392	0.00288588362188728	0.0334701957125878	-1.97449993547834
UGT2B28	0.954579991903818	-5.33998845480131	3.96987367575845	8.21250257204224e-05	0.00264047215167665	1.28890751828702
LINC00242	0.95346290161119	-1.26146554735299	6.65068529710484	7.4587228296464e-11	2.21557465306899e-08	14.2154193550132
HOXC4	0.952917658881603	0.51111506141433	4.93775097981309	1.06924064774698e-06	8.15326719213044e-05	5.16862851325837
RHCG	-0.949872553619503	-1.98214729810843	-2.70029904901669	0.0071555376027785	0.0601137650360902	-2.68565411502152
XAGE2	-0.949770754320447	-2.20271008995299	-2.29276343880679	0.0222635485019779	0.122265215862683	-3.64243949309108
ADH1C	-0.949174597951716	1.23693770312244	-2.21969576651351	0.026873857499916	0.138050887616593	-4.00357358605968
LRRC75A	0.949145461124883	1.81452239781697	6.78552845208499	3.18606187555431e-11	1.05681672412136e-08	15.055543523554
ATP8A2	0.948635583675125	1.34493294837428	4.75688839679607	2.5560204060352e-06	0.000166786616789877	4.28019726189166
SCG2	0.947079721476695	1.01471275016892	4.0793051664325	5.23266149191665e-05	0.00187080083060272	1.48230524398173
KRT40	0.946851029469527	-2.74086296134056	2.72757125590699	0.00659785528105677	0.0567706510175494	-2.63075031418575
FAM87A	0.946413608243429	-3.40161802244848	4.64717506619872	4.27907532703059e-06	0.000258067142904736	3.96636160065195
DPP10	0.94639894506569	-0.1230811581368	2.57830704959917	0.010204961217581	0.0750488476834845	-3.18198618855881
RTN4RL2	0.945248864524077	2.59120797744343	4.52801141090809	7.40308258599062e-06	0.000398850691296979	3.13778728254835
NR0B1	-0.945158098192475	-3.47585872996346	-1.74290611354087	0.0819463955955735	0.268460438706684	-4.66409575965303
SLC26A4-AS1	0.944930811403593	-1.9477725360776	3.03131038408256	0.00255739056020886	0.0307721807311226	-1.8313145477413
SLC35D3	0.944379845435419	-4.074058423454	3.3995706798684	0.000727222975147193	0.013015460118147	-0.672738783688247
LINC02458	0.944325960539272	-3.11218654042824	4.0881836752707	5.04247812567352e-05	0.00182566341839638	1.71448815163327
GJB4	-0.943205213258461	-3.14774576930212	-2.79927989919281	0.00531367600359118	0.0495097283817751	-2.40753530300371
KCND2	0.943191833982214	0.733552992036167	4.30524671955475	1.99711846077681e-05	0.000883258924586224	2.4062898283706
FAM172BP	0.942977670765679	-1.61584056786912	4.02893535610289	6.44736256481159e-05	0.00221327659431051	1.46350208015599
SOSTDC1	-0.942822427769887	-0.783789901011812	-2.46104990687328	0.0141797815838466	0.093409996345764	-3.30684180885413
LINC02999	0.942581593382601	-4.54239124930896	3.59544185702876	0.000354984855989428	0.00789253995086258	-0.0291633052954055
NOTO	0.942574666322536	-3.98576949911535	2.83006108302137	0.0048355028778027	0.0467165913951599	-2.33599221089903
SRRM4	0.942065882411729	-4.21971048884095	3.82145901858941	0.000148861478417163	0.00414408588649066	0.746132393396914
CASKIN1	0.94149996445192	-0.858767324666599	4.09422450187944	4.91685595113501e-05	0.00179222100988075	1.67726015194103
SAXO5	0.940861775672407	-1.68301134000382	4.23254164765266	2.73582522468613e-05	0.001143873815582	2.24850935988131
BRDT	0.93955208246134	-1.27621198531306	1.96931069924182	0.0494526135833596	0.198148966284684	-4.39978034119849
SLC66A1L	-0.938591566548215	0.387904327050051	-3.90078924783354	0.000108578214016732	0.0032898863293681	0.958761746046338
BARX1	0.937493327366836	0.0308323226291457	1.93703718721675	0.0532869054617563	0.207800464483289	-4.6008432186852
NAALADL2-AS2	0.937331520330517	-4.03851374913163	3.05981225511044	0.00233007983090723	0.0289204026827188	-1.69989991692847
CYP2B6	-0.936803184426692	-3.62228803987814	-2.93493731544792	0.00348496993927715	0.0378325971169555	-2.03519401006379
SYP	0.936308893101463	1.10145557115874	5.65431962397758	2.59498717635141e-08	3.42022746912224e-06	8.65786933636586
GIRGL	0.935736790657496	1.76690819964112	6.61747394039303	9.17777395058825e-11	2.61696628055506e-08	14.0380984176096
LINC00842	-0.933026967944064	-4.51295713787816	-3.94838285162641	8.96172012532302e-05	0.00284459575652598	1.21342736029689
LINC00922	0.932328021478882	-1.54631736192072	4.11336679968738	4.53814216044577e-05	0.0016819014018099	1.78207027828725
LINC01117	0.93221864528205	-2.9533171441062	3.89350836608262	0.000111794066199334	0.00335584540799268	0.991842737997628
LINC00327	0.931293970765677	-1.50496222821255	4.98799603918882	8.35261546213265e-07	6.78505113989241e-05	5.46763056897704
SERPINB7	-0.931170548151122	-2.56296911300897	-2.35523331733667	0.0188849257217581	0.110251625612916	-3.4972323434173
RASD1	0.930129411530789	5.4351874464016	3.58302843098849	0.000371860417895992	0.00817269070203877	-0.792339506252885
KIT	0.929718424934787	5.17653434405099	3.9176167848415	0.000101477469270456	0.00313187991718288	0.428816163643789
DPP10-AS1	0.929650453768525	-1.45488909055334	2.47218069346495	0.0137509467993379	0.0916208045532048	-3.3192899833591
TPH1	0.928095781411925	-1.15231032800686	4.98714307283817	8.38785358575558e-07	6.78597813267104e-05	5.45943735317916
BARX1-DT	0.927709676714665	-3.71533490082212	2.42813902419621	0.0155177507213813	0.0981842886241919	-3.33748648062523
SYT8	-0.925234460220298	1.81409037974532	-2.62807306850035	0.00884304656240073	0.0685603087981688	-3.11821727112158
KRT81	-0.924584994604538	0.436569752536957	-2.33525392216206	0.019912990174288	0.113979962740489	-3.67735485376136
FAM167A	0.92418403991115	2.87926706403285	4.57722529665153	5.9118937894287e-06	0.000334257131242074	3.32022490845694
BRINP2	0.923966861841603	-3.43673264176301	3.34817506708924	0.000872936208669648	0.014798276341519	-0.84340429031349
NCAPD2P1	0.923314467612916	-4.12347298703666	3.18758640105988	0.0015217366327437	0.0216480360720981	-1.32469258404524
KRT17	-0.923048296350643	4.80274957860001	-2.50364044105486	0.0126003731657797	0.0866226689966656	-3.84122299039097
FAM178B	0.922821844681111	0.921480271267086	4.21353899051931	2.96817147019241e-05	0.00120556221632182	2.01803167023524
MCF2	0.922661434122221	-2.77469187979595	3.64716308084175	0.000292107359474473	0.00680740125089107	0.123773416027107
DTHD1	-0.921733583846796	0.663110504756058	-3.22290260155685	0.00134927959947054	0.019759648703946	-1.33972936129258
ATP10B	0.920938818225725	2.44273016685925	3.56838510216959	0.000392733905671514	0.00849450496949788	-0.562899925893269
AADAC	-0.918958945758974	-0.0904928045836012	-2.4093655389731	0.0163298698433365	0.101094108413211	-3.46576480608379
C4BPB	0.918887743568233	1.72598521163425	3.13190761370304	0.00183540717702983	0.0248830201888608	-1.87564596657788
FGF9	0.918786351964226	-0.076574785176928	3.27278255220381	0.00113635651639367	0.0175724688339292	-1.23885260738242
LINC01385	0.917773828416906	-5.19320112924048	3.41978635276008	0.000676387414790159	0.0123477964252029	-0.594901815113356
FBXO2	-0.917103632074117	3.60419359261298	-3.90810019328914	0.000105437293256191	0.0032085825846861	0.697217668544966
PPARG	-0.916132123944112	3.57144507473592	-4.21129772322912	2.99678404950927e-05	0.00121223569417344	1.8673346742684
NRAP	0.91600429340179	-2.34832060751727	3.48809807114221	0.000528079970442219	0.0104457286343264	-0.416927959040046
FADS2	0.915351375572483	6.11196903835828	5.13270068563702	4.0536840626437e-07	3.73501945438587e-05	5.67958266200092
KRT16	-0.915189705213972	1.1820150007075	-2.09247864857272	0.0368842413161208	0.166538397534535	-4.26879075710789
PIK3C2G	0.913594575554265	-1.77934983102597	2.41844014209378	0.0159327506667344	0.0997979953475991	-3.42824800286917
ALOX15P2	0.911852057359484	-2.95037029747675	2.42149577422328	0.0158009611615961	0.0991367521656794	-3.36991516699821
SCAT8	0.910822118247362	0.238149626290138	3.49878188956182	0.000507840758724475	0.0101392095030062	-0.539501972752024
SCNN1B	0.908596824210654	5.2220317359582	3.88097789026901	0.000117540553082304	0.0034810894158393	0.28988793023373
SCUBE2	0.908184849222494	3.11572611640363	4.22694783586395	2.80235529017723e-05	0.00116156291203985	1.81300657653116
UNC93A	0.907660544105636	-3.62344463705696	2.53913714425169	0.0114054834459222	0.0810489179904911	-3.07834174282837
FRMD1	0.907425198392905	-3.9211940061017	3.36989110738837	0.000808336450864007	0.0139769870070334	-0.768375028013311
LINC01133	-0.907406852488097	-1.01475188295103	-2.32783373341743	0.0203071013740606	0.115307255790743	-3.60038703535036
GPR12	0.9066731694801	-4.03832878814065	2.73590238046927	0.00643548673164215	0.0559300670822671	-2.58122292054319
ADGB	-0.905995754488385	-2.44134781973336	-2.65020875118026	0.00829142269090908	0.0661121371772727	-2.80327308576432
PAQR5	-0.905641603330543	2.72852420296181	-4.5418209390287	6.95170994443645e-06	0.000382190417994957	3.33666495737274
NPAS3	0.905433503268141	-0.154302900608343	3.26542474645643	0.00116567231573361	0.0178730434728277	-1.24869499169586
SCN2A	0.903893891783152	-1.41649244007793	3.42392862891356	0.000666388685294807	0.0122573637844152	-0.662695648532511
TMED10P2	0.903277138798712	-2.22111476824076	3.53581680757701	0.000443159063781328	0.0092644450497647	-0.262749510139104
KCNK16	0.902938069911862	-4.75557867300452	3.42205716782676	0.000670888873976278	0.0122750680893057	-0.592457257028286
ARX	0.902589898887611	-0.138036401299427	2.73556840815541	0.00644192564084811	0.0559368255253749	-2.78116260031707
AGT	0.901797728109343	2.92408547643523	3.50224151650609	0.000501443924403451	0.0100907350692391	-0.856204592351205
SHISAL2B	0.901763657362517	-4.595555637713	3.6689434796638	0.000268896718509228	0.00641676557766265	0.219708295476162
SRCIN1	0.901666051602379	3.47764228825332	5.28176461479936	1.89045560004068e-07	1.92942806933382e-05	6.5389137023173
SMIM44	0.901522263431009	-4.67519865473907	3.50608418148784	0.000494427208013655	0.0100085679386879	-0.322401979008506
CHRNA7	-0.900585197748564	-2.40427541323699	-4.37769971939958	1.45291729112722e-05	0.000680375527717977	2.850129696372
LINC02048	0.900218417694174	-4.46122460884404	3.26463527463545	0.00116885911472648	0.0179081093928302	-1.08701323200379
KSR2	0.899850301874569	1.00117641139294	4.67426462805511	3.77141190616794e-06	0.000233101365703585	3.94581610396986
HOXC9	0.898896892602927	-0.967765918801919	2.7534428917807	0.00610536341256156	0.0542935400521895	-2.65601886853882
TMEM132C	-0.89865041768968	-2.85154913207609	-2.79010842205039	0.0054642141117914	0.0504634752913561	-2.43754867148994
LFNG	0.898260919843098	5.59271027994563	5.68350208739255	2.21066096960113e-08	2.97274152817579e-06	8.48408650993183
AMBP	0.897448124868615	0.280054657199536	2.58250081076177	0.0100833605556972	0.0745464493980261	-3.22060275495167
GALNT6	0.895827473049764	5.66241528895016	4.81837113486675	1.90649005615754e-06	0.000130837810681542	4.19457405582422
SMIM24	0.894838528848134	-1.11547958128467	2.8507421468487	0.00453652768994647	0.0449064740434426	-2.38456021251349
HAR1B	0.89421560527247	-3.27172311333763	3.48674579364839	0.000530694781346513	0.0104573143944142	-0.402536879780997
MEG9	0.894096239385806	-3.55815505466833	3.52643289555223	0.000458776076554553	0.00947491330055367	-0.268918873426267
CAPNS2	0.893531007256414	-3.07001318507581	2.89583780024046	0.00394202063086746	0.0410539479830058	-2.17534873457313
B3GNT4	0.892808486701605	0.359637478775128	4.39249252957261	1.36079553636182e-05	0.000641766653191301	2.79313688537127
P3H2	-0.891739471751483	4.02395228245397	-3.33349954321502	0.000919276197899755	0.0153948991462051	-1.36929313139293
SYN3	0.89133875007666	-0.21185358074906	4.031659541945	6.37533758109759e-05	0.00219899425544201	1.40282281427342
LINC01980	0.891067111422249	-3.83385298021962	2.18672008383876	0.0292118084224274	0.145634622049887	-3.86085312069814
CSAG1	0.890663835314041	-3.17302698253339	1.82836627770418	0.0680724107923268	0.240123558948757	-4.55966931153861
GRIK2	0.888871340399081	-0.206000250660469	3.22468294891297	0.00134108410434378	0.0196976057894096	-1.37262943120361
LINC02955	0.888846579522993	-5.06333467758091	3.65538674311911	0.000283130867990119	0.00666060346895905	0.178241891902006
LINC01143	0.888813173413644	-4.98646439619445	3.53685637381385	0.000441459941674576	0.00923862855857772	-0.218143219789266
LINC01436	0.888779627129106	1.03142154470191	2.59897023925533	0.00961824431777897	0.0722620983059408	-3.26256024771822
TMEM108	0.888459417493139	2.91437077375003	4.86302415271071	1.53778742614114e-06	0.000110090091205255	4.59880889995843
POLRMTP1	0.88742655573292	-0.131767336291887	3.76003180747373	0.00018935101268012	0.00494549062251934	0.394183151550666
WARS2-IT1	0.884621190414117	-3.03759064651518	3.72869379672018	0.000213808218623724	0.00540492552994209	0.408654450035064
ANGPTL4	0.884272856303117	4.73781590106433	3.69817727749317	0.000240459569224947	0.00586473816999375	-0.359539168012174
LINC02915	0.882149875315717	-3.17387108518915	4.12357835482717	4.34763282834581e-05	0.00164187075046942	1.8500504339268
SLC5A8	0.880817644522645	-0.0606174816311012	2.23087273133473	0.0261190620743563	0.135688220674455	-3.9906402138936
NTF4	-0.8798205261561	-0.609097992753456	-4.06212172958625	5.62027289883384e-05	0.00197355387077378	1.59894749972396
CAV1	-0.879441544269119	6.42421653779864	-4.78559060595314	2.22994385647845e-06	0.000148927324267229	4.05448423518182
NGF	0.87926604069396	-0.308876033758809	3.3645299884776	0.000823857327598816	0.0141592474385765	-0.928784377942335
OTX2	0.879128229879808	-5.44254138061469	3.23921803189569	0.00127587753680074	0.0189779631819195	-1.15125399241798
GJB6	-0.878923170790818	-0.445594463154928	-2.2052295698519	0.0278787688919021	0.14128934517103	-3.89611707621709
SV2A	0.878391753891404	2.30931547600369	4.86320982155706	1.53640845677062e-06	0.000110090091205255	4.66978892897453
VSTM2L	0.878310355439332	5.22072217834386	3.27834649700169	0.00111464351555348	0.0173445154390503	-1.80371874580844
MNX1-AS1	0.876982369614449	-0.138511694181209	3.44882973430221	0.000609128492998139	0.0115715398263208	-0.671480435937975
NAP1L2	-0.875476875075032	0.339695088299691	-3.89986470433121	0.00010898166379254	0.00329127932139475	0.957694405629281
AVPR1A	0.875388536321739	0.664506682657576	4.36216515563739	1.55606644559052e-05	0.00072366310423774	2.64480135703909
KRT6B	-0.875214291447745	-1.80036233924027	-1.90932695711777	0.0567748932634957	0.215965964397953	-4.41764893489266
MUCL3	-0.875118950353446	1.62125693060545	-2.16553787853205	0.0308044974362453	0.149493076804719	-4.17291364665709
SIPA1L2	0.873234265921255	5.34135993814271	5.96920798705211	4.4401357069551e-09	7.42584712939667e-07	10.041246831671
LINC02350	0.873185751654375	-2.79639778020981	2.3112159432583	0.0212145673612373	0.118399416607781	-3.62023028480582
HMGB3	0.873083440524514	7.64438733783369	4.61163513434784	5.04541239921436e-06	0.000295334698732836	3.29404266947525
GRIN2A	0.873003375513869	-1.57390949436725	2.52751751455595	0.0117850225099329	0.0827644205587695	-3.17536840991634
CTAG2	0.872272138208529	-4.7694574790511	2.08636585314596	0.0374364914832206	0.167920589274785	-4.04314454552526
COL21A1	0.872207196414561	2.71652479413334	4.23098250702122	2.75421591031978e-05	0.00114914895277116	1.88873538931321
LINC03088	0.871856979318917	-2.88565585032179	2.1366469804926	0.0330969691142756	0.15659474669337	-3.98658371982705
CHRNA3	0.871161594802472	-1.35478153010443	4.6944763576752	3.43089902134044e-06	0.000215399849598478	4.15626623500966
ISX	0.870756574257127	-4.7456501622583	2.52620361334709	0.0118286385506861	0.0829505160097799	-3.08684035707242
CEBPA	-0.870347004994709	2.92697210448532	-4.32397624797834	1.84024006173662e-05	0.000832374038833688	2.40038381754977
LINC02864	0.869704771118782	-0.335499536329502	1.73296999142346	0.0836991363380951	0.271211366232623	-4.92523347126558
GAS2L2	-0.869273387098439	-0.241144676477561	-2.56697488723223	0.0105401185865849	0.0767823719290676	-3.08387843619209
F2RL2	-0.868600702946248	0.235509228107191	-3.57860859685818	0.000378048486744614	0.00824087730908138	-0.166828331090935
EPHA2	-0.868349310723721	5.81471719736331	-4.93266457354376	1.09618028596348e-06	8.27905441367163e-05	4.76325963850125
FOSL1	-0.868335147569985	2.55272448153255	-3.12177759510182	0.00189851468781083	0.0253112274675687	-1.84210769445779
CALCR	0.868144004950237	-1.54271733822541	3.5155990935958	0.000477446129236249	0.00977566134786229	-0.355308397230399
SIM1	0.867973552902314	-4.3375187134402	2.72377538852043	0.0066730521998596	0.0571459057149767	-2.60657505565604
SLC38A3	0.867177025517107	-1.37867485482494	3.06121785136005	0.00231936522168087	0.0288500041511829	-1.77407556815975
CCNP	0.866209783015664	0.840375921092209	3.42347055643162	0.000667487575254917	0.0122611778274907	-0.850881285549284
MYPN	-0.866045316029623	-3.83059394149639	-2.92452832750242	0.00360166924549849	0.0386417365627552	-2.06143521255848
HAP1	0.865091163146286	-1.04600734214707	3.82397865018907	0.000147389377027286	0.00413729673003814	0.685018444502919
PLA2G12B	0.864847098350772	-0.373941975623114	2.38488460488776	0.0174450154672575	0.104954866332938	-3.62012560601425
BNC1	-0.86460690153818	-2.96705295325706	-2.89414173057486	0.00396302963863212	0.0412080542675321	-2.15828607806778
PSCA	-0.864595221068747	0.454193901835008	-1.85315555436388	0.0644313917623289	0.232037925128349	-4.65070357527964
ITGB1-DT	-0.863426214015491	-2.12098216336689	-3.32894118702848	0.000934128754770271	0.015492525397865	-0.90354678721677
MGC32805	-0.862679593750908	0.714937679147437	-3.41676588010329	0.000683766299041634	0.0124496679648887	-0.737900395156045
NELL2	-0.862472106981753	2.19830007824333	-3.95085158692257	8.87247214149698e-05	0.00282527904896116	1.00613896649571
GDF7	-0.86115340414057	-0.245392585577372	-3.60435493304105	0.00034331385462073	0.00768575065766228	-0.0572980429298244
LGALS7B	0.85900025693717	-2.55053703541191	2.74799995237844	0.00620612793835405	0.0549342828811366	-2.58177365732873
ITGB8-AS1	0.858575006848517	-0.284389417558311	4.47480959862973	9.41913363418978e-06	0.000482933275386453	3.17986457458655
ADH4	-0.858331760459986	-3.78156167626027	-2.98287851972866	0.00299076434292998	0.0342860362667853	-1.90083560263903
SPINK1	0.857745987646987	4.40106237974634	1.97299416235106	0.0490301328341019	0.197216802718375	-5.12232139789088
TMEM132D	0.856499072438255	-1.41738028016515	2.28193104716758	0.0229001857040577	0.124728926076124	-3.75281668852694
ANKRD20A5P	-0.855229970978998	-1.10402456664881	-3.44952047529135	0.000607607614597404	0.0115715398263208	-0.539831224838551
DSG1	0.854814498752753	-4.32805570963207	2.94112930501399	0.00341719674049385	0.0373676096314883	-2.02817885568119
RAMP1	0.854433258342425	4.5423325830722	4.54450883123119	6.86697901223318e-06	0.000378577884491592	3.01049822135676
FGF20	0.854111439476865	-3.30496294984117	3.2634140965165	0.00117380445693077	0.0179424395559418	-1.10708308234877
ENO3	0.853371538236129	2.51677677180523	4.05510766288578	5.78620297140703e-05	0.00202384906040321	1.21563475758763
ASB11	0.852977965163147	-3.49067330465019	3.20159313170573	0.00145103660383544	0.0208509245411791	-1.29142618602824
MROH3P	-0.850541681457637	-2.07044975210585	-2.73207148722379	0.00650969538107342	0.0562553006835098	-2.60373709899574
NKX2-1-AS1	0.850359027951085	2.46490252900778	3.32679829656916	0.000941187740112561	0.0155706719897923	-1.36268123700178
PLA2G2F	0.849805484779579	-3.36688468286917	2.82070441478839	0.00497655212738164	0.0475741947482278	-2.37130941838439
SLC4A10	0.849759757654847	-2.01529598121678	4.77054644896838	2.39550867337598e-06	0.000158390078463551	4.49610776505647
C10orf67	-0.849446120304699	-2.47696791114856	-3.01096404339291	0.002731911042553	0.0322461353044985	-1.8427857001595
SRPK3	0.849205746885653	1.61037657280578	3.68513308103568	0.000252779676855205	0.00607587092846894	-0.045418241780613
DRP2	0.848447256434137	-0.712851062410662	4.03088891129947	6.39563449803744e-05	0.00220217850830348	1.43351139222744
APOBEC1	0.848238828675812	-3.56368196160927	2.14912959732495	0.0320891071221279	0.153444836603698	-3.94378538961557
EFNB3	0.847513531603939	1.71185292374687	4.60816336981978	5.12697216247943e-06	0.000298712370828477	3.59438592942353
NDP	0.847238898107555	-2.50832402188214	2.59246077999477	0.0097997363748682	0.0730465742818827	-2.97460590319264
FCRL2	0.846593944765231	1.06480747154075	3.75600888094132	0.000192336120864266	0.00500375617966095	0.276185639523211
TDH-AS1	0.846438906394193	-5.13653468980243	3.45191392181762	0.000602365080639813	0.0115271825335515	-0.492215720734406
LINC01194	0.84640299406131	-4.39546384147987	2.07903764175666	0.0381078341062231	0.169783325359761	-4.06538274223034
CYP2S1	-0.845113471629561	3.98919713463661	-3.80455042005608	0.000159105432068112	0.0043796906072193	0.24539973096259
HCN4	-0.843918637370833	-1.53644304877938	-2.41755109233165	0.0159712770152122	0.099956086527281	-3.38156957164838
PLA2G3	0.84352513314167	-0.697786894265061	2.64271343458917	0.00847464938837027	0.0669254819687032	-2.96397566626905
B4GALNT2	0.843289575030415	-0.407787163913331	2.00908098116804	0.0450494701624829	0.187098195987841	-4.40535966375959
ATP1A2	-0.843125439595087	0.273850204927875	-3.21509969910591	0.00138574829021131	0.0201454802569653	-1.33950731389692
PKD1L2	-0.842787492019228	0.506648787235424	-2.50300169208649	0.0126228566235132	0.0867173256890436	-3.3019187184981
TMEM178A	0.842464619739168	0.701123867689431	4.69651157249309	3.3982982968385e-06	0.00021402826804962	4.07120915089718
APBA2	0.840992333554193	3.61523010592497	4.44345126341659	1.0843623995245e-05	0.000536840310331754	2.66014961979509
SLC16A5	-0.840613580226419	4.58088282000968	-5.4559032365896	7.57779264612474e-08	8.81948709024412e-06	7.43810869262078
KCNIP3	0.839777491635423	1.49757900055499	5.22034809078372	2.5943089269799e-07	2.54344513619478e-05	6.44354023871648
KLK8	-0.839599321898309	-3.78716298797426	-1.92481848359049	0.0548021454667165	0.21120687433745	-4.34321441017722
GCLC-AS1	-0.839344479803604	-2.29367644166951	-3.06298242538021	0.00230597825972617	0.0287378752013726	-1.69790955808537
NPSR1-AS1	0.839288347229457	-3.23833366021068	3.11055444295724	0.00197076202609831	0.0259577139929905	-1.56498630931688
ALX3	0.839186095344508	-4.84305595694679	2.91691748757583	0.00368924154763738	0.0393058272382651	-2.0861721548615
GADD45G	0.838739388065355	3.78281785903369	5.43603831837932	8.42123401823155e-08	9.6878265566962e-06	7.28741377067245
TINCR	-0.838312828048884	0.278488944965299	-3.11635904103823	0.00193308563697961	0.0256140281938536	-1.6387708991435
LINC02417	0.836844784847513	-4.95503418737403	3.48644030113193	0.000531287165467334	0.0104586322127902	-0.382706329178957
GLYATL1	0.836728723904084	-3.39175941094256	2.80654335714281	0.00519713226755273	0.0488348358394498	-2.40807143788138
AKR1B15	-0.836456808013497	-1.09409041350434	-1.83316444335208	0.0673547130734745	0.23839471804878	-4.57920846672502
ALS2CL	-0.836417243667812	4.91917834327115	-4.59583429897244	5.42696551791653e-06	0.000313065123877028	3.31257288076267
SERPINB5	-0.836158965492281	0.716296051584488	-1.63808921570261	0.102013393276755	0.303342380545939	-5.04466113722367
FOXA1	0.835899958623588	5.9835458190418	5.16337629646932	3.4699642222131e-07	3.24221727467066e-05	5.82790831710583
MYO16-AS1	-0.834572175199384	-3.38904660607923	-2.49398365934942	0.0129441070231314	0.08822510008318	-3.16457755243425
CALML3-AS1	0.834003377865559	-0.933688884733231	3.16187010014286	0.00165988859653628	0.0230697987614439	-1.5045380214888
PITPNC1	0.833909814235182	5.07995804301058	6.30123710008711	6.34096552763494e-10	1.40219884367767e-07	11.9364219724239
MLXP1	0.833116850153603	-4.06247991157643	2.8506672024466	0.00453758010759537	0.0449064740434426	-2.27849074653723
DGCR5	0.832404666366638	2.21560096100137	4.0833483695445	5.14522320234687e-05	0.0018457607204747	1.36911093517284
GABRG2	0.832282530197418	-4.73754651762844	2.36664001970849	0.0183191046643599	0.108186000305665	-3.45412695187218
LINC02688	-0.831635732229677	-0.782886032847842	-2.32439423947609	0.0204920878729947	0.115899398304902	-3.62036130378655
GPX2	-0.830323929128605	3.28392997021409	-1.4917408075825	0.13637890741522	0.359731703187658	-5.61737737596245
CLLU1-AS1	0.829892914799582	-3.82959563167299	2.96316663238059	0.00318563932865786	0.0355744461658428	-1.97524795642272
ZNF488	-0.82987916839406	-2.05082650969179	-2.79517512829999	0.00538057997570857	0.049969343292838	-2.44007986793076
PELI2	0.829748465720325	3.83669579490576	6.08054001547154	2.33425824629255e-09	4.30151922386245e-07	10.7457205482815
CIMIP2C	0.829746555062904	-1.22578026137945	2.82575503954728	0.00489995849802176	0.0471915392630331	-2.44023309134062
NOVA1	0.829229063613536	0.848141411589944	3.38537812967993	0.000765015263109933	0.0135336300145901	-0.96562378652662
NCALD	0.829212131452381	3.92281516474676	6.09196871791676	2.1839560607825e-09	4.06215827305545e-07	10.8036390869975
TLL2	0.829055240520183	-0.583018759239328	4.30999949269268	1.9561415959103e-05	0.000868998438433189	2.52019330078407
ADGRF1	-0.829009559164596	4.56463444439954	-1.96103409464916	0.0504130947288015	0.200986525910251	-5.00406406369469
LINC02398	0.828903607129272	-3.69961653743336	2.79621369645365	0.00536358056986473	0.049881299299742	-2.42951161267777
GRK1	0.828766764915404	-2.61758379805313	2.56898847494144	0.0104798571750762	0.0765394926599507	-3.02865493567504
WDR38	-0.828283815645697	-0.695678915643719	-2.22954587295788	0.0262076944837401	0.136006658569856	-3.82963418445452
ABCC2	-0.827944298835315	1.13156538581575	-2.16956447066016	0.0304961065996115	0.148759592922173	-4.11907865284461
LINC01579	0.827582854312548	-1.45307443331222	2.68111551440041	0.00757287153008287	0.062511526002368	-2.803831144396
LINC01116	0.826280582246734	-0.244393838236792	3.29027487430216	0.00106938399237254	0.0169045911169169	-1.16286731411436
SEMA3B	-0.826158804109935	4.48837677547147	-3.48849428912205	0.000527316113420773	0.0104426517200573	-0.93903568428497
ZCCHC12	0.82612720433789	-1.32201340409401	3.5233481140414	0.000464021347021266	0.00954024054588558	-0.339566190064669
OLAH	-0.825995203205078	-3.21353824670722	-3.24118082817864	0.00126730063442974	0.0189069094650829	-1.15804208751801
CPN1	0.824558413841401	-5.4753737786119	2.80403918262752	0.00523704804	0.049031865741972	-2.37885073016719
WDR86	0.823615242301328	2.05816574840949	3.93509500179182	9.45688614422002e-05	0.00296862694072976	0.816144843304828
CCDC154	0.823299952253856	-0.0544626120297364	3.63528944830282	0.000305540664760757	0.00702990787291166	-0.0441063908283308
TFPI2	0.821934827666103	4.50523593392438	2.25007653617672	0.024865076271296	0.131403278797486	-4.55187222109465
ATP4B	0.821287668252144	-2.81234347062205	3.16357916837688	0.00165035980261577	0.023007693766271	-1.41638443336791
KLHDC8A	0.82100323065426	0.324640513702709	4.17175757354245	3.54692401256699e-05	0.0013918882751877	1.90859385739468
KNG1	-0.820421822056068	-4.21679820737092	-2.76586715471728	0.0058808695255951	0.0530317468502011	-2.47883125858851
LINC00589	0.820320837626128	-2.56073844989431	3.19134941985877	0.00150243624433884	0.0214655320422337	-1.33925294157746
HNF4A	-0.820091446044097	-0.775641426129	-1.76146686056027	0.0787522876079801	0.262182674468722	-4.71795824079618
PKHD1	-0.819038089806334	0.0608478705721789	-2.40558628109822	0.0164978122767557	0.101779125831368	-3.49158817825336
PCAT14	0.818758758545483	-4.38574483247796	2.82551111347064	0.00490363296130803	0.0471915392630331	-2.33957068949874
LRRC66	-0.818248242720395	-1.51191126695023	-3.00144981290702	0.002817206784723	0.0329812055467984	-1.88859078949948
LINC01836	-0.81682158406551	0.21420940888306	-3.70494559192205	0.000234291806491823	0.00576032756229555	0.262580586495152
TMIE	-0.816784265956827	-0.679528244212594	-4.62342890789419	4.77755351141955e-06	0.00028048044243148	3.85882969142922
TTC6	0.816731447960912	1.34151690467702	4.64488771461124	4.32482590535411e-06	0.000260038323771473	3.79324480622717
CDH8	0.816541501382269	-1.89778615175368	3.00289335851453	0.00280411026061157	0.0328665502984049	-1.9124849577619
SCARA5	-0.816100831057681	0.786410632546095	-2.32715776158755	0.0203433414188556	0.115315631135877	-3.73404573670545
PLPP4	0.815294042932952	0.0802492723544645	2.95618301777595	0.0032574188995307	0.0360964092084966	-2.19158397418653
NRXN1	0.81523177304216	-3.16079301442932	2.96520345838375	0.00316497826181592	0.0355270148712129	-1.98092708109675
CHL1-AS2	0.814991891415831	-3.39007097750191	2.88168325066354	0.00412050367525639	0.0421626036734975	-2.20651108098304
CACNA2D2	0.813574951933835	4.27911194087329	2.91240925325008	0.00374202573278123	0.0396086663168289	-2.85230440245529
IRX1	-0.81253406768595	-1.55073517799375	-2.09073542301463	0.0370410163152049	0.166898416731992	-4.08136416931902
CXCR2P1	-0.812389361485727	-0.0952049009019758	-2.82068423726887	0.00497686028870517	0.0475741947482278	-2.44918402144147
FUT6	0.811529554361889	1.0056740577259	2.48535077333861	0.0132584117719271	0.0895077717384307	-3.53124603035219
ZNF648	0.811514567685827	-4.20658096106602	3.21872387573726	0.00136869793083634	0.0199577875528098	-1.22865780023299
RPLP0P2	0.811199042131745	1.83317565110215	4.48930875173105	8.82283366601789e-06	0.000460871484569785	3.07234937458851
LINC01206	0.810869856682131	-4.49004266413268	3.47652337436252	0.000550856199998405	0.0107271429475228	-0.419837140052952
ACKR2	0.810709353481793	1.29003605588253	3.57783417388563	0.000379142621030596	0.0082526538001723	-0.377755028973516
PCK1	0.810600510713298	-3.46029446379695	1.93524199277584	0.0535073032788425	0.20815135845495	-4.35963565381575
KCP	-0.810513494151825	1.46435278944991	-3.46035634197084	0.000584208272932179	0.0112228890423709	-0.663469306872707
ASTILCS	0.8099926861063	-3.08709546762454	3.84822858137131	0.000133907132333373	0.00385216501068735	0.831438487181491
LINC01886	0.809979681426003	-5.71587729746146	3.33623390773603	0.000910472397431736	0.015296293661108	-0.850936241928205
B3GAT1-DT	0.809847986715772	0.90654860236579	2.06973931560243	0.0389744155081368	0.171608145451978	-4.44100948239285
PAH	0.809621112825591	-1.55809201999208	1.916445064479	0.0558612075790581	0.213741320816033	-4.47485009893255
PLEKHG4B	0.809042183353186	2.76897863953893	2.86612736907556	0.00432511535218018	0.0435179199894287	-2.79284134703074
BBOX1	0.808898133625217	-1.22246496955326	2.91228091420223	0.00374353840528365	0.0396086663168289	-2.20160047911057
GSTA1	0.808487122218563	2.19993340010391	2.20974130549738	0.0275619250504252	0.140183345860864	-4.32400211168684
TMPRSS6	0.808470746692803	1.96201171749515	2.76783957878578	0.00584592431333569	0.052884357129094	-2.93467018662186
RIPPLY3	0.808450784470048	-0.219801379171887	3.03806070571779	0.0025017881931706	0.0302862461195142	-1.93220710677581
PPP2R2C	-0.808259227166159	0.89406114331764	-1.74488813943886	0.0816003615724079	0.267635200397835	-4.89333710636571
VAX2	0.80819958413726	-0.506930580265917	4.02767220502163	6.48102061583748e-05	0.00221950844143657	1.41080817209208
KCNJ11	0.807663178090559	1.97137933058278	4.13911988170402	4.07222115943539e-05	0.00154962419722912	1.62077271307952
TAF1L	0.807481183893731	-3.93905052310994	3.26088698252073	0.00118410002257277	0.0180510281450995	-1.10487257527184
LINC02266	0.807137255624897	-4.91102273088672	3.05971309844688	0.00233083739840624	0.0289204026827188	-1.68536121569217
FOXP4-AS1	0.807109590677709	-1.11201883669123	4.52765572956613	7.41507164003026e-06	0.000398850691296979	3.43718304839672
CCDC162P	0.805639845511881	0.731075981431229	2.98319726453194	0.00298770478563841	0.0342860362667853	-2.18789448440208
LINC02772	0.805505802189597	-2.29121135203681	2.55233427801326	0.0109876478684366	0.0791158349774331	-3.07965753332277
SCNN1G	0.805248600164167	2.88972120947105	3.42948285575445	0.000653197962346909	0.0121608473775755	-1.07683654271603
SCGB1A1	-0.804967910754215	1.41641731839941	-1.36246292010828	0.173646898798535	0.412893737143184	-5.52016516839414
IL37	0.804965492978502	-0.363586612035308	1.88773607242466	0.0596229079509394	0.221342121626487	-4.63998100942838
LINC01610	0.804657175376115	-0.800617630530277	1.91665428298248	0.0558345390487427	0.213741320816033	-4.54574437853473
TMEM37	-0.803745389594483	3.94761483132894	-4.4639315519753	9.89166475971706e-06	0.000501542492399494	2.8583400627902
DUX4L37	-0.802799040404275	-4.60636177886411	-3.2039480034979	0.00143945271351086	0.0207293689611383	-1.25247478196065
GP6	-0.802456680311318	-2.58943163887777	-4.02322913851255	6.60074098567324e-05	0.00224560593327981	1.47658933626359
CLXN	-0.802240543355545	0.0955423486877436	-2.27446400156669	0.0233482180678666	0.126167862065349	-3.78713272804881
OR2S1P	-0.802221298876211	-4.16937804088678	-3.03465101247261	0.00252973368226276	0.0305664249810468	-1.7503104617137
HORMAD1	0.802056961647116	-0.0541770249917198	1.93216443920713	0.0538869138069115	0.209137550426122	-4.58298993810476
NR2F2-AS1	-0.801122079544959	-0.110883838072928	-5.36478456279227	1.22638662318041e-07	1.34848323616224e-05	7.25450662593308
LINC01844	0.800688757332301	-2.59571697038988	3.10980077524042	0.00197570320140627	0.0260055853931135	-1.57968540326503
GPR78	-0.799165854265689	-2.73383523847077	-2.82092992060066	0.00497310926537975	0.0475741947482278	-2.35968322714201
LIPH	-0.798798448307393	5.62424465451293	-3.71730238575627	0.000223413663446805	0.00554411312957397	-0.267879506296481
LINC00964	0.798569580027443	-0.700488999666546	3.19537655961112	0.00148203191094785	0.021204456572023	-1.41924714924962
TUSC3	0.798258045302706	5.14060873954009	4.31810262192313	1.88812430567642e-05	0.000846648797935444	2.02067058147459
LDHC	0.797728118266848	-2.49141655822762	2.14058302522745	0.0327762742559046	0.155460774604627	-3.98915915896391
APELA	0.797681136297745	-1.935787119483	2.70594219940257	0.0070367763167947	0.0593666478409699	-2.7110629896522
LINC00939	-0.797446650409762	-4.23482261966031	-2.48775523632506	0.013170197608882	0.0892148648100644	-3.16442336671386
TMEM212	-0.79727219263939	-2.90282857292462	-2.17753599051905	0.0298934173965733	0.147072241820388	-3.87277997456884
SRGAP3-AS2	-0.797193458285741	-1.92576961816493	-1.82095255012884	0.0691937295913424	0.24236071917052	-4.57212769010046
ANKRD20A11P	-0.797191374552856	-2.5775690710506	-3.2791292100933	0.00111162007352097	0.0173110036801364	-1.05160467369474
CYP4F26P	0.796567839797311	-2.5901984889286	2.49081881794519	0.0130585561968412	0.0886698687920619	-3.21669585406031
ANKRD18B	0.79588410497451	-1.36176396148303	2.52523053310475	0.0118610332349461	0.0830606204932782	-3.19684431752214
DKK1	-0.795684879403722	1.15179368719314	-1.80836444768528	0.0711324945944561	0.246251474008546	-4.81115970268043
TIGD3	0.795180792579113	-0.131585998535875	6.19952466398881	1.16157561388043e-09	2.31176778674483e-07	11.6494922173691
PHOX2B	0.794359403236292	-5.22987443105535	2.56550463164261	0.0105843145533963	0.0769916038895081	-2.98294306416248
SALL2	0.794088722102598	3.62457653286515	5.28519058613869	1.85720265463352e-07	1.90526016662455e-05	6.54762672455915
MTND4P20	-0.792854934423471	-4.05755292916056	-2.57144690539079	0.0104066996809214	0.0761169191656365	-2.96848689959103
CHRNA1	0.792854688065873	-0.147330020589188	3.51168321635544	0.000484367566195228	0.00988705979735122	-0.453831721973401
LRRC52	0.792841359883987	-3.22459236325432	2.59975886796081	0.00959646170994648	0.072125672564711	-2.93759831680695
HHIPL2	0.792652259376716	0.631023641809782	2.1069263544442	0.0356065827318567	0.163268042440829	-4.33214925601133
FAM216B	-0.792589501995701	0.184938204994969	-1.95311608278613	0.0513465879532924	0.202838386948476	-4.44601198448631
LGR5	0.791899723498089	-0.242632763071371	2.84899942867774	0.0045610575265838	0.0450033477606074	-2.45396504911906
XG	0.790420450654299	-1.28289078757422	3.0181371391207	0.00266917543687894	0.0318667843699848	-1.9001718654866
POPDC3	-0.790383362737264	-1.48220082646667	-2.01924371388058	0.0439790403283635	0.184695264953596	-4.22371241399935
DNAJC22	0.790282727469962	2.54094915790724	3.76739161089755	0.000184002565377325	0.00483754168578538	0.146198773233174
OXCT2P1	0.790076977983024	-2.25507963089051	3.78198784463599	0.000173813920730152	0.00464328140989462	0.583341307031245
CTSE	-0.789698277129172	6.36808830730516	-1.97302683808504	0.0490263986757316	0.197216802718375	-5.16409043117927
PSG3	-0.789233619224532	-5.34647691372725	-2.65079259070384	0.00827730078192849	0.0660717301640017	-2.75606355089949
OR51E1	0.789069427658467	-1.43616995509203	3.03442141327767	0.00253162570493012	0.0305664249810468	-1.84314511906972
BEAN1	0.788985059908527	2.44001000708017	3.88594859862635	0.000115228330160697	0.00342791364253839	0.58948624695739
SLCO5A1	0.787667433832632	1.31475820743889	4.0353481950298	6.27902956490154e-05	0.0021770948850291	1.28954668502583
NKX2-1	0.787552667456107	6.47792752894193	2.79843912473907	0.00532731816746811	0.0495904051304725	-3.23452677352205
CWH43	-0.786891194068681	-3.09440084040693	-2.14831562824658	0.0321540144864267	0.153644464900087	-3.92853018348645
KCNH2	0.786533199870339	2.1714686033803	3.22404148257342	0.00134403165167399	0.0197263406575337	-1.64367330684069
MYH15	-0.786406209028054	-0.651143716626943	-3.27463487726791	0.00112908474803235	0.017507464012169	-1.10865521170115
ZNF229	-0.786084316865607	1.59533660288299	-2.82395208139854	0.00492717707514039	0.0473265821184576	-2.58935443312481
TPSB2	-0.78599611720962	3.28406885882734	-2.74589581928911	0.00624548229616192	0.0551208818883435	-3.01265687070436
EGLN3	0.785805340043089	5.1303200681484	3.46500473133746	0.000574430582636306	0.0110993373355609	-1.18666752044557
RP1	-0.785112082902013	0.703309976792314	-2.48885898842747	0.0131298780967558	0.0890225914391935	-3.35484389810942
ASAP2	-0.784771446540292	3.51604435337971	-4.07434064902165	5.34195628915888e-05	0.00189173690510391	1.32319125345328
OLFM3	0.784726264937351	-5.44703435161622	3.3587058128218	0.000841032763478618	0.0143922906782042	-0.783419992781189
MTUS2	0.784574693563256	-1.4727907114511	3.50545665688539	0.000495566761329344	0.0100129641461691	-0.386520291948424
LINC01423	0.7839817561172	-4.1439952529978	3.4839527342229	0.000536133889662791	0.0105332050069781	-0.399642532158698
PHGR1	0.783821914502826	-4.4069406946978	2.56191402224622	0.0106929440287608	0.0776115871846816	-3.00668785465829
TMEM232	-0.783275496762573	-0.345414198558382	-3.18966822179178	0.00151103092665551	0.0215573745536186	-1.38179385455121
MRPS30-DT	-0.78298527380069	0.00553864761865645	-4.84193682934596	1.70241518856252e-06	0.000119579102434376	4.80333569965597
PSMD7-DT	0.782924945608989	-3.34574420072292	3.33587692811368	0.000911617296269755	0.0152976453881624	-0.881901355386639
ERO1B	0.782737947915911	4.19869766029386	4.77310049761425	2.36659020643654e-06	0.000156999594295	4.05546304993775
LYPD2	-0.781682039103309	-4.38293126001859	-2.93744552689561	0.00345737033394601	0.0376003193367178	-2.01897863452496
CYP11A1	-0.780028491975537	-0.723575527630087	-3.05836824457942	0.00234113459066778	0.0290300689242805	-1.75235940849914
LINC02300	0.779687815872892	-4.00168233809524	2.45989208729258	0.0142250613171213	0.0935891472176356	-3.25596583827965
SDCBP2	-0.779454929336962	3.32966234410367	-3.05378682517687	0.00237652769679561	0.0292141975511223	-2.15553569022912
GREB1L	-0.779367862265307	1.03590267711732	-2.73265804698758	0.00649828324886929	0.0562299274865203	-2.77704726161957
EDN1	-0.779071641292464	4.13770298465286	-3.9809492743928	7.84995903602339e-05	0.00256535114507286	0.878700423490611
CP	0.778641705649969	7.40833286074566	2.85391081274759	0.00449223362326535	0.0446352638892796	-3.06051250843986
CHRNA5	0.778629383317857	0.341226333007487	3.68462673595608	0.000253269682091491	0.00608030544389006	0.0975142231950414
LINC00867	0.778421610474576	-4.96684209824022	4.20691262064473	3.05352751716707e-05	0.00123018835317124	2.18037419420946
SLC9A4	-0.777899162434001	-4.05422761667221	-2.18192331302303	0.0295661148006368	0.146739355801066	-3.84003418816493
AFF2	0.777889194845184	0.585495010316855	3.41041133386645	0.000699535852069558	0.0126606187850276	-0.854620672094895
LYPD1	0.777118169621858	0.450573880415339	4.07643602174413	5.29556426541292e-05	0.00188200571446871	1.52842789531759
CPP	0.776875672291112	-1.6714377713796	2.97831278369304	0.00303490555164062	0.0345321564074614	-1.99078991189007
CCNA1	-0.776045793174376	-1.07266093339409	-2.61641871415829	0.00914649462768442	0.0700128984923751	-2.9245214705611
ELAVL3	0.775277372446961	-4.640881469123	3.3853971455146	0.00076496342561973	0.0135336300145901	-0.708802322833257
CLIC3	-0.775110238233741	3.49538449420253	-3.22811416359987	0.00132541892921117	0.0195107156280775	-1.64571464927907
CLDN6	-0.774928586862856	-0.17512079786194	-1.5203367603541	0.129039573191789	0.348743289742392	-5.14070689537826
BANCR	0.774915657754647	-2.52553518158719	2.64286162455304	0.00847099190440744	0.0669254819687032	-2.8493562763154
ONECUT3	-0.774629654380707	-4.20714063033654	-2.20709640656335	0.0277472873429266	0.140910056825447	-3.78515662083364
SYT16	-0.774124482777071	-0.800801732369947	-2.3528412990362	0.0190055057586774	0.110522974820397	-3.55807833941944
ALOXE3P1	0.773286049380423	-3.83236581370812	2.63721686524691	0.00861131496927739	0.0673937831374592	-2.8329934126635
BCO2	-0.773150522259391	-0.0531257104926942	-4.505843213146	8.18697701662603e-06	0.000431050837526167	3.35006734997313
APOF	0.772816610041467	-4.72694867648205	3.33614164790681	0.000910768163421413	0.015296293661108	-0.862267090840393
WIF1	-0.772787182842172	1.96677688984411	-1.66880186942528	0.0957639483005913	0.292770646590279	-5.15176266588049
HOXC5	0.772705425828781	-4.67895198480249	3.69507855395345	0.00024333403867624	0.0059203350094554	0.310762945724929
CXCL8	0.77216896695596	4.8272994446872	3.44457691099983	0.000618570945391484	0.0116898036190209	-1.24136976907105
LAIR2	0.772138549866737	-1.19351869506314	3.25944521249237	0.00119001127815342	0.018120584895034	-1.18830720041666
SLC7A2	0.771126172226565	5.35401787453152	2.65331291095376	0.00821658664942598	0.0657789652038921	-3.61933407233095
AMDHD1	-0.77094174738663	-0.455283032489052	-3.35333723987654	0.000857159087727832	0.0146076153393743	-0.873104798445172
STK32B	0.770929790208511	1.1981138662646	3.77390092499395	0.000179391181184175	0.00477305252396717	0.33385612234088
MMP12	0.769951833363558	3.72036590357953	2.69904492897277	0.00718217465691683	0.0603120843974509	-3.37627930071079
UPK2	-0.769161477120633	-1.93237892655032	-3.08056069837851	0.00217644296466908	0.027596576899543	-1.65428679827132
PINCR	0.769130400978465	-5.84685972569618	4.25390159382809	2.49537499857185e-05	0.00105891158254961	2.36509423231535
FAM227A	0.769015609260209	2.44739000380291	4.64206138252375	4.38200638944226e-06	0.000261109853780478	3.66642777374831
CCDC185	0.768905013228624	-2.52522977524275	2.786101197913	0.00553119132899568	0.0509401989031338	-2.48048223069853
SLITRK5	0.768754206088798	-0.303963952660197	2.82091652819	0.00497331367080828	0.0475741947482278	-2.5313389441135
AKR1B10P1	-0.768696439786379	-5.09057507327867	-2.45786113863918	0.0143047962855552	0.0938654980794987	-3.22097918020983
PTP4A3	0.768605812039957	6.07848257996198	5.61024987089209	3.30139673949962e-08	4.21182037881548e-06	8.0950634076377
CALB2	-0.768197313060263	-0.190063297900221	-2.50602037960371	0.0125169139519836	0.0861977928970162	-3.2400397925039
NR1H4	-0.768012817193367	-3.72194929211848	-2.12560348000758	0.0340111711602133	0.159014384998074	-3.96123219939467
MAP3K15	-0.767940682575466	-1.73629174964607	-3.3024781185551	0.00102485063629742	0.0165205434379434	-0.993369579537284
GALNTL6	0.767163637218156	-0.885934351724022	2.68657572791187	0.00745191202608269	0.0617949804762907	-2.82707160501482
KCNQ5	0.767136219085057	1.11091980192143	3.0527013789607	0.00238498483155168	0.0292638521069923	-2.01919477942026
LINC02185	0.766893158464611	0.222468637738785	3.72712104638174	0.000215110850631365	0.0054054749359412	0.256462127716467
CHRNB2	0.765449284227441	-2.49418127506138	3.24792743698276	0.001238225175862	0.0186832126232036	-1.16846221262626
ADAMTS8	-0.765299704169843	1.18954124826987	-2.72582096842565	0.00663243337567069	0.0568959866562923	-2.81262224592374
SOX9-AS1	0.765259752686556	-1.64556504869449	3.20360373864558	0.0014411408403434	0.0207386731775231	-1.33266225801473
OMG	-0.763428693657328	0.558712864418372	-3.03322224589109	0.0025415286100822	0.0305998199624053	-1.90700192750967
GPC2	0.76318055038481	0.472607815807734	3.89785957402218	0.000109861536580046	0.00330781286084127	0.853568734814215
ITGB4	-0.763061585276705	7.30082736192158	-3.64826299243277	0.000290891456717981	0.00678701262790301	-0.566983380541102
SDK1	0.762911171072797	4.71062370685972	3.84370316517873	0.000136331237501435	0.00389836823096775	0.176170296145071
TNMD	0.762754041942986	-4.88743413294827	2.77743025729439	0.00567866846889007	0.0519912111529776	-2.45690105183116
DACT2	0.762652986693158	1.0909087057394	2.0369734266004	0.04216313819566	0.179602807063123	-4.53107713117601
NTSR1	-0.762547984326799	-2.83472212579287	-2.26164043577972	0.0241354681504235	0.12905536999724	-3.69854349090004
DIPK1B	0.761402083048417	2.64512138877205	4.67848915953692	3.69765755340653e-06	0.000229254768311205	3.80563691028754
GPAT3	-0.761074159910037	2.87236577731416	-4.11589887983644	4.49017608343002e-05	0.00166722918679896	1.56223480165646
KRT83	-0.760902190083752	-2.9211026603065	-2.13738013195076	0.0330370312371972	0.156362186844875	-3.95502609091297
UGT3A2	0.759296056865952	-2.93296672614122	2.79247150622577	0.00542506224655953	0.0502209984670962	-2.45334016254606
GJA3	-0.759190006842447	-2.54273617150823	-2.89195099269719	0.00399031694745018	0.0413190883913389	-2.17290802276788
PRAME	0.759159111026725	1.1190847103964	1.54773995028646	0.122298704515877	0.33775120492581	-5.37990055852349
NXPH2	0.758528866534578	-4.33110971408062	3.16341481005846	0.00165127397258332	0.023007693766271	-1.39144685078202
KCNH8	0.757420719163684	-1.21629966312806	2.66191372419355	0.00801239223725238	0.0646972932263363	-2.86724655024924
PHYHIPL	0.757067356320283	-2.37818078584353	2.6498564161048	0.0082999554272751	0.0661271869149836	-2.83436632409557
TGM5	-0.756804766623795	-2.8074456879752	-2.38528389416609	0.0174263029975156	0.10490571151136	-3.42763801807765
IGKV1D-27	0.756574281630733	-1.77373296788946	2.33870382735501	0.0197320459102904	0.113204721160738	-3.59702714915007
UBE2U	-0.756276255166897	-4.83323020494238	-2.66344143981563	0.00797660266356013	0.0645064389313994	-2.73097739078139
PAX5	0.755903969373236	1.40168014241319	3.21275288279301	0.00139689372554915	0.0202631041733813	-1.57150826242463
GTF2IP7	0.755668464510401	-1.17012893513694	3.59919445339431	0.000350026472036114	0.00779220005197174	-0.0878939249227724
LINC00871	0.75506402768358	-4.89599474780004	2.60532536302285	0.00944396076007325	0.0715006216287999	-2.89161084800234
INHA	0.754504057687526	-0.219217957025966	1.98678115857523	0.0474756821347342	0.193705883381789	-4.46570881143273
MMP20	-0.754336686156342	-5.38152855478913	-3.5724848109204	0.000386781860987172	0.00839447393387862	-0.0877417595862378
ZBED2	-0.753445033223744	1.48497091390036	-3.45703687207776	0.000591285506680351	0.0113351460324241	-0.680601444842663
CDH8-AS1	0.753421758377502	-4.72328802111243	2.48750549429807	0.0131793357783299	0.0892463901532227	-3.17673721991513
GOLGA6L7	0.75337512181585	-4.01064173218836	2.89314535969259	0.00397541905884609	0.0412780524148417	-2.16377106513318
TNNC1	-0.752351063070859	1.93025175013003	-3.0338609370014	0.00253624978857791	0.0305664249810468	-2.04594215801486
PROKR1	0.751364094782224	-3.87578879778469	3.22069790190297	0.00135949273741749	0.0198799591918316	-1.22692693221065
NEUROD4	0.751231024557519	-6.2266251671068	4.9322850508093	1.09821644317622e-06	8.27905441367163e-05	5.20172187334457
HOXA13	-0.750051131082141	-4.12666851854636	-1.92420075436711	0.0548796973494878	0.211423874690187	-4.33832421657259
RCOR2	0.749718745340388	1.49000771838521	3.64034855044794	0.000299747590576752	0.006936716915882	-0.180295443809526
HOXD4	0.749584388532757	-1.51416324403687	2.38806066083697	0.0172966588767567	0.104504585599639	-3.50617721318428
DHRS9	-0.74924397416457	2.40938866945156	-2.88601706730422	0.00406509000215992	0.0418327743445872	-2.52437008309101
SALL3	0.749121157511642	-3.99133569171638	2.12407143881435	0.0341396908977237	0.159179216571069	-3.98300285071499
WDR86-AS1	0.748867592253606	1.48810901503083	2.81967324607507	0.00499232283452983	0.0476533376752099	-2.7393807968328
EYA2	0.748732798957951	2.46355035980677	2.88362198230864	0.00409562995389392	0.0420364876497508	-2.68697844857348
CA4	-0.748312263792511	-0.442989081150866	-2.24507998975772	0.0251862065770904	0.13250221604474	-3.819031345766
TRIM46	0.747899855274927	2.22492251433699	5.1998311712681	2.88164371913748e-07	2.79758406333045e-05	6.28599970945996
MIR7-3HG	0.746922070264093	-5.13488416691117	3.64157447905037	0.000298359416870895	0.00691262993546513	0.133131966037782
COL2A1	0.746900526228597	-2.24745176130992	2.00272377805914	0.0457302060085554	0.189018184835362	-4.26955822787682
KCNV1	-0.746818748293151	-3.5943881981876	-2.03907266636585	0.0419524043471751	0.179082116070426	-4.13458697439436
PIWIL1	0.746774528822355	-3.79305336650758	2.33545738020664	0.0199022788199753	0.113951424935313	-3.54159434063806
SCGN	0.746719797621372	-4.29074756433832	2.28264563564756	0.0228577047740665	0.124565728481236	-3.64607695652383
TNFSF14	-0.745966669383713	1.59605565184455	-3.94124509198779	9.22456825504852e-05	0.00290946683695683	1.01585520598633
LINC02814	0.745843260068365	-1.34489738421669	2.97261510105389	0.00309082600869472	0.0349454277412203	-2.02278860628707
SPATA4	-0.745779389158378	-2.60959295006097	-2.72598306154092	0.00662922426606079	0.0568929803118335	-2.61041742145217
CDKN2A	-0.745440153672092	2.82596485634855	-2.22877761020125	0.0262591325146187	0.136167080590396	-4.21519726194235
POF1B	-0.745186274114046	2.51179687548327	-2.07498150087152	0.0384838149329097	0.170775851867403	-4.49066082722126
LINC02525	0.744975404523443	-5.42564853394453	2.88097503941201	0.00412962417970649	0.0421908523739828	-2.1739756500112
C3	-0.744793855282182	9.56108072593154	-3.64834016561059	0.00029080632400669	0.00678701262790301	-0.511534443425445
AHSG	-0.743922315135852	-4.51027843240433	-2.67930170540748	0.00761344154384009	0.0626904069530432	-2.69606196072427
LASTR	0.743481723775427	-0.089145832886768	3.46369711608967	0.000577165534992941	0.0111197952346849	-0.615041706415393
CYP2C18	-0.743260144802925	-0.385903643947354	-2.06606091295763	0.0393218386827243	0.172527167871159	-4.19000658490775
SOX30	-0.742525183618945	-1.38067539187766	-3.06658347533104	0.00227887881036938	0.0285067542953937	-1.70699608884706
RIMS4	-0.74243239434864	-2.02854924919076	-2.1776981429665	0.0298812651490124	0.147072241820388	-3.89328478330941
WIPF3	-0.742341713518614	1.42832043707912	-3.27251724277951	0.00113740160300471	0.0175749741482918	-1.26229925147429
SLC45A2	0.742119271507573	-3.28824053273134	3.43895258535085	0.00063126836453453	0.0118860009375272	-0.555609384483438
CXXC4	0.741784303447227	2.14148437472733	3.36524997862347	0.000821756898247575	0.0141475828623904	-1.17959486080074
LINC01608	0.741018269532594	-5.15960634927911	2.62593446140642	0.00889804512210946	0.0687792636192201	-2.83620370461269
CHRM1	-0.739882562634606	-3.97281394546983	-2.654130414592	0.00819697913411268	0.0657212592412752	-2.76789032745174
PTGR1	-0.739796247335175	5.43574312325842	-4.50928952022101	8.0600933667528e-06	0.000427765275160305	2.87808265651249
KRT5	-0.739695086495132	1.40457074500998	-1.8217255110684	0.0690761140306893	0.242168025167561	-4.82370725868733
LPAR3	0.738698943203236	1.17009996688135	2.7137571730855	0.00687523992503462	0.0584498184485429	-2.96925305372205
DNAH6	-0.738134436876821	0.853418682986471	-2.81510113205074	0.00506279621929454	0.0480953557787112	-2.54109093132788
ADAMTS18	0.738003302779318	-1.23110368821153	3.2690664557968	0.00115107609336882	0.017662849969334	-1.1539971533088
SLC9A2	-0.737904930197127	-0.493095809692936	-1.98859821908586	0.0472739462925135	0.193390766518726	-4.33077451450163
SORL1	0.737577125493365	6.7508952304805	4.79305413097113	2.15195143505389e-06	0.000144689653582576	4.08460029834517
HOXC8	0.73744434174921	-1.31559102677635	2.28441615550784	0.0227527464143533	0.124197794607367	-3.74752337259747
PDCD6IPP1	0.737010302179311	-2.51626412250733	2.74293793125803	0.00630118575711706	0.0553251066184988	-2.59284889701732
ITGB8	0.736725653331129	4.20511551070515	3.01661945951991	0.00268233780303063	0.0319663993747997	-2.53815725704166
CHST13	-0.736413263512463	-0.950507339274679	-3.53535675147663	0.000443912956243809	0.00927046763396043	-0.265199304767082
IVL	-0.736239777139995	-0.379745015622041	-1.38860874806681	0.165551552373859	0.402489620905894	-5.31190974598901
SLC38A11	0.73563314877453	-1.08304063274951	3.11750461125989	0.00192572881325675	0.0255676149709378	-1.6245655488889
SEMA4G	-0.735437471765207	3.01800339270075	-3.72270487578903	0.000218808619078638	0.00545022420138055	0.066186252110465
CA12	-0.735028862721221	4.18031958289312	-2.25040833494022	0.0248438778974135	0.131326124280033	-4.3691192388678
PDGFRL	0.735012529574506	3.73360528715803	5.26576176325233	2.05358037799967e-07	2.08522227974232e-05	6.44590573770398
TM4SF19-AS1	-0.734962037234937	-1.7825465750947	-4.0663326186166	5.52283912858734e-05	0.00194885716909832	1.6311310269997
FABP7	0.734424183023564	-3.33497819545306	2.43019090201499	0.015431186739679	0.0978685399914252	-3.33742245830603
CA11	0.733996718608736	3.30621437068335	5.35832087277924	1.26866696401336e-07	1.38730823724142e-05	6.95374040693742
BHLHA15	0.733805184023789	3.0576995302446	3.78661038532811	0.000170699801716848	0.00457852756572601	0.143538960166985
GCKR	-0.733009347140646	-1.45446223727688	-2.70151486457126	0.00712979906152124	0.0599734830610294	-2.69903423157496
HHLA2	-0.732235716813566	1.41663800534871	-1.44342045600984	0.149509581876333	0.379581540821888	-5.41598102431873
SCTR-AS1	-0.731139740878001	-0.635280771132287	-2.10081108253714	0.0361426797001364	0.164677566710649	-4.10452845040783
CFAP58	-0.731011200643057	-0.769556322771349	-3.30363691848592	0.00102071255699618	0.0165156270807625	-1.015979704326
RS1	-0.730696148188805	-3.61816711546699	-2.63013805976483	0.00879023041228	0.0682838273478519	-2.83361639979612
CATSPERD	-0.730621606861624	-2.84949975637605	-2.24611546756769	0.0251193617543881	0.132220454280834	-3.7314953338367
SH2D5	-0.730571699273962	-2.4640020234649	-2.58152360687076	0.0101115789586078	0.074644155947408	-2.97492264875987
HOXB3	0.730166948851187	3.16869330677072	4.05304802564828	5.8358043973971e-05	0.00203716324380885	1.13688682461599
BIRC3	-0.73008471006077	6.05786034121389	-4.08325590106711	5.14720731516158e-05	0.0018457607204747	1.07982322942757
BDKRB2	0.729720079550298	3.49904923252016	4.96961319156815	9.14467642018554e-07	7.27989400458131e-05	5.03801899811795
SPEG	0.729352046628748	2.39163653751267	3.68940595209141	0.00024868005809119	0.00599180449894777	-0.107923636334495
VILL	-0.729010356354969	3.56323973229333	-3.27627979153969	0.00112266341543971	0.0174284300265843	-1.51161943049464
GASK1B-AS1	0.728944316941774	-0.0800722609420294	4.24393181414132	2.6049826367592e-05	0.00109607535807149	2.22838209787092
MEG3	0.728942542544892	3.20582977025596	3.18031991993624	0.00155965584317843	0.0220161593814682	-1.91638918275484
KRT86	-0.728837774012799	0.832235347408551	-3.46437444140297	0.000575747355842802	0.0111032536357372	-0.59830396589194
CLIC5	-0.728388896143633	4.15744415582014	-2.87624096268116	0.00419106404063059	0.0426216436058406	-2.79781643627479
SH2D6	0.727521664905994	-2.18516023826014	2.90579259989521	0.00382074349126225	0.0401268796639057	-2.16930413212607
ARL14EPL	-0.727191902036213	-3.70914594745466	-2.96985182034611	0.00311828440574161	0.0351814604552548	-1.93978485183368
LIF-AS2	0.726695954924662	-1.84990548947211	3.16590075708076	0.00163749679159791	0.0229157213903702	-1.43568567510316
PRKCQ-AS1	-0.726041557378835	1.16665305876401	-3.75439658811591	0.000193544885792577	0.00502207342508979	0.367816162889206
DIP2C-AS1	0.725743667598381	-0.352209407940562	2.70726806000632	0.0070091321208409	0.0592087213365771	-2.82260172735741
LINC03062	0.725734568783744	-1.5531548859618	4.31378359611805	1.92409175530081e-05	0.000858593589999927	2.57238791552223
LINC01748	0.725574820315758	-1.39316431163158	2.05159059488002	0.0407142565399016	0.176266072146426	-4.22557284830231
AKR1C3	-0.725411834183034	5.54326095038078	-2.16809051709789	0.0306086845727733	0.149015176215101	-4.72306352796687
LINC01489	0.724701338500729	-5.14096713060966	3.98098348324875	7.84886313584843e-05	0.00256535114507286	1.32954391155716
MEP1B	0.724697507942855	-4.73880671493753	3.69215751350603	0.000246073258237852	0.0059651035145551	0.301676369206931
TRPM3	0.72441428782187	-2.46932284156168	3.73639296910975	0.000207537871389312	0.00529540861075651	0.428554537571207
SIGLEC8	-0.724277200628647	0.637215064962907	-3.24524538398869	0.00124970907525856	0.0187569457132699	-1.28230528742769
PACSIN1	0.724240071073539	0.677365033665939	3.8749926674178	0.000120382933084458	0.003538938159892	0.753448345602697
LINC02535	0.7238315299948	-1.71140064458097	2.91709029146462	0.00368723186841851	0.0393054572283156	-2.157263911718
PLXNB3	0.723821904812866	3.50462127002613	3.08851374483896	0.00212006372570679	0.0271433173050029	-2.2420919929345
CACNG4	-0.723233041520448	2.10195246304283	-1.86910721887173	0.0621748071458753	0.226838315640185	-4.8349318819845
NT5DC4	-0.723145179436138	-2.80953310663248	-3.2012580764755	0.00145269176444973	0.0208596475440682	-1.28508583168161
ESPN	0.722786746622959	3.10731456618774	3.23857156441645	0.00127871417353119	0.0190059518159953	-1.71594929840441
TENM2-AS1	0.722628138819331	-2.29708839027449	3.80070272627938	0.000161527701926325	0.00442506139938289	0.651400031996518
FMN2	0.7219597800155	-1.72279659263806	2.66424825899097	0.00795775941956334	0.0643969901822731	-2.82421687128298
ALDH3B1	-0.721934161012964	6.54357359327063	-4.19965890146017	3.14964534054657e-05	0.00126379519289431	1.52771571653535
TMEM40	-0.721852553364559	-0.0138967626461975	-2.57233376238489	0.0103804208297683	0.0759972048311243	-3.0956547275723
LINC03032	-0.721299604425956	-2.8960385861238	-2.25225893305905	0.0247259322759623	0.131034231470967	-3.71757247003689
CXCL17	0.721051527808473	7.24306060786086	2.5759797427064	0.0102730063058588	0.0753593769364267	-3.80632296696245
ANKRD34A	0.721014627305364	0.40948246919504	4.857284233857	1.58101159239618e-06	0.000112376045399531	4.81575069953793
ANXA10	-0.720997140907679	-1.97212246453425	-1.70040573408797	0.089657893144214	0.281980308052488	-4.77441614897208
STEAP1B	0.720583139913672	-0.419432179796789	3.34681016401154	0.000877152662551193	0.0148375418458713	-0.967009477032605
ADH6	-0.720347081269004	-0.645911362278107	-2.60376925093872	0.00948637253810005	0.0716500137583556	-2.97680514661572
MYOM3	-0.720081918104314	-1.33664882292109	-2.84775103810918	0.00457870340030782	0.0451339054348322	-2.31874462328487
FNDC11	-0.719740063531562	-0.484301363180031	-3.06953904659058	0.00225685582383331	0.0282667996261363	-1.7327577587188
ANKRD44-AS1	-0.719612641775808	-2.27503089327422	-2.56506387776377	0.0105975958071543	0.0770319034894029	-3.01876675027501
CXCL9	-0.719487032402745	5.55647762357069	-2.61467485092535	0.00919269320931272	0.070312444370385	-3.6700160120814
TUNAR	0.719404532552373	-5.68358308256444	2.98286755777217	0.00299086961517493	0.0342860362667853	-1.89071700456788
ALK	0.718653075848432	-1.36571428467476	3.43288859116073	0.000645230555814995	0.0120688989661656	-0.62779261591099
LYPD3	-0.718481063556069	2.91858662951574	-2.53530328617562	0.0115294906592659	0.0815889384744631	-3.51372650140858
CFAP107	-0.718308599676942	-2.54332249957276	-1.89921757193818	0.0580939482182709	0.218767409165568	-4.4197623831745
CERS4	0.717985980932483	5.10448540145257	4.63043281132813	4.62500383501951e-06	0.000273135983158926	3.36146660122841
FEV	0.717950129000211	-5.29885299376287	3.36392952443473	0.000825612882159682	0.0141771765148766	-0.768238037688839
LINC01740	0.71658415280648	-4.98860021722423	2.77739512982532	0.00567927309047198	0.0519912111529776	-2.45480006903276
RRN3P4	-0.716359500205836	-4.51369512254087	-2.87227920171446	0.00424311855399647	0.0429972227401414	-2.19478202538276
LINC01977	0.716350776299297	0.520411721465121	3.54665089496149	0.00042574797815318	0.00900418380952797	-0.39232524564427
ADIRF-AS1	-0.715379036931493	1.56973913737154	-3.69064805949805	0.00024750009865535	0.00598511174172391	0.105966440293663
UPK3A	0.715255967408936	-0.860451713030785	2.63235165035678	0.00873392762077922	0.067943335840925	-2.96705592365884
VNN1	-0.714844937173819	1.70657635665099	-2.76902554084346	0.00582500324228927	0.0527910812969221	-2.76105177650741
MUC20P1	-0.714710543017518	1.50600317907219	-2.87125206070362	0.00425671006090449	0.0430910700061654	-2.46247310296455
DNAI3	-0.71469127421175	-0.310405381464044	-2.96786996756341	0.00313811499917313	0.035345084727529	-2.03184484059987
LEPR	0.71418661281465	3.79815161437283	4.6477016232706	4.2686094175054e-06	0.000258067142904736	3.53364019863117
RPL12P14	-0.713904894369488	-2.67383719157343	-4.32119266963301	1.86278649502516e-05	0.000838759656651373	2.62435146484369
LY6K	-0.713422536711388	-0.183388915688536	-1.51792911743696	0.129645395541599	0.349905432881599	-5.14702238322661
TEKT1	-0.713157371901297	-0.36603454606945	-1.6979480383121	0.0901211760076094	0.282729021350537	-4.85310822877427
FOXN1	-0.712651049447627	-1.58341136186905	-2.76245979460376	0.00594168245850111	0.0533144113115821	-2.53826367259882
PZP	-0.712643218870665	-0.821100721640634	-2.60993258890905	0.00931938376034568	0.0709542370307573	-2.95359186526161
LINC02747	-0.712445640493153	-4.11100806735389	-1.9645482695197	0.0500033843266197	0.199850812951693	-4.26513631602819
NCAM1	0.712113534225415	0.839186457101392	3.18236041080305	0.00154892062282166	0.0219094656967993	-1.59537208696473
TMEM139	-0.712044456957694	-0.240888537778405	-2.54779830919368	0.011129697259946	0.0798566829253694	-3.14106572070211
KRT6C	-0.711967252069031	-3.80612662690259	-1.88533977264534	0.0599462037630378	0.222171321003019	-4.41573987778717
TINAG	-0.71189558330271	-3.4690368492785	-1.63394299315462	0.10288146687092	0.304895256017613	-4.84257169927114
GALNT3	-0.711871185647401	5.76287063393302	-3.96167874850264	8.49090763708565e-05	0.00271681742432924	0.624479808589228
ARHGEF35	-0.710930071201704	2.15862498039023	-3.05600406723378	0.00235933780788473	0.0291649323307589	-2.00086895355549
LGI3	-0.710790243784989	-0.308080785080878	-1.71900251528424	0.0862143640509056	0.275981855015726	-4.82653897391361
RND3	-0.710305303721693	4.76275363599887	-4.29162896920285	2.11911496586115e-05	0.000924882150231768	2.02642669908976
NSG1	-0.710050781977432	-0.455467099832743	-2.95329468861743	0.00328753559652184	0.0363491852455431	-2.06742825931181
LMNTD1	-0.709786647351674	-3.92932279041655	-2.36720440136884	0.0182914994950159	0.10815134371652	-3.44616624525261
HOXD3	0.709559228490489	-1.10924338580995	2.73972801660609	0.0063621425170825	0.0557761158594644	-2.67214669349252
USP27X	0.709522533805198	3.10757275337923	5.18370993902835	3.12881344510494e-07	2.99373294156147e-05	6.11243764765664
PART1	0.70927859340756	-3.21156579804354	1.98796851915618	0.0473437755643568	0.193482168580352	-4.26534518715251
SOX2-OT	0.709213248599495	-0.522746071395914	3.90990352179941	0.000104675877489617	0.00319028991393316	0.975987662127181
TMEM200C	0.707801124916449	0.0229346692374966	3.82814180218798	0.000144987125692682	0.0040895072188495	0.640087494084677
GRP	0.706899377297434	-1.06360992622442	2.20110979869427	0.0281708323651016	0.142262346036603	-3.93858599323941
TENM4	0.706547867253696	3.60904606836524	4.54799779323186	6.75847251126297e-06	0.000374671643228846	3.12508174068683
PTCSC3	0.705944305509867	-0.922446264595278	2.30455277348212	0.0215882635988007	0.119712906699173	-3.73122004071166
DTNA	0.705096519307904	2.95750948739316	4.02127372242927	6.65409305846566e-05	0.00225604361242902	1.04023478192547
AREG	-0.704926816537647	4.38858346661167	-2.20179344118021	0.0281221845719343	0.142140658439862	-4.50624432854828
LY6D	-0.704759327891934	-0.898082646922165	-1.53992688935705	0.124191875590831	0.340924863485826	-5.06614389181705
ZG16	0.704655234015254	-3.86936873369504	2.47857659113836	0.0135097642076924	0.0906509263790918	-3.21413112089084
TAS2R2P	0.70402406741085	-3.61417007905656	2.99792168106703	0.00284945176406095	0.0331636193031234	-1.87994867029915
FIRRE	0.70378444873261	0.0767699157733917	2.85840988940152	0.00443001702466138	0.0441272266390444	-2.46232257108747
KCNJ3	0.703391648589814	-4.2596830230878	2.80726045392345	0.00518575285168433	0.0487514658735104	-2.38865434700619
CHRM3	0.703218379063868	0.336600399245612	2.57585643187942	0.0102766229024953	0.0753593769364267	-3.22065789547493
PICSAR	-0.703204733769739	-3.85621249824464	-2.23326937907865	0.0259596275834987	0.135152981723781	-3.73830270474439
EVA1A	0.702504574928645	4.3399401897871	4.35867719836616	1.58017047330514e-05	0.000730397993555161	2.23883599292243
ITGAD	-0.702223027696561	-1.2208351965621	-3.2691001691988	0.00115094176269958	0.017662849969334	-1.10917968066232
TRIM67	0.701900466241758	-2.19102058295992	3.80457533392682	0.000159089860134201	0.0043796906072193	0.663549578676892
ZNF683	-0.701411162227746	1.08690769514415	-2.8179481407803	0.00501880798185273	0.0478144166849369	-2.56368671293436
ETV4	0.701315047649251	5.18271656986862	4.16001749448401	3.72797351518078e-05	0.00144627931577247	1.37651854969211
PRSS21	0.701298180243831	0.516286860064921	1.97694068883672	0.0485808550807907	0.196355844398436	-4.55880718794726
HOTTIP	-0.701295633769657	-5.57822239973559	-3.09802984824995	0.00205437024409209	0.0266012209485496	-1.55502287935735
SCN8A	0.701196513495269	1.55475437760541	3.33003461970029	0.000930545816808095	0.0154644631958809	-1.21258354171071
KYNU	-0.701016581597375	4.02563865892407	-2.60174378371794	0.00954183172828107	0.0719039979726045	-3.51600491230904
TEX15	-0.700283666907477	-3.41498305985156	-1.76545143444954	0.0780800036061231	0.260729569088769	-4.6321957670914
H2AC12	0.700238903299571	-4.73686509444333	3.24455812682411	0.00125266757701866	0.0187730347272781	-1.14247969121337
SNTB1	0.699602355102799	5.87031970544449	5.25332982139366	2.18964175780731e-07	2.17891251319405e-05	6.27054239738024
UNC5D	0.69960004310038	-3.77444602580857	2.04236100890568	0.0416240987253858	0.178381311979463	-4.14824192602434
RHOF	-0.698953749329735	0.642308231636806	-4.07078269084867	5.42161617435096e-05	0.00191653650269863	1.57344871483593
SFRP5	0.698858868183294	-1.58327671203178	2.15180009611165	0.031876947016792	0.152834256691928	-4.00826615584918
CADM3-AS1	-0.698754912473736	-2.2838606411313	-2.75303455131126	0.00611287138005991	0.0543117706276573	-2.54764173159689
RTL5	0.698381602685699	2.93296392316669	5.12755003677018	4.16058808216431e-07	3.8158536410707e-05	5.86261269099992
LINC01338	0.698339404433776	-3.43570430319095	3.25358462822362	0.00121432225010633	0.0183959801513191	-1.13324288068834
SCARNA21	0.698052437352261	-3.5495667250665	3.05391478850851	0.00237553250107586	0.0292141975511223	-1.72182064767624
IFNG	-0.698050790254118	-1.32283196061259	-2.51288117198237	0.0122790619175239	0.0850601776131433	-3.16908505293942
EDN3	-0.697871477676399	-4.37863167152077	-2.35297773530769	0.0189986099855024	0.110522974820397	-3.46975513956718
RGS20	-0.69768262548611	-0.28142175818414	-2.57853646398948	0.010198275506975	0.0750488476834845	-3.06401739457731
MRPL23-AS1	0.697576616536215	-4.39880766139675	2.76867151775738	0.00583124131972624	0.0528235615590312	-2.4872431211286
CASQ2	-0.697346483615905	-1.0116738798655	-2.79545251357989	0.00537603493185575	0.0499504422099875	-2.47007142020138
LYZ	-0.697100671821016	7.66034135816414	-3.1265561409312	0.00186850056548916	0.0251432713011259	-2.2825778467408
F7	0.696700720582123	-1.97251485827	2.33934019501576	0.019698826794087	0.113046727467105	-3.58468740876391
NKAIN1	0.696602584424096	-1.79638339215481	2.50792047375254	0.0124506346284552	0.0858601976353138	-3.20453210977056
GAD1	0.696534663894169	0.594816487653192	2.72147783054622	0.00671894184496452	0.0574153630736299	-2.88031679330116
HOXB2	0.696498941376647	2.3600710546731	3.64485938368533	0.000294669482363067	0.00684307122285852	-0.259791373788621
LINC00862	0.696399915593924	-0.614062194495452	3.61795006183857	0.000326203312473688	0.00738577738890937	-0.0571371465959976
PRKCQ	-0.695911813715121	1.89001233021275	-3.97524142452586	8.03485892504458e-05	0.0026003708054967	1.11523600476461
NPM2	0.695883571832034	0.649697193613524	3.89894776898595	0.000109383194279975	0.00329840050387889	0.846635178961783
TAC4	0.695836598612962	-1.28110691336596	2.96302519911915	0.00318707856063198	0.0355744461658428	-2.0563274615683
PPFIA4	0.695670786720801	1.71936790856579	3.53174283152107	0.000449876967930638	0.00934598268868012	-0.571051333886865
EMBP1	0.695602145957271	0.860541661275225	4.21144539481767	2.99489077511535e-05	0.00121223569417344	2.03063170440752
LEFTY1	0.695550840932433	-3.03231486953899	2.88924587336639	0.00402424728537207	0.0415838886155114	-2.19117219680909
LINC02827	0.695488524002096	-2.75470578720081	2.89247184918358	0.00398381382517332	0.0412780524148417	-2.18807743551384
DPP4	0.695389772622188	6.18718222919206	2.69322630129231	0.00730693167275791	0.0609227290118257	-3.52179236089487
KCNJ5	-0.695305038999794	2.27918480343238	-3.1867207146437	0.00152620899351511	0.0216961509920984	-1.62717149728518
PYDC2-AS1	-0.694713082354322	-5.15795436293053	-2.17198256781039	0.0303121891715369	0.148406688534299	-3.84243509977335
LINC01331	0.694136430330469	-3.3625810421547	2.85084749878922	0.00453504864499451	0.0449064740434426	-2.28862006658927
MAFA	0.69392879361238	-3.50029134770864	3.18434981963053	0.00153851989169412	0.0218069038369921	-1.34101544415734
EPYC	0.693453184792604	-2.02363999128934	1.95438570092625	0.051195936725512	0.202564917039988	-4.36871888107533
ZPLD1	0.693407968312764	-1.89738826464441	2.46924017726058	0.0138631046530364	0.0921829297710425	-3.2905901516319
ANKRD2	-0.693276224354304	-2.6570326368769	-3.56428782223762	0.000398768099446758	0.00857049969242914	-0.140435107596304
TUBB2A	0.693254871498017	3.84202349778517	4.9010341219845	1.27900838786687e-06	9.46276019900611e-05	4.6826785976125
ERVH48-1	0.693134269024047	-1.79558005477034	2.13062667299581	0.0335926915842716	0.158164596146244	-4.03955063122953
HTR1D	-0.691876321816887	0.20653640996084	-2.0531262473285	0.0405645260724271	0.175732520220602	-4.2648181575161
TRGC2	-0.691569620364155	0.530398526341809	-3.27055683428611	0.00114515155612114	0.0176263002860966	-1.19774662438649
DENND2C	-0.69115725672032	1.43595330396782	-5.35490238261242	1.2915963688925e-07	1.39152935182989e-05	7.1782604124323
PNMA6E	0.690951768457086	-5.13668413856676	2.27510779856866	0.0233092910390673	0.125991719244844	-3.64462161977453
MAGEA12	0.690655588813532	-3.48092469074941	1.30521613246016	0.192401643805655	0.436716727864501	-5.32811059113204
AMN	-0.69060961952787	2.37683449004635	-2.49754395755669	0.0128164215278844	0.0876537530061699	-3.5375918182708
WDR72	0.690368967278453	1.33814016238901	1.80355595092531	0.0718847707108684	0.247726826079392	-4.99241704527607
EFR3B	0.690141020436863	2.5791742520183	3.68979121182729	0.000248313509623679	0.00599180449894777	-0.135764061391303
ACP7	-0.689971298474008	-3.50466676896145	-2.26241910086386	0.0240870152555181	0.128903102028877	-3.68362718778954
JAKMIP2	0.689913396182761	0.637067266114846	4.07906633656861	5.23787035249531e-05	0.00187080083060272	1.52928726092079
HOXC6	0.689427493419231	0.212190874229946	2.49026029287809	0.013078846884691	0.0887470885438527	-3.41629173541097
SERPINB2	-0.689067070231382	-3.06658547113926	-2.21885847565235	0.0269311538151532	0.138260060966409	-3.78530219509826
AARD	-0.688659690444709	-0.431874552339932	-2.32239595656208	0.020600237167944	0.11627507660704	-3.65089277749742
LINC02672	0.688269824321266	-5.23975017936092	2.37112976472316	0.0181005096160751	0.107545722339044	-3.43243158917176
CLDN3	0.687880179269573	6.03628251668192	3.3270724659241	0.000940281830613321	0.015568626449972	-1.65662031529223
LINC00858	0.687724789060771	-2.0362513813819	1.55783458448666	0.119886268600337	0.334133006072593	-5.03502056421043
LINC03059	0.687397309685482	-3.56590391924865	2.21409098708166	0.0272594157356216	0.139181033523924	-3.80656906047447
CCNB3	-0.686672013336256	-1.05490557319991	-3.86645767427161	0.000124548816536448	0.00363456091892726	0.882498190925532
RPRM	0.686399336673961	-1.40987218549255	2.22924134685013	0.0262280731744086	0.136076932303723	-3.85615274114195
LINC01356	-0.686332467868046	-4.13737952907495	-2.96099981419554	0.00320775428007284	0.0357450871679785	-1.95827652551449
EPHB6	-0.686295536932209	2.04774053268651	-3.31624717827463	0.000976673074072081	0.0159587418063896	-1.19684094017853
SMAD9	0.68625205594024	2.56247097549543	4.685091736462	3.58515600024378e-06	0.000222974295990161	3.8486891239767
L1CAM	-0.686231677252321	0.193247975328752	-2.41836536775173	0.0159359878009582	0.0997979953475991	-3.48274432744601
MUCL1	0.685942804952804	-2.98184781315055	2.13464617168425	0.0332610179119867	0.15708608886672	-3.98385086930113
CCL19	-0.685786597493229	3.59560145861048	-2.40646577784325	0.0164585939975992	0.101568662865184	-3.9184706232051
NR0B2	0.68516542912392	-0.025999597502504	1.95339075059471	0.0513139647195599	0.202823591035145	-4.54669082748566
EFS	0.68483945315788	3.32975930304969	3.80078709804798	0.000161474215499469	0.00442506139938289	0.16652448593563
AOC1	0.684392409409396	3.31791008504639	1.95080815141157	0.0516213973002422	0.203318632311383	-5.01497640528837
MSX2	-0.684342621773575	0.364180468440441	-2.80381270637728	0.00524067166326279	0.0490361294980047	-2.53364700628604
LINC02323	-0.684112560293371	-1.76071067242265	-2.55954887660336	0.010765040666767	0.0779359182793734	-3.04429333503257
KLHDC9	0.683809569435515	2.28228470075827	4.44276576504595	1.08769576560896e-05	0.000537154370400732	2.8340192134232
SBSPON	0.683693717258495	1.16830739444361	4.29201555198765	2.1155556490334e-05	0.000924882150231768	2.32790592737975
RUNX2	0.682917880253912	4.03603020984775	6.00752808040515	3.5625249032424e-09	6.16533657602872e-07	10.3291954226673
ELOVL4	0.682817418131554	0.088858579087644	3.14856097418877	0.00173584794744435	0.0238548469945665	-1.62253960703624
GJA1	0.682757166266068	6.33303768864292	4.08804980183853	5.04529635271836e-05	0.00182566341839638	1.07889131100571
IL36G	0.682754395509939	-2.41775447382752	2.192597733175	0.0287826653944336	0.144326683466873	-3.88176333260659
CHST1	0.682639932750281	2.14474805555917	4.1564274080596	3.7850723106242e-05	0.00146272833254452	1.68169039758871
CCDC190	-0.682567782653758	-2.5179370779914	-1.78292028520196	0.0751877251290325	0.25440090199218	-4.62463766542814
MSI1	0.682411406815494	0.304029447681557	2.41289363292323	0.0161744501192662	0.100783940599135	-3.61112919975821
LINC00365	-0.68227305310915	-1.79186295927412	-3.07225696275767	0.00223677646800518	0.0280959947825506	-1.68211610533131
AKAP14	-0.68204536860013	-2.60032831257941	-2.02099926618524	0.0437963286056062	0.184238962567908	-4.19300452178391
AGR2	0.680317136206654	8.39191894866954	2.62447229918314	0.00893582371509056	0.0689572561371587	-3.64722441229295
AQP6	0.679949130468558	-2.03567578918746	2.37598331091867	0.0178667820779474	0.10661487897598	-3.49932498829312
CFAP73	-0.679803446838075	-0.938585576664291	-2.35194977014351	0.0190506195365758	0.110634791367648	-3.556801141355
PLA2G2D	-0.679510648788218	2.16897663566466	-2.20778083238139	0.0276992176684213	0.140737766156988	-4.17025737036096
HPGD	0.679465213776306	5.54734576222785	2.41575946403222	0.0160491656254896	0.100317366293497	-4.21456357976615
ACTL6B	0.679462190444255	-5.06807111861195	2.89496290051181	0.00395284520656487	0.0411236410355745	-2.14048605185402
SGK2	-0.679305787673173	0.915950508662012	-2.72676082028427	0.00661384571470634	0.0568590744769268	-2.79631470202893
MAGEC1	0.679061899841494	-4.01011604957639	1.63619596512132	0.102409045453488	0.304019215783908	-4.85132189972423
TMEM130	-0.678306128071777	2.83515202732259	-2.35238612053488	0.0190285273056705	0.11060331496421	-3.93983195224539
ETS2-AS1	0.67821327155812	-0.330380815600525	3.08569953740048	0.00213985829295729	0.0273171646866171	-1.76973268036843
RSPO3	-0.676854791477862	1.08390895913958	-2.44108627611398	0.0149786395982293	0.0962249468314909	-3.51958136379246
HNRNPA1P27	0.676811458472002	0.210484183715578	2.55819603673792	0.0108064738038071	0.0780940048139825	-3.25249393605047
TSPAN8	0.676336880491744	4.56869908022488	2.01013351885753	0.0449375942936601	0.186838492438814	-5.04907913916119
SNRPCP1	0.676046738922516	-4.60327713866459	2.35925929011735	0.0186834937834855	0.109622315235533	-3.47099528851087
ST6GALNAC2	-0.675643201689016	1.07143076344368	-3.12589199969878	0.00187264572605519	0.0251820238107773	-1.68955977014368
LPL	0.675570698771545	4.70388425789451	2.89651503903002	0.00393366013295205	0.0410018912790313	-2.92391572622757
CBLN2	0.675497705493532	-4.23421450100713	2.40371625426961	0.016581473708078	0.102073767317713	-3.37844150583614
ATP4A	0.675375302826583	-4.99043731677608	2.90624278064557	0.00381534026140553	0.0400912892726995	-2.11098825484123
TFPI2-DT	0.675138482980136	-3.2317936974798	2.51686574877511	0.0121427744742979	0.0844098838936349	-3.13635677103264
CRNDE	0.675069633746467	4.55543529015777	4.11688043192728	4.47171221923411e-05	0.00166347694555509	1.23936670713787
AVPI1	-0.674929846408376	4.37973801302721	-4.22270659565704	2.85382379594268e-05	0.00117106806570827	1.78933415818523
NEB	0.674496589749296	1.57704224907873	3.27963397000304	0.00110967433667759	0.0173009600393677	-1.37755091640392
TIMP4	-0.674474838040946	-1.31986829027255	-2.73210893083025	0.00650896633677373	0.0562553006835098	-2.62571310456447
ZFHX2	0.67443565651267	2.02421345554115	5.0642135231076	5.719908452484e-07	4.92803541217907e-05	5.65890017201829
LINC01269	-0.67428703276761	-2.11570351436813	-2.63351299578479	0.00870451819036458	0.0678032567611099	-2.85489964697763
EPHB1	0.674240452808996	0.797195356902095	3.24732572715818	0.00124079301464787	0.0187077746799409	-1.39236026746182
SCTR	-0.673951418352106	2.80015472297542	-1.73356278925457	0.0835937191470264	0.271134647728833	-5.17263689946564
MCF2L-AS1	0.673949342572957	-0.0519591276259493	3.38720471990419	0.000760050852099912	0.0134937841734991	-0.866491732288656
HP	0.67384459963533	3.56633234595711	1.7246359939841	0.0851926295010877	0.273705365383676	-5.45206742449443
ANXA1	-0.673745888973822	7.97752453531249	-3.54323259879092	0.000431171000597439	0.00907099921130045	-0.922840133016789
IL1RL1	-0.67355028438337	1.10069006124684	-2.40014928335237	0.0167420898539943	0.102808106224682	-3.61678445904942
MARCHF11	0.673374833561939	-5.67025533058613	2.51714592803056	0.0121332420807096	0.0843730901084144	-3.08965854548469
NEUROG3	0.672989466137707	-4.62329849906069	2.74791147600652	0.00620777822327788	0.0549342828811366	-2.53686138523058
DRD1	0.672887619672261	-1.28687402262286	2.19793966796656	0.0283973696948508	0.142990652362578	-3.92952917787172
KIAA2012	-0.672672926526414	-1.67556473469063	-2.38011526811045	0.0176698974953562	0.105859813351168	-3.4664549765216
NSA2P3	0.672377402865014	-1.00231952680963	2.49455719103347	0.0129234620921265	0.0881739728796588	-3.29099641320133
FGFR3	-0.67202216760561	4.19671488680052	-2.36967190871274	0.0181712366619603	0.107696233486103	-4.10819247318806
HS3ST1	0.671871637425558	4.13536983320465	4.1575006443649	3.76791627620872e-05	0.00145893131768689	1.43834722712238
CACNG8	-0.671680516020757	-1.90640985114113	-3.01080073283166	0.00273335495220023	0.0322461353044985	-1.85582108148843
KRT17P8	-0.671203707540331	-4.86047814599387	-3.5597163813642	0.000405603091570456	0.00867990615960776	-0.133583560270664
ASXL3	0.671189429475995	-0.671349579619134	3.31863622894211	0.000968531120004316	0.0158765533780622	-1.03160153730501
C2orf73	-0.670689081352539	-2.66654098098744	-2.45259320179157	0.0145134610883997	0.0946418422612483	-3.27773854773896
RORB	0.670613816225613	0.063791830487572	2.6481133594052	0.00834228422470978	0.0663367393011992	-3.00844744049402
DPP4-DT	0.670588638124068	-1.12026444500111	2.44470230222511	0.0148310585634898	0.095771488491426	-3.39793188818987
TTC24	-0.670297575696261	-1.8201015449248	-2.95753892674966	0.00324336792722441	0.0359807739618842	-2.0072126250081
PTBP1P	0.670254192791117	-1.77287888105428	3.33122752522409	0.000926651495931532	0.015445743778919	-0.931059672765543
PROC	0.670039989074428	0.776934956679266	2.7638318937543	0.0059171258623996	0.0532159517286769	-2.78772821116393
BMP6	0.668896075550418	2.48728234283795	2.84922303013274	0.00455790347399373	0.0449973113357911	-2.78071418847522
RNF223	-0.668553640109935	0.588582719946809	-3.20302928947195	0.0014439617674525	0.020764253681965	-1.40999529507849
DNAH2	0.668260255790973	4.02019789323879	3.43420752746795	0.000642169447981032	0.0120230069178913	-1.20277702231567
SYT15	-0.668024664918377	-1.66798156738275	-3.12360923597835	0.00188695802017601	0.0252936288013047	-1.53545820774254
KCNT1	0.667795651012849	-1.43889082861051	2.79282556702392	0.0054192180538292	0.0502110231412052	-2.50747196060846
TOGARAM2	-0.667598308231628	0.96363994287101	-3.04437313288677	0.00245079851233761	0.0298688254700202	-1.91713815295872
TSPYL5	0.667321695289639	4.52409879137546	3.542224890597	0.000432782001394187	0.00909296809843683	-0.885214028586908
CNIH3	0.667319706739977	1.79772482107493	4.90962272478611	1.22664558717967e-06	9.10921659554093e-05	4.95652255007186
ABCC13	-0.667314371049976	-3.00372911648498	-2.12644158666235	0.0339410398300483	0.158975317879273	-3.97696474733172
SLC4A4	0.667175957075075	4.42588135440613	3.19260025856346	0.00149607099021048	0.0213899460108973	-2.02184609262971
CYBRD1	-0.666934547204304	6.70974735367701	-4.41370426609231	1.23839534723711e-05	0.000591044225436762	2.40961801250418
MKX	0.666664583100314	0.162294412876947	3.00059778647474	0.00282496303454684	0.0330525657340101	-2.06316404404983
OXCT2	0.66651457874515	-1.91960842204526	3.48909609257127	0.000526157889351536	0.0104426517200573	-0.419755953158545
MS4A8	0.666367698091391	0.34621514246925	1.63192760534821	0.103305541215606	0.30572295632312	-5.13303735759563
CDH12	0.666322382087317	-4.10117489511859	2.07093629336017	0.0388619269904367	0.171493791805041	-4.08462905431416
CD300LG	-0.6660318825792	-2.51572940736584	-2.12663469714954	0.0339248982628008	0.158975317879273	-3.98760244405272
GPA33	-0.665843502824969	-0.311582792869009	-2.44114250486538	0.0149763348368063	0.0962249468314909	-3.39230718525246
SBSN	0.665150416902935	-2.53685695659758	1.88358350200339	0.0601840750764084	0.222594956731217	-4.4760349997044
MTTP	-0.665041138869523	-1.41317328239356	-2.49985775427712	0.0127340406610995	0.087186729165595	-3.19749504619602
TOX-DT	0.664755016956895	1.06591551912053	4.17886113311605	3.44147616517485e-05	0.00135897338570059	1.88330690163353
ANKRD29	-0.664577039345296	3.28479269180347	-2.64518316033106	0.00841387848058001	0.0666081978999615	-3.29877504398635
MMP7	-0.664188919592642	5.31354518411316	-2.14980063956347	0.0320356817293924	0.153317228029076	-4.74004581917665
NLRP11	0.663741295409686	-3.5358142419594	2.18142229374336	0.0296033347730069	0.146798379505475	-3.8750600766263
SPOCK3	0.663403516768348	-0.927171355469386	1.89341239615665	0.0588628737305893	0.220354898059189	-4.55903043737325
PLPPR3	-0.66327132470856	-0.722866388125076	-2.242146664138	0.0253764051357446	0.133010591259307	-3.80961570064735
UNC13D	-0.663220893046939	5.70561721388775	-4.11827421502884	4.44561797044338e-05	0.00165686683235513	1.2351574252274
WSCD2	-0.662721632892497	-1.43850831869577	-2.98018799820258	0.00301670448696998	0.0344418755322729	-1.95300376246125
OTOGL	0.662641220798527	-1.79637302079376	2.80399515438402	0.00523775231471372	0.049031865741972	-2.45795925053113
EPHA8	0.662364089234632	-4.14511844233804	2.5657158861179	0.0105779540791575	0.0769734705972187	-3.00033521273351
SRD5A2	-0.66231270746224	-0.423966050727246	-1.88291512064371	0.060274807357103	0.22280631798311	-4.534606628281
RASSF10-DT	0.662207164321982	-1.82105155425198	3.08190840812649	0.00216679305799586	0.0275197928782601	-1.68252583585725
DYNLRB2	-0.66151049411069	-1.01751615937782	-2.30856031874985	0.0213628222717329	0.118959957709017	-3.6491214941562
KLRC2	-0.66139141295406	-3.09025433045926	-2.35655289015213	0.0188186945401905	0.109994026061343	-3.48761889376019
FSD2	-0.661123777147324	-3.55587567039612	-3.50067981235627	0.000504322122342851	0.0101179625795034	-0.339558185490344
HOXD13	0.660684069977648	-4.77527705211846	1.7878843065244	0.0743820406105633	0.253080168884868	-4.58652766446744
STRA6	0.660421310607525	2.70505912926421	2.48231212735582	0.0133706417506808	0.0899907041332596	-3.76269255842289
OTULINL	0.660375956352992	4.87157482370243	4.04390383691027	6.06093789259538e-05	0.00210882492899359	0.932575297032479
RHBDL3	0.660149991890329	-0.892780376196836	2.93273225477095	0.00350939970704075	0.0379179339632648	-2.16199261980596
GALNT14	0.659917935361067	3.4329197159981	2.69039747587719	0.00736828608230983	0.0613136272465463	-3.34749389696532
TNS4	-0.659704626590391	3.19245782275712	-1.7292117831427	0.0843699724563314	0.272550861240172	-5.23635026668421
PNMA2	0.659701112928529	4.06753488992821	3.28759049852854	0.00107941800057164	0.017022644253072	-1.68651575631946
MYCL	0.659634246597177	3.33835142150138	4.48585772196435	8.96139168096361e-06	0.000464452128214942	2.88925836952996
CHGA	0.659567398293432	-2.75404953754845	1.82880956391158	0.0680058417997481	0.239973805584856	-4.56493191153041
MYO3A	-0.659490275838555	-2.24100178375292	-1.93633670042639	0.0533728142784186	0.207912654094556	-4.360766502217
WNT4	0.65949004046384	1.89176704420862	2.97846604451305	0.00303341422215508	0.0345321564074614	-2.32491467486113
SOWAHA	0.659311269340091	-1.63771346179247	2.7393326835133	0.00636968664566099	0.0557964364533209	-2.63441426982682
LINC00907	0.659282951755632	-3.47489248178388	3.29982210960165	0.00103439407255823	0.0165740251941234	-0.990502438253508
HS1BP3-IT1	0.659062141750686	-2.111014682603	3.38274502253118	0.000772224826234505	0.013649039513072	-0.757337985702581
PRKD1	0.658963848494993	3.01313362598356	4.88524330539407	1.38096183251586e-06	0.000101043758789451	4.71056791608456
FAM3B	0.658902132095644	3.86522013908055	2.46720307418757	0.0139412785568943	0.0924864419464369	-3.97092034537407
UGT2B15	0.65881672898742	-2.33694253488662	1.67230134991398	0.0950718090983319	0.291274498872383	-4.84237272592075
KCNIP1	-0.658037337911066	-1.99619964687367	-3.55806385161492	0.000408100767676587	0.00869595447355399	-0.169827512149405
DUSP4	0.658022256297103	5.70587309979622	2.77349392828186	0.00574678489706401	0.0523711644314985	-3.30520123910531
CFTR	0.656928123020089	2.84743634533488	2.23037923069425	0.0261519968766878	0.135788427299724	-4.36363647478336
MYOC	-0.656813714560984	-3.71812425903204	-2.54584107334177	0.0111914941001122	0.0801198257483574	-3.0380531636712
BTG2-DT	0.656497325765	-2.36309334701543	3.32724285159971	0.000939719251057397	0.015568626449972	-0.924925683383706
IL22RA1	-0.656251562719063	0.832872040983116	-2.3108212249746	0.0212365461757003	0.11843576692921	-3.78506941633768
CXCL6	0.656226646690582	0.304290394586362	1.99212626505195	0.0468843158111493	0.192429707831201	-4.50537298969114
CDK5R2	0.655917293727857	-2.31528731698776	1.9486082515141	0.0518844912036044	0.203815048223728	-4.36449073810352
RBM11	-0.65583648293403	0.120445883261855	-3.05631256839295	0.00235695512167506	0.0291649323307589	-1.81277019207354
CDON	0.655451348234067	2.59269652943805	4.2245112999178	2.8318140569134e-05	0.00116529247126153	1.89800425111215
CDHR4	-0.655204876628186	-0.569172633805614	-1.78530608822319	0.0747996103248625	0.253605084273495	-4.69727282779117
SEPTIN3	0.654900473183226	2.16666539438205	3.32986433379941	0.000931102965409697	0.0154644631958809	-1.29475968727235
LINC01882	0.654543485766135	-2.13630574831656	2.42319781253125	0.0157279699571112	0.0988523508888972	-3.38638378377204
GCOM1	-0.654462584185059	0.631844316298624	-3.52663065170271	0.000458441717633235	0.00947491330055367	-0.384190451454501
COL17A1	-0.653762108769382	3.90366413735902	-1.64124204168514	0.101357223496958	0.302022976798392	-5.48733484095136
ALOX12B	0.65366973627006	-2.15469492997558	2.63740082911488	0.00860670915934405	0.0673842351255961	-2.87077791772018
NBPF4	0.653657250193167	-5.2671956617212	2.62696856536098	0.00887141292336075	0.0686732244265755	-2.8307171748744
TAC3	-0.653574567184054	-4.20415273854232	-2.20668451381249	0.0277762508040578	0.141018022661859	-3.78765785694005
LINC00511	0.653563379928029	4.23965657722121	4.16704164924624	3.61862075869478e-05	0.001414145290744	1.46636275273752
MLLT11	0.653517022270545	1.92362853952282	3.28779762356368	0.00107864068315705	0.017022644253072	-1.3934004831008
TRIM71	-0.652856745788792	-1.70856487302227	-1.98907905590944	0.0472206833977818	0.193259482666754	-4.27682144160679
LINC02159	0.652790341006736	-0.533328735350811	2.29395390098759	0.022194533457202	0.122043205617895	-3.79087746864137
PTPRU	-0.652444625224143	6.02464471017577	-3.81144710144293	0.000154849276811919	0.00428029209320946	0.04343014281769
FBXO27	-0.652396438788658	1.86940815198217	-3.04458639474642	0.00244909262876784	0.0298663244471432	-2.00868950966157
LINC01101	0.651945197541499	-4.85872644222405	2.53840104823334	0.0114292001636735	0.0811428369191593	-3.05261483063209
ABI3BP	-0.651853938369436	4.23372433729621	-3.27348566617941	0.00113359116798675	0.0175433370336487	-1.62430880709208
LINC02994	0.651405485949589	-3.6243490868536	1.70914434781497	0.0880261932211309	0.279186820316645	-4.74433956536274
FGFR4	-0.651260547954453	3.12151523121521	-2.7169563041261	0.00681008302605927	0.0579949817649258	-3.08933642729275
C8B	0.651197107924911	-1.23891472026835	1.82401808730454	0.0687282386336269	0.241341470108144	-4.65419535182732
SPRR3	-0.65056195694578	-3.11688185016044	-1.44310490894077	0.149598401725807	0.379661743324025	-5.13177640309319
LARGE2	0.65052328216739	4.71386233082381	3.57368157306177	0.000385060383267475	0.00836623553252107	-0.789620633515721
LINC03053	0.650323763160076	-3.57768399745263	2.24571443985323	0.0251452316280893	0.132321628731421	-3.73908881752967
TMEM198	0.650313327248486	1.43757122645255	4.95789222419507	9.68705207505627e-07	7.61522949461874e-05	5.20929838990499
LRRC37A5P	-0.650049757726565	-2.20878166136472	-3.37837162442834	0.000784339330863362	0.0137532346809186	-0.749321373956479
SLC1A4	0.650025094865698	5.45823359163858	6.33727441293456	5.10713953390201e-10	1.15502603413316e-07	12.1399659042755
PRSS22	-0.650021587540573	4.45202220117809	-3.33199886061013	0.000924141487284472	0.0154185370927087	-1.47045216774716
CNTFR	-0.649935966838985	-2.41756656464089	-2.32799066992209	0.0202986958142305	0.115292421259936	-3.56513247772318
NRG4	-0.649850962949086	-0.742102399553778	-2.68016035057129	0.00759421167453697	0.0626097766141817	-2.78381213758272
HAR1A	0.649757521368493	-1.15771884026553	2.88565578568006	0.00406968342183535	0.0418470971745425	-2.27091082856994
TPRXL	-0.64970433451867	-3.21977849373253	-2.28539358342946	0.022694983534491	0.123950483617849	-3.64105106222581
LINC02038	-0.649637946951936	-0.888408641200375	-1.98547332317013	0.0476213310553215	0.193972877776431	-4.3180386556453
LMO3	0.649523445745757	5.99926932315148	2.33266477942025	0.0200497409169392	0.114367997629385	-4.4132394942526
TTLL8	0.649047015533434	-5.33665460754558	3.32969426864038	0.000931659701128591	0.0154644631958809	-0.873883862660113
ZBBX	-0.648888740088081	-1.14574917132031	-1.71937820417066	0.0861459184486898	0.275860992593053	-4.7745921416653
LAPTM4B	0.648343855724789	8.19888181944503	5.02571935822369	6.92945457713467e-07	5.76658041889614e-05	5.20353548709322
MAT1A	-0.647848017997155	0.0126494708472997	-1.976007131523	0.0486868181938914	0.196582337748516	-4.402750230749
MROH9	-0.64781370884634	-2.97131038276408	-2.16396002045566	0.0309260735687475	0.149883861656246	-3.90165094217038
KIF19	0.647414362867708	0.502369274465351	2.67691116812891	0.00766720986081953	0.062840646461743	-2.97905077002844
PDGFA-DT	-0.64722458483736	-1.12084295676129	-2.84588982666649	0.00460512659633694	0.0452822280238625	-2.3329016663329
DNAH9	-0.647118334491594	-0.109510548526331	-1.60315221649497	0.10951367040191	0.315783985560534	-5.02882212790596
HS6ST3	0.64701284385255	-2.32725184446202	2.04911538366399	0.0409565854995873	0.176891919403817	-4.17351474693752
AXDND1	-0.646934707063918	-2.96898562148446	-3.2168411205789	0.00137753120022589	0.0200406622418828	-1.23667701031929
UGT1A7	-0.646819999486465	-5.12481866417207	-2.3817159868514	0.0175941385079736	0.10559666603911	-3.39461629300294
TACR3	0.646722891967664	-4.90414197683053	2.21306981393065	0.0273301764296792	0.139309474276765	-3.77965516031522
C7	-0.646010150654151	5.36176122705591	-2.17405980910876	0.030154960755006	0.147928032769566	-4.69403749822728
ZG16B	0.645936650758658	1.28458728668797	2.43475985239914	0.0152399630202267	0.097194661151491	-3.67713370600523
ESR1	0.645718126314127	2.8124583357105	3.30215787527529	0.00102599696961602	0.0165205434379434	-1.47383620648855
TNFRSF19	0.645658985316349	4.52232530903506	3.91489651307589	0.0001025947572349	0.00314134540903965	0.463106412025808
FOXI2	-0.64557990945588	-3.81834734897364	-2.58193566106458	0.0100996716142783	0.07461160522174	-2.9491572878785
MAP7-AS1	0.645344245249536	-0.343418962206781	3.54172334684869	0.000433585907216187	0.00909296809843683	-0.331077595933527
PLS3-AS1	-0.645258779160494	-1.26674188424684	-3.50510218941193	0.000496211541607076	0.0100158236319108	-0.358543570554944
CYP2C9	-0.644846972324762	-2.07612652080246	-2.00310115144136	0.045689555196884	0.188967898488858	-4.2403023473162
SLC15A1	-0.643843001017776	-0.265114537286229	-1.6066226529542	0.108749612990848	0.315026018848908	-5.0124162325678
LINC02324	0.642908262070647	-2.89613320994635	3.12191483249355	0.00189764653956075	0.0253112274675687	-1.53508631683088
GCLC	-0.642013748411853	5.60047639303534	-2.77449636359412	0.00572936842370483	0.052257511626294	-3.25925254199405
SLC14A1	-0.641884394943685	0.233018379395523	-3.0698233632925	0.00225474762556714	0.0282581783652627	-1.78309584608914
DMKN	-0.641020540605278	4.96972021508049	-2.85951499483525	0.00441485510059081	0.044086525946793	-2.95877978940966
AQP2	0.641006664066508	-3.45904412362433	2.05314371943303	0.0405628251899516	0.175732520220602	-4.13368798498349
MARK1	0.640796649297324	2.57587454645537	3.32547184053297	0.000945582075109288	0.0156174061898963	-1.36405146659411
AZGP1	0.640784923054567	4.02470224972924	1.68344571079419	0.0928943828405261	0.287793276353074	-5.59557200658283
PLAC4	0.640694915408061	-2.18042183494571	1.92951744810279	0.0542152163795902	0.20987964139012	-4.40542933697577
LINC02826	-0.640509450112294	-4.97954113488728	-2.64143194677875	0.00850633698046669	0.0670370915453401	-2.78490628212918
EPS8L1	-0.640491816759265	4.99501408099874	-3.77900909471204	0.000175848956400758	0.0046913484320213	0.00473347174590177
TCIM	0.640384510969354	7.64692691834915	2.96635541732973	0.00315334737359343	0.0354364310724203	-2.73654904135262
ZNF474	-0.640275510147865	-1.08985725685117	-2.98184679253633	0.00300068732016055	0.0343019408649255	-1.95915681987444
CHST9	-0.639795830853826	-0.596499095734534	-1.35339550336729	0.176522574688147	0.417129163217677	-5.34361169390423
HLA-F-AS1	-0.639179037696491	0.119344665129544	-3.92483881195456	9.85668091452008e-05	0.00306511974313717	1.05124986366526
XCL2	-0.63893592461923	-1.05448316356671	-3.16572232176549	0.00163848213940794	0.0229157213903702	-1.42812098155095
SPAG17	0.638718005544757	1.61049679030023	2.87081712255405	0.00426247724679385	0.0431275150816935	-2.59235107912469
OTOP2	-0.638638900744393	-5.44359125451187	-3.04232947176689	0.00246720115984287	0.0299952580838074	-1.71560361319458
PEG13	0.638343760375824	-0.623839138114883	3.98149323432347	7.832550146203e-05	0.00256535114507286	1.25019650312295
ARK2C	-0.638174207872131	-0.00491676683451399	-2.53586648972053	0.0115111988131894	0.0815317673484992	-3.18980006179953
UMOD	0.6374929302185	-6.07886959386423	3.56617426364917	0.000395979166142793	0.0085289798317899	-0.11053629372701
HTR2B	0.636972485583057	-0.339629144459336	2.84593083612833	0.00460454290528193	0.0452822280238625	-2.43956490485277
GLB1L3	0.636840820175918	1.36121720038011	1.44379656546011	0.149403767715698	0.379458114481602	-5.55779438616136
LINC02348	0.636551354109035	-2.30875004728869	2.28612724811463	0.0226517102927122	0.123817729937988	-3.68525343665477
UNC5CL	0.636500994140331	3.49788966164724	3.76443413426044	0.000186134446893127	0.00488069533869171	0.0109966413274138
LINC00869	0.636499796868607	1.69481389907576	4.52256032453965	7.58888137427751e-06	0.000406005153523847	3.24376866293925
BCO1	-0.636467191131135	0.182984161125035	-2.18485488895758	0.0293491405102796	0.146136250796994	-3.99878667659117
REEP2	0.636246631238458	0.621438029969411	4.07872900271888	5.2452359736525e-05	0.00187080083060272	1.53158648057558
NRG1	-0.636042018861554	1.20790681663957	-2.84487873530983	0.00461953881351	0.0453343498355404	-2.5068351848321
PPM1J	-0.63586477243685	-0.199972996269483	-3.82560691906831	0.000146445380566165	0.00411660446896585	0.705909785752055
SFTPA2	0.635823044303997	9.52733255440693	1.37644033659382	0.169283023031711	0.407138456118079	-6.06719373099908
XKRX	0.635615266867214	2.99277565981991	2.75254520580854	0.00612187973447282	0.0543675370260946	-3.11818629254686
REM2	0.635299368527893	-0.409966221296576	4.88761023306975	1.36519525721101e-06	0.000100258730660567	4.99184406220749
CDK8P2	0.634646963930179	-4.32890539067379	2.14703769486542	0.0322561468500353	0.154076784232598	-3.92741595450811
KLRD1	-0.634615825895734	1.74734695532782	-3.39923886898726	0.00072808631073956	0.0130192037343564	-0.904572288054418
CA3-AS1	-0.634362370798518	-1.32670647556464	-3.61177554942122	0.000333872748927868	0.00752518170913072	-0.00182914922181077
CRB1	-0.634337606160215	-2.89574051109317	-2.6741704791148	0.00772927365009846	0.0631058620819097	-2.73841040281524
CLDN16	-0.633840273434389	-0.808628497309954	-2.54054527855215	0.0113602359716331	0.0808809526608602	-3.12572383007462
GATA2-AS1	0.633380415096414	2.01255459914421	3.2378162123321	0.0012820359815382	0.0190411045556517	-1.56524566560786
RAB3B	0.632828004973573	1.05057597212248	1.98568923229279	0.0475972601026162	0.193916206870474	-4.60420091465279
TMEM45B	0.632741207854982	5.5205362430578	3.79277848528915	0.000166626377263799	0.00450570402215234	-0.0413980606405806
ORM2	-0.631776920011267	0.458229130254154	-1.79658577929402	0.0729868275788522	0.24976057744122	-4.77307695481871
SYNGR4	0.631659437867685	-2.32013604843321	2.59843103559806	0.00963316302599365	0.0723195814950304	-2.96109045063805
PTGER4	-0.630787564347865	3.52185516780279	-4.1482061713722	3.918980241053e-05	0.0014999143222584	1.5981904746163
CDH7	0.63064269298375	-3.79230426259025	1.9542325630343	0.0512140881609688	0.202570213060664	-4.31396251500152
DNAAF6	-0.630622974283179	-2.77265283423087	-1.82484467774536	0.0686031665280486	0.241140978495448	-4.547369468644
PEBP4	-0.630166269068124	2.44308953810098	-1.58274874467173	0.114092150389434	0.323807745473288	-5.36920994690887
COCH	0.630148328989771	0.798076660456182	2.42444320979351	0.015674750230098	0.0987211642656362	-3.6356174029303
MIR222HG	-0.630125597194645	0.922793558402963	-3.34779939091381	0.000874094862513656	0.0148053071946781	-0.99283566121415
SUSD2	-0.629994281241658	6.09938236723545	-2.1412363014032	0.0327233066790695	0.155320593734043	-4.81710817041954
HTR1F	0.629257143819733	-1.96007311682086	3.21445928051617	0.00138878156065098	0.0201741875223707	-1.28342405785895
PGAP4	-0.628847073399379	2.1569654983476	-2.48562488747971	0.0132483287724179	0.0895077717384307	-3.53950060124969
B3GALT2	0.628592421200784	0.13843047611424	2.77640850723086	0.00569627885727005	0.0520511211282776	-2.67958207386124
RNF212	-0.627947171615611	2.53919380630751	-1.96173588164438	0.0503310501281194	0.200779426668637	-4.7201917514074
H3C3	0.627907375536567	-4.202041678942	2.69648901641227	0.00723673782034064	0.0605403766710464	-2.67528139964283
GDF5	-0.627526174868707	-1.11306479691886	-2.34337229586878	0.0194894827260063	0.112363755855439	-3.56973697856234
LONRF2	0.627522784815289	3.11066420581984	2.69845205777889	0.00719479807159065	0.0603847655432362	-3.27905465510492
SPINK5	0.627221390355654	2.78403355109659	2.14289944752409	0.0325887906333708	0.154903776256352	-4.54431038826086
ATP2A3	0.626747613022004	6.09018541451158	3.7705853702614	0.000181726224167749	0.00480946185290764	-0.127904188092622
GJB5	-0.626473121103693	-0.833590859710046	-1.6532595952243	0.0988869767406017	0.297918348636309	-4.8979467482095
LINC00689	-0.62643929307097	-0.783142002178035	-1.89444867162685	0.0587249956296864	0.220185543146575	-4.4925675639335
GALNT12	-0.626405628298003	4.13676380314261	-4.235853273598	2.69715103000948e-05	0.0011300778905105	1.87244188572131
TRIM68	0.626322099440492	4.31557897138977	5.66118913647654	2.49905097478255e-08	3.31574083334148e-06	8.42589124483986
LINC01285	0.626104545870059	-0.0212479644168481	2.44597882297318	0.0147792675997563	0.0956216962712419	-3.4957340859882
UOX	0.626066274454552	-3.87691825998728	2.7109350722726	0.0069331835662844	0.0588168027861007	-2.64458449861709
LINC02986	0.625805835865908	0.694286334924328	4.45044712925202	1.05089830671412e-05	0.000522611144935193	3.0251731895011
CYP8B1	0.625270968373816	-2.53539529502968	2.44499506829298	0.014819166312951	0.0957701495094335	-3.32143638499554
SLC16A7	-0.624993349225489	3.98735954651902	-3.01238031866914	0.00271941833096933	0.0322115421426699	-2.39173529877307
ANKRD33	0.624986724380754	-4.4702956908769	2.60219136951417	0.00952955151249549	0.0718670459271259	-2.90537603942615
AMOT	-0.624973726686525	4.07197939144957	-2.5110459266909	0.0123422900795217	0.0853199920676068	-3.75140889171687
GALNT13	0.624569404978249	0.131318836371526	2.16356445227422	0.0309566173253055	0.149902335281808	-4.13464158112948
KCNJ1	0.624280333588083	-2.11176997324421	2.33455795121697	0.0199496687814632	0.114064945400751	-3.58592955428629
TSPAN19	-0.624237327070458	-2.14699578407175	-1.53397920686621	0.125648361966248	0.343732467333645	-5.02787296251371
LRFN1	-0.623842880908728	1.20329214032129	-3.63826761958069	0.000302117819023951	0.00698108277391866	-0.0474008752391741
LINC00683	0.6238129464855	-0.605798079985741	3.19006388542874	0.00150900412314528	0.0215439024812319	-1.43493900373758
FZD9	0.623810589473756	-0.840385697107949	2.00232554608119	0.0457731368531683	0.189122010606206	-4.35989793923497
DMRTA1	-0.623507452710427	1.71256745880192	-2.26571958606349	0.0238825785410441	0.128144978295484	-3.99044047644441
IGSF9B	0.623501844430637	2.74032409223197	2.34591390616837	0.0193585278316372	0.111770647201986	-4.08584134106504
TTC29	-0.623495264292112	-1.86291091081819	-1.76872054081672	0.0775319404766336	0.259683722545601	-4.66667580125931
TXLNGY	-0.623476871672157	-1.0542413040305	-0.880948481736579	0.378756317595369	0.63384615842833	-5.82313744339782
SLC5A4	-0.623350425376363	-2.12345889532597	-3.72729228803795	0.000214968657827526	0.0054054749359412	0.406300829682761
PCAT18	0.623205566353858	-5.35892043509076	2.85520902192258	0.00447420001083786	0.0444782860218257	-2.24265973418749
CAP2	-0.622906739416014	2.96077310600389	-4.79474444449357	2.13465644166049e-06	0.000144013330515007	4.40945827711864
TRIL	0.622799040621079	2.74592330898941	3.72323786589159	0.000218359178263317	0.00544584506992047	-0.0267936231953465
COLCA1	0.622649411086909	2.84659133039608	2.47620048754873	0.0135989234306331	0.0910651999045963	-3.80087155440178
PDE1C	0.622349169871582	1.26234047361257	3.17672247761426	0.00157874985163862	0.0222523226255749	-1.65199357541126
KRT16P6	-0.622330399517448	-3.425568888399	-1.84489651320366	0.0656261326624523	0.234452379659172	-4.49774968751162
CCL5	-0.622294809270552	5.21611429424422	-3.35178599630231	0.000861872049437606	0.0146732057552671	-1.49770332039172
OTOS	0.622018213328759	-5.56368759306953	2.62916925408374	0.00881497419287746	0.0683959518076597	-2.82019765545986
NOG	0.621977520042706	-0.434497451304155	2.55938977233161	0.0107699061587366	0.0779427899531552	-3.17641391336936
LYPD6B	0.621925994963038	1.19290215631813	2.02795923304481	0.0430782734751232	0.182297214267893	-4.54276047178429
LINC02997	0.621770763113651	-1.52844039091717	2.47549153867106	0.0136256263125122	0.0911826546306716	-3.29384880816898
AIF1L	-0.62151457339747	4.39402898044762	-3.37066988284611	0.000806104601820943	0.0139505163351656	-1.33762723608336
PTPN5	-0.621413647597133	-2.99141583044623	-2.96060659800569	0.00321178252772339	0.0357566749635119	-1.97820246264167
SH2D1B	-0.62106913061495	-1.02019276192719	-3.34818515095468	0.000872905127879637	0.014798276341519	-0.871120902895539
NDUFA4L2	0.621036514904382	4.0337988228906	3.61927648257574	0.000324577471045398	0.00736572500427083	-0.567233322625132
ANKRD65	0.620870900315654	4.44300638920834	3.10213672165385	0.00202660172731148	0.026371518749068	-2.29864102354198
KRT78	-0.620789725823892	-2.52261989215902	-2.17989333433278	0.0297171688331622	0.146836057805365	-3.87941216358308
C11orf21	-0.619662109520467	0.528737619027423	-3.28620105182326	0.00108464589075418	0.0170915459364923	-1.15429187967205
MIR34BHG	-0.619574128740828	-4.36495652119253	-2.05738613784191	0.040151623190911	0.174985252324249	-4.08519227842402
IL20RB	-0.619500187467451	1.26537795663454	-1.99428789187603	0.046646931389776	0.19185104949769	-4.49833425252259
CYP2T1P	-0.619111510550181	1.44998812862293	-3.07504081821099	0.00221638027820089	0.0279710845255258	-1.87912482467141
PIRT	0.618990677821508	-5.70920102323834	2.94424378121179	0.00338356467521831	0.0371017653808236	-1.99646987691122
C1orf116	-0.618461120329887	7.17987952197642	-2.6338786326294	0.00869527734316127	0.0677577954908362	-3.67727130985967
ITGA6	-0.61801288313062	5.81782440134512	-3.71602130716581	0.000224518950823733	0.00556312559503887	-0.29654246515088
FRMPD2	0.617830136756577	-2.17058385696761	1.95184999186084	0.0514971911019082	0.203110800101105	-4.3635000915423
BMP3	0.617754178468023	3.53165323306754	2.18589531566132	0.0292724665804091	0.145827441773042	-4.57129031420992
FAS	-0.617715302558057	4.26441726237763	-4.08613156908045	5.08584268430381e-05	0.0018315298339034	1.25331268598316
BMPER	0.617687943822038	0.202467789447253	2.61294495185282	0.00923872811285444	0.0705290245117104	-3.11320093839945
CATSPERB	0.616912933565514	1.16803742208637	2.8968381681821	0.00392967680460785	0.0409897420153592	-2.46586487488702
RARG	-0.616560687571179	4.9697057891061	-5.26144004604936	2.09992314106606e-07	2.12145534789323e-05	6.4010235885142
PLPP2	0.616059476774149	6.27580343857862	4.33695907329695	1.73848149916351e-05	0.000793560981567711	2.08657738702419
SFTPA1	0.615880048502969	9.06760842676411	1.28598509024092	0.19902569644154	0.444457967973465	-6.20498336686588
FAT2	-0.615851513857588	0.357284891159097	-1.98897294209953	0.047232433402035	0.193260668085382	-4.4105369410308
KIF26B	0.615547561239564	5.21740188911711	3.92867891853048	9.70515174597882e-05	0.00303221240264475	0.475281166182139
XKR7	0.615064022878889	-4.37357058448692	2.11753109281487	0.0346930392613459	0.160747322819595	-3.98541903494825
LINC02446	-0.614801651579514	-0.66092476086507	-2.21758236016015	0.027018682608302	0.138517728302531	-3.86689807648548
DUOX2	-0.614724426150595	1.80511245796622	-1.87984589325104	0.0606929141227473	0.22356290521394	-4.7844687363051
KLHL30	-0.614055658554607	0.0186317548291678	-2.63854171333671	0.00857819470755293	0.067319886068501	-2.94088889110551
DIO2	0.613760683436188	2.95084524692749	2.91946217375619	0.00365974799009755	0.0390962450343111	-2.63610420370042
LINC01140	-0.613671230742745	-1.22557303796036	-4.12614843920301	4.30089709980069e-05	0.0016304086491473	1.85075059268747
LINC01804	0.613462573303888	-4.62811772052435	1.88174429886544	0.0604340196472886	0.223077088901205	-4.42610388439792
KRT13	-0.612496148161125	-1.43434096021505	-1.7423212553558	0.0820487314387796	0.268602365205602	-4.72656416112593
GPRC5A	-0.612303623294997	8.82281831019384	-3.36750710693911	0.00081520442180971	0.0140594624936765	-1.48933431074725
CHST6	0.611597474008743	2.66876766958049	2.73575450417604	0.00643833703574886	0.0559300670822671	-3.10732240396115
OR51E2	0.611592909793468	-4.46588702361757	2.31437256433403	0.0210395132762439	0.117719537032276	-3.57147045524367
LINC02735	0.611504624691856	-5.6765207468315	3.20803706561406	0.00141954103307204	0.0205466950110543	-1.24014493043581
STAU2-AS1	0.610983591734893	-1.37774785583542	3.26259020687322	0.00117715186699908	0.0179660095529262	-1.16142294382993
LRRC10B	0.610595519220199	1.04203678305362	2.36680144839127	0.0183112050940325	0.108171446655219	-3.79096575683432
THRB	-0.610586200603155	2.87141841283944	-3.14544008513447	0.00175411779716869	0.0240430112942503	-1.83262835770235
PLAC1	0.610494401314925	-1.63162533321141	2.10132406795679	0.0360974450548621	0.164630449021572	-4.10519844223901
RARRES1	-0.610354652431999	4.33201896800016	-2.98209562000936	0.00299829138722935	0.0343019408649255	-2.53468611626941
VEGFD	-0.609878447459396	0.748877871449239	-1.82017892097227	0.0693116119667187	0.242652986594473	-4.76144172844261
CDKN2B-AS1	-0.609876496937243	0.0389905037194879	-2.79863366757033	0.00532415875366353	0.0495841869515262	-2.52853020654667
EEF1A1P45	-0.609849478570367	-3.29450680420069	-2.2763744844506	0.023232866119235	0.125730419649568	-3.65954003595764
GBP3	-0.609574161712589	5.21437999630187	-3.25259800543594	0.00121845994143299	0.0184409047561973	-1.81886869594016
HOXB-AS1	0.609424077576505	-0.970679462046332	3.5293213293394	0.000453915018577033	0.0094012266128347	-0.32787527798863
TTLL9	-0.608647385908431	-0.817177687921316	-2.61250819450953	0.00925038337841262	0.0705368314165395	-2.95068514950329
PERM1	-0.608169809793121	-2.40957839986032	-2.80273122923602	0.00525800665693769	0.0491290368480629	-2.41626341451948
AMER3	0.607955276658601	-5.31390626635297	2.56845680194389	0.0104957388155035	0.0766179695295005	-2.97197248989961
CH25H	-0.607837681712799	2.73701218093686	-2.48483579963556	0.0132773729361207	0.0896053835790691	-3.62547936714969
P2RY12	-0.607516076628032	-0.0718219239454968	-2.47260883246538	0.013734683827172	0.0915737613160392	-3.34061197217482
FSTL5	0.607458484690706	-4.23521635411306	1.60442853950401	0.10923217956965	0.315509167193952	-4.89337410026469
GCNT1	0.607391121242526	3.94334415136348	3.99081562018954	7.53982679533235e-05	0.0024843978953759	0.810403915713099
ADGRF2P	0.607358673061082	-2.69168802759811	2.00087545015198	0.0459297502945516	0.189449510955889	-4.25291496898135
OBSCN-AS1	-0.607080189144657	-0.866245504298624	-3.37589176899024	0.000791287006085151	0.0138142052588655	-0.788430877656295
MEX3A	0.606839906120292	4.3095172675206	3.20984671692792	0.00141081049315433	0.0204500731498597	-1.9549185869142
IRX4	-0.606394023966081	-4.90793445665978	-1.95220269661733	0.0514551992034399	0.203025649196443	-4.27418272335693
TRPV6	-0.606308388697068	-1.05158895123431	-1.97582937515416	0.0487070164127883	0.196582337748516	-4.32909019913558
YBX2	0.606275791957983	0.914672828839075	1.89413123942996	0.0587672018846121	0.220219328169375	-4.7611084445024
PLCB1	0.605711833065476	3.98763334536771	3.91573215019456	0.000102250305695482	0.00314134540903965	0.518316548057324
RPS4Y1	-0.605598578235766	1.0970707055405	-0.740425838934887	0.459378807040193	0.698491635549997	-6.14362635471985
EVA1A-AS	0.605418871558724	-4.35092237164731	2.48404389185795	0.013306577635106	0.0897416157552964	-3.19022888388315
DPPA3P2	0.605345255107056	-3.16715947056854	2.14494816042445	0.0324237429186561	0.154465550253482	-3.95711537565289
MMRN1	-0.605116963509474	2.53461746971889	-2.85665502279794	0.00445419086846542	0.0443236533320994	-2.63302287946502
MUC6	-0.604889701475234	-0.254800678926119	-1.27971406879978	0.201221458821895	0.448041752802582	-5.47069830885199
CXCL11	-0.604762605169497	1.98642344068643	-2.25081139160006	0.0248181480275587	0.13125984109606	-4.06289042780029
HPX	0.604644375229744	-0.19118368607011	2.94185841843092	0.00340929606834705	0.0373017099242678	-2.19721773146047
SFTA3	0.60440393578889	4.59262730588908	2.08593664854115	0.0374755310348106	0.168057237191257	-4.89649520677608
BMP8A	0.604037892667376	3.00248243447471	3.78795372680174	0.000169804734951172	0.00457300924898272	0.176007313083524
PSORS1C1	-0.603873067538018	1.18506956404229	-3.06278628113346	0.0023074627962915	0.0287378752013726	-1.89007815753473
CMAHP	0.603719254668441	4.4485638544796	3.87661989435822	0.000119603796313935	0.00352123484355019	0.325831282578801
FZD3	0.603655526993328	3.50721019637119	4.68839909043538	3.53004643144125e-06	0.000220235059807347	3.75617287241514
BCAR3-AS1	0.603555789209851	0.208903575660471	3.10100755014629	0.00203420195894879	0.026408798034572	-1.77140583402187
SLC13A5	-0.603500359338494	-2.62777960418884	-1.98331761762522	0.0478622264122126	0.194502769812841	-4.26508090829691
ALPK2	0.603395084727843	-0.309282303618609	2.68792417315586	0.00742230892034448	0.0616522504727445	-2.86492909374939
SPRY4-AS1	0.602761340022264	-0.593158849109522	4.01039550841187	6.95844795994707e-05	0.0023393079611295	1.35863045539674
HTR3B	0.602715394576805	-4.52081246295571	2.00291912383334	0.0457091594699448	0.188970438672796	-4.20532234663785
CNTLN	-0.602468771235195	2.53113080339595	-4.44146242306003	1.0940605957574e-05	0.000538960246949597	2.90841473789552
ERICH3	-0.602222538321909	-0.533109351882914	-1.46874791441855	0.142511235040563	0.3683198346364	-5.19608193357835
ALKAL1	0.601444265702915	-0.63880853647697	2.09299913785631	0.0368375417224474	0.166395995315513	-4.20160694036878
CCNO	0.601405934518579	2.64024047553934	2.90959633159606	0.00377530838348873	0.0398177993896092	-2.62242856643605
SSTR5-AS1	0.600822841894789	-4.66848244751069	2.01439460645146	0.0444870749318364	0.185887416605796	-4.18043293237107
LRP1B	-0.600749264093417	-3.23421472785689	-1.79686902550456	0.0729417746741727	0.249731154234541	-4.58521099421211
CSRNP3	0.60070331275761	0.803120320154252	3.42499148018025	0.000663845460059401	0.0122445341483802	-0.818036030016778
SPDEF	0.60049755305509	4.57792466244355	2.44827946354006	0.0146863296229476	0.0952386224033571	-4.08558700389378
LINC03080	-0.600239198219074	-1.89307147922517	-2.7361013410549	0.00643165357827022	0.0559300670822671	-2.60083673166454
TRIM7	-0.60021821530889	0.110576254686244	-2.61127881422903	0.0092832611915177	0.0707333324018321	-3.01580998135643
ATP13A3-DT	0.600088178733452	1.76078201518789	3.92327338297392	9.91909259064249e-05	0.00307491870309917	0.832518894842998
RHOH	0.599982839810419	3.21421454972794	4.47559905633678	9.38569550409799e-06	0.000482933275386453	2.86779261097893
PTPRZ1	0.599955262083755	1.07388013961565	1.76625072347944	0.0779457121105349	0.260557191059204	-5.01365560556734
HIF1A-AS3	0.599562134569361	-0.400305991124067	3.16641179868043	0.00163467776502994	0.0229108147039619	-1.52087014580104
FLJ42969	0.599514004859399	-3.42168265668497	2.4152951162759	0.0160694070811883	0.100412351563519	-3.36803010637033
KCNN4	-0.599423466611621	5.10269454893888	-2.49283850893578	0.0129854155828227	0.0883843163233031	-3.93950295979732
TNFRSF10C	0.599121913851851	1.09030293140189	3.39255485343015	0.000745682040590001	0.0132742074882131	-0.954254198119519
LINC02474	-0.599021765270142	-1.07168578530264	-1.42694756038374	0.154200524627482	0.387145053757555	-5.22074710434875
LHFPL4	-0.598763600395321	-2.08103706317437	-1.37913468358347	0.168451390016272	0.405999418111719	-5.24524470497809
C10orf105	-0.598191979571538	-4.19375062454251	-3.07440841372471	0.00222099858878248	0.0279938656833115	-1.63859879095479
LRRTM4	0.597954663891719	-3.23195196438583	2.37526291086054	0.0179013052211439	0.106732108002159	-3.46260900248203
EEF1A2	0.597859155794532	3.37914887352765	1.42219494030166	0.155574552636473	0.389023624581934	-5.89491722922084
AKAP3	-0.597521475533683	-0.141675493927006	-3.35091588012827	0.000864526160174779	0.0146995579196126	-0.902964994066948
TNXB	-0.597446961588236	3.71694758896388	-2.61657347003703	0.00914240487921091	0.0700085193944038	-3.43856282814089
ANKRD36C	0.597282987165481	1.43804166481086	3.22845012835646	0.00132389422229627	0.0195026963820432	-1.51307781204527
CYP2W1	-0.597085824269169	-3.1022685032651	-2.00094998441071	0.0459216894148738	0.189449510955889	-4.22108270365167
CALHM6	-0.596881718004681	-0.283353477324815	-2.44137094702856	0.0149669744383356	0.0962249468314909	-3.39634991628178
ADCY5	0.596710030523253	1.86879873907167	2.82651633052663	0.00488850659060268	0.0471361089791096	-2.7511033601438
LINC00958	0.596282414727803	-0.849612078454603	2.10903396111529	0.0354234020452548	0.162816754620014	-4.1439396378833
BMPR1B	0.59470918766724	1.7790473691788	2.47658558863993	0.0135844378646652	0.0909988160156738	-3.62923233610543
NKAIN2	0.59430144036281	-3.19668414436406	1.7506239765691	0.0806056594001562	0.265751644049773	-4.68568235364988
KIF12	0.594126214043618	2.71769681917042	2.33588861518348	0.019879592483078	0.113899385532219	-4.10992809887946
CEL	0.593968074600755	-0.525110639494762	2.47698341025216	0.013569488174436	0.0909599035525851	-3.36943552599029
CCBE1	-0.593872329024734	1.63970309688925	-2.29665408115414	0.0220386862989464	0.12136522820189	-3.92236620229743
OR51B5	-0.593646416047333	-4.36166985273519	-2.16368229665372	0.0309475152688357	0.149894730805638	-3.87405808322776
CALCRL-AS1	0.593633462331327	-0.64349677758645	2.40907176954068	0.0163428701411704	0.101136754213176	-3.51547569291079
SLC22A23	0.593608366573323	5.11471498513228	3.90072792502294	0.00010860493007712	0.0032898863293681	0.374196694680793
MYMX	0.593579705874411	-2.0470870688654	2.94787763262354	0.00334470629654226	0.0367884175587962	-2.05360100072262
PIPOX	0.593504215916089	0.944525352419055	3.41318333367863	0.000692615579314978	0.0125655745301064	-0.873921303087061
LRRC71	-0.5928709897312	-1.59633814511218	-1.88676000542027	0.0597544181080289	0.221747609395113	-4.47026799691032
RNF180	0.592851316316552	2.11695256731351	3.96914009367261	8.23706741188454e-05	0.00264409863921494	0.961962210087182
FADS2B	0.592736394196673	-5.71560008663372	3.18545672377569	0.00153276090910256	0.0217737384817695	-1.30678940688947
AGBL2	-0.592651407731387	0.746205795432267	-3.35079446623283	0.000864897112042323	0.0146995579196126	-0.96774317809106
PAGE5	0.59239516228234	-4.75822071577979	1.93374972327752	0.0536910913219923	0.208458856708992	-4.32883394952919
LINC02293	0.591372419138	-4.02894042912217	1.5833952227815	0.113944799639987	0.323664614375264	-4.93007373150747
KRT1	-0.591082541828752	-2.87373486348976	-2.03118908557167	0.0427484566107562	0.181402938905601	-4.16846412370071
TMC1	-0.590937305723213	-1.73974085708608	-2.93011072437147	0.00353864682053547	0.0380887771889112	-2.08617274241205
MESP2	-0.590928517514949	-0.556340722763113	-2.35368422296466	0.0189629377125701	0.110415560665761	-3.57714095886437
RNF150	0.590824865183514	2.07660953093972	3.30897593145144	0.00100184650270661	0.0162499992639502	-1.33196066466866
AK5	0.590693126618169	-2.09683764944511	2.4086935595754	0.0163596206481292	0.101208943157932	-3.41885305264861
GRIA1	-0.590607278113843	-0.90085575554181	-1.78721199995346	0.0744907432130372	0.253237999751994	-4.67686688506007
PGLYRP4	0.590337148082021	-0.527201382673238	1.88296921091323	0.0602674604156298	0.22280631798311	-4.61189976026355
MAFA-AS1	0.590257265949516	-3.54474685911759	2.05443561624612	0.0404372289110627	0.175639836269744	-4.12845363981301
ALB	0.590106506991867	-1.62499104069122	1.51541971343748	0.130279178314642	0.350902179837326	-5.11473856513457
HS3ST4	0.589631005032077	-5.18843580601749	2.60521831043885	0.00944687303206989	0.0715006216287999	-2.88466576107325
NOL4	0.589604516574432	-2.69869982041523	1.8885378122771	0.0595150659379301	0.221199903536419	-4.46010201132742
SLC25A21-AS1	0.589327699372542	0.717900967332522	4.4879942675915	8.87536606127e-06	0.000462401925003653	3.18409256287135
ANXA3	-0.589123546311023	5.37728444139944	-3.31963632726027	0.000965141511592643	0.0158628611191074	-1.62245645906698
ORM1	-0.588672279794981	1.39013189881591	-1.63136192814089	0.103424820178104	0.305803115612037	-5.15856211354733
PARD6A	0.588564478247975	2.30484724428336	4.93324949031859	1.09304931323775e-06	8.27905441367163e-05	5.0197591729392
KCNJ16	-0.587789757836572	-1.58417990872315	-1.7196440337299	0.0860975143808263	0.275839138958018	-4.75802046400272
DRGX	0.587500688600649	-1.4876942422351	1.52868942554767	0.126954923848808	0.345454866617307	-5.10474613126012
HMGCS2	0.587194906020961	-1.84581302140121	1.34261070104095	0.17998908175697	0.421775898401887	-5.34021910709854
NELL1	0.587137375858756	-1.24945951053901	1.15062342916555	0.250420743161017	0.508040125422076	-5.60766260458942
GNAZ	0.587009234159571	0.797608758700508	2.99796664204752	0.00284903873088722	0.0331636193031234	-2.1285727140895
PCDHGB1	0.586910223095629	-0.417956646502259	2.63514840410716	0.00866325428823008	0.0675876467441612	-2.99038544455744
OPCML	0.586736681765324	-2.04849016811729	2.7132734839309	0.00688513998734398	0.0585089906183262	-2.68141138009212
SFRP2	0.586732200151542	6.14968715407869	2.22493850477235	0.0265174880001269	0.136815777941048	-4.65525644697933
RAPGEFL1	-0.586000109665152	3.48623025365703	-3.58805470432424	0.000364938740105561	0.00807001200620096	-0.482785989001904
DUOXA2	-0.585797187230334	-1.52187913595558	-1.82694409760647	0.0682863447045627	0.240630826949134	-4.57958512054855
TSLP	-0.584997208270541	-1.42044996121812	-2.59271845849385	0.00979249418930671	0.0730390321952682	-2.97510787798624
ARSJ	0.584878314342311	3.48649752689828	3.99862467943679	7.30263765383142e-05	0.00242632879109437	0.897808972533402
TM7SF2	0.584712853769234	5.0037059201643	4.64352813605636	4.35224192507284e-06	0.000260115071449849	3.42780348983272
TDRG1	0.584701681085573	-5.79238163247665	3.15149349216064	0.00171884090821354	0.0237228652949139	-1.40603022913615
C11orf97	-0.584615453351928	-3.53790606552213	-1.72437894872838	0.0852390346083988	0.273793942346087	-4.69909572359848
LILRA2	0.584561954401732	1.50591441398211	2.96351046040409	0.00318214299462243	0.0355657059137729	-2.31476561408502
CTXN3	0.58455903771342	-5.59224350157994	3.00342700195961	0.00279928293047779	0.0328293039966818	-1.83323587471776
CD244	-0.584461924258501	0.667447784244365	-3.60158301142776	0.000346904336647582	0.00774001133179393	-0.135343679861109
CDKN2B	-0.584433833485445	4.21576668412789	-3.1846794180345	0.00153680297640375	0.0218031151750898	-1.9123219373843
SIGLEC17P	-0.584378790110842	-0.377940379825857	-2.81314532873113	0.00509321695458755	0.0482462041235113	-2.45935264676126
ASB4	0.584286528817419	-0.71845756853227	2.4813218416129	0.0134073986768961	0.0901466379958064	-3.33546451697099
SYT2	0.583834116686762	0.745447301725929	2.45772104611031	0.0143103108628214	0.0938707339459036	-3.54947624799419
SEZ6	0.583764400238902	-3.1516953348571	2.53830668349367	0.0114322437303448	0.0811428369191593	-3.0852172482764
FOLR1	-0.583643429886732	6.1045233787054	-1.8582345414368	0.0637056543818036	0.230312431154706	-5.37803598371209
IGHV2-70	0.583441285725545	2.1076909820405	1.94175823474334	0.0527109250001109	0.206181766775198	-4.83285908859479
FETUB	-0.583209923941766	-4.86334626823384	-2.29039619277008	0.022401341912917	0.122750965515109	-3.59968081646309
NMNAT2	0.583102216309708	2.56887309539538	1.95920860129103	0.0506270363302245	0.20136946572204	-4.86364001351795
CRTAM	-0.582998600080293	0.710734591479104	-3.18810026227426	0.00151908762170908	0.0216412897976049	-1.47385111604233
ARAP2	-0.582935148594155	4.66220952151005	-4.87065854275473	1.48205937553523e-06	0.000108043757113194	4.55830285567351
OVOL3	0.582905383399574	-3.12530753237079	3.07751079369965	0.00219842702347067	0.0277872310089008	-1.65962003012538
SLC12A3	-0.582678818458975	-1.80889288011419	-2.84128424244518	0.00467110742984294	0.045682742048518	-2.3264409506518
TREML3P	0.582513746875092	-1.8758612918147	2.26356052345004	0.0240161424422757	0.128728593290108	-3.75158572193553
KIR3DX1	0.582146899848942	-3.28527480201397	2.31659501888235	0.0209170229278655	0.117409951941822	-3.5913152136641
ST18	0.581935123414545	-1.3688296727852	2.84098057402535	0.0046754878838436	0.0457031237054299	-2.37896531881579
ITGB3	0.581760940457436	2.95290719821303	3.01598283552535	0.00268787673570645	0.0319749687949968	-2.35429142990507
UBE2QL1	0.581720610227641	-0.376189040000203	2.58028413568925	0.0101474722120368	0.074825858452744	-3.12497761421541
KIF1A	0.581658863817484	0.767914084649423	1.19851287204387	0.231268207184728	0.485312089771241	-5.77680011985821
HOXC13	0.580727671059929	-2.11187096047157	1.20078006408169	0.230388091127719	0.484251234948738	-5.4976492739019
TXNDC2	0.580624748880827	-3.46329776459343	2.73659415560681	0.00642216793536354	0.0559199890537254	-2.58560834884973
LINC01605	0.580515784126219	-2.35881897136623	2.30787092624732	0.0214014564535905	0.119102324549516	-3.63427222909569
GSTA2	0.580432495017651	-0.620307472095554	1.49502206529396	0.135520688767394	0.358327719921441	-5.23121924127437
TMEM132A	0.580409442103966	5.48301936095909	3.85130499493919	0.000132282523923105	0.00381625046480213	0.17646392051814
FIGNL2	0.580143331716788	-1.32393491466815	2.65483544777244	0.00818010291818738	0.065618866698011	-2.86727195715616
SULT1B1	-0.580124403336931	0.148929542208238	-2.60566213371948	0.00943480444402603	0.0715006216287999	-3.0355971070655
LRRK2	-0.579975366327429	5.46844496035377	-2.11226183453061	0.0351444179922076	0.161908381222434	-4.83982162421022
RPH3AL-AS2	0.579911000450083	-1.2800738630059	2.37642901798377	0.0178454521286195	0.10661487897598	-3.53909557454457
DCLK1	0.579760983477407	3.7736505366031	3.12807128909262	0.00185907556545274	0.0250333707061167	-2.14198277108239
RTL1	0.579478164711868	-5.05573506194633	2.04941388143408	0.040927297028222	0.176842176607832	-4.10456960262008
C1orf87	-0.579468926795605	-1.85514169208529	-1.49394990174208	0.135800653610707	0.358972587084645	-5.09489975465366
EIF1AY	-0.579124679131759	-1.31729043048652	-0.870749066622993	0.384296563856469	0.638663949870607	-5.81962832149592
LRRK2-DT	-0.579014691857311	1.28920298850783	-1.75534744429732	0.0797939563285508	0.264368123664195	-4.94115033348957
RBM24	-0.578772096787434	-1.45183915674953	-2.38780759134994	0.0173084391701325	0.104544023175714	-3.45781639767607
ENAM	0.578747644810121	-1.36055865337075	1.69476404336647	0.0907242393937716	0.283689597955099	-4.85866099300027
NMUR1	-0.57863626079433	-0.307956810789395	-3.3535621238992	0.000856477841585083	0.0146076153393743	-0.886715167591396
NKG7	-0.578465382276255	2.96438393428399	-2.90096455327365	0.00387913140582569	0.0405838225842958	-2.56865629668125
LIF	0.578318653512923	4.62592372660308	3.08151039996377	0.0021696387853194	0.0275383616743793	-2.37373560477268
FHL1	-0.578055655433821	4.4826961065055	-3.05972267800926	0.00233076419965616	0.0289204026827188	-2.3266267563672
ACKR4	-0.578047338965465	-0.477666473656984	-3.02066916333002	0.00264734768353343	0.03168220901845	-1.87977466580599
TUBB3	0.577870775428347	-0.190776699832976	2.96383016973316	0.00317889506734853	0.0355657059137729	-2.12954337030508
PLBD1	-0.577814172670217	4.77715802423833	-3.46090581596993	0.00058304443154589	0.0112113529242766	-1.09487629840461
PNLIPRP3	-0.577760619864139	-5.12906817036544	-1.87864082903125	0.0608577321238426	0.224004176942614	-4.40353513948961
SCN9A	0.577502415126212	2.90096459050404	3.12355493323226	0.00188729970706148	0.0252936288013047	-2.02926353741712
SYT15B	-0.577121518159342	-0.81149807267214	-2.42260404333052	0.0157533996472907	0.0989659595266348	-3.40696423042148
RN7SL394P	0.576982441524426	-5.74912259636033	3.49102509177533	0.000522461364771262	0.0103876384432344	-0.358333078071247
CTSG	-0.576461518909551	-0.690124945902939	-2.01455236279185	0.0444704691901135	0.185882621968303	-4.27675407861918
TMEM196	0.576346003049747	-5.73056062331796	2.73208138599447	0.00650950264027712	0.0562553006835098	-2.5588462900122
TVP23A	-0.57607546393842	0.6309182922492	-3.73019318235411	0.000212573271198199	0.00538934171132045	0.31402182600899
LCAL1	0.576060470533194	2.28829078634559	1.47866428315431	0.139840938919276	0.365142267957416	-5.64885694323801
H2BC1	0.57592886774174	-5.8414970350906	3.04870608504241	0.00241635231122853	0.0295757956322694	-1.70244259441399
DNAI1	-0.575815327480258	-0.513656173365457	-1.6951118642809	0.0906582025267736	0.283689597955099	-4.85376687008652
DPY19L2	0.575586828109407	-0.202949145162044	3.00224642290321	0.00280997265379173	0.0329158774312908	-2.01886327424144
ARL9	0.575560106499927	-0.366557442002281	2.75478759396079	0.00608069783911958	0.0541710153957735	-2.68191849741495
CDHR1	-0.575374984377101	-1.38059617666395	-2.67755723302813	0.00765264491630402	0.0627935017177856	-2.76497681782363
CLU	-0.575321612555196	7.86066890817792	-2.67644946144849	0.00767763387915865	0.062840646461743	-3.55567085029389
LINC01896	0.575283034280377	-5.92784158990139	2.46968123347117	0.0138462303123153	0.0921322887581739	-3.19573465932051
GPT2	0.5751284811058	5.65700194833915	3.40786720380142	0.00070594391353525	0.012724163700506	-1.38855369466566
GLDC	0.575091180355514	0.990176670851141	2.30732106647475	0.0214323148246175	0.119146907720541	-3.92685713586373
ROS1	-0.574969161758748	5.4091093131101	-1.90609966352356	0.0571932419139701	0.216886542366652	-5.24266344906642
SMIM43	-0.574896983812741	-1.6022582416512	-2.71397613600467	0.00687076245054377	0.0584498184485429	-2.66571746442358
IGF2-AS	0.574883114612404	-4.82792300873836	2.27673946110764	0.0232108859489284	0.125730419649568	-3.64498277389337
CPHL1P	0.57433796758922	-1.80839524912138	2.05458278916226	0.0404229419841912	0.175639836269744	-4.18437207644426
CFD	-0.574303125772152	4.02563065071391	-2.88290686956067	0.00410478882281743	0.0420450371341804	-2.77285986153277
PLG	-0.573774290686425	-4.79983846185056	-2.178653130484	0.0298097815624942	0.14703203783315	-3.83578705253601
FAM174B	0.573698926277835	5.19123667502544	4.27019928101494	2.32561498628677e-05	0.000997552725921776	1.82600175985613
S100A5	0.57361445073466	-1.36573282796318	2.49133896166422	0.0130396849822201	0.0886060145589214	-3.26412005471242
CCDC184	0.573383664671008	0.127196720874777	3.34407646916389	0.000885654587044238	0.0149418374591203	-1.00911175688618
LINC01667	-0.57318355121181	-4.61362576297903	-1.43560352522909	0.151721791754128	0.382902244419306	-5.10734117960083
LEISA1	-0.573078485437936	-1.39909542455553	-2.38033072181925	0.0176596838076827	0.10583048092156	-3.47686986982068
C3orf86P	-0.573018494706613	-2.75509760041309	-2.40447641710716	0.0165474205035747	0.101961339085156	-3.3880831582186
CHP1	-0.572803499233043	7.26977328633787	-5.70421524393874	1.97211430424494e-08	2.70682888848846e-06	8.59360957274098
DUSP6	0.572704876522469	7.11742061387342	3.50585324635539	0.000494846289401513	0.0100085679386879	-1.04957220969614
RN7SKP51	-0.572693872252227	-3.03078696248278	-2.11385798197301	0.0350071599145119	0.161658676244275	-4.0032365080638
CRISPLD1	-0.572631198328001	2.57641838511834	-2.31895928236818	0.0207874014680777	0.116933539858022	-3.99940879280566
VSX1	0.572413726281809	-2.63786828541527	1.99698197116946	0.0463524952336768	0.190916258307251	-4.26134254709578
LINGO2	0.57239428644222	-3.54308688569451	1.98756746506684	0.0473882949585812	0.193619759036273	-4.2560241706802
NAV1	0.572258014439142	5.52779113777323	4.81739276892273	1.91545302372627e-06	0.000131001189272166	4.19403956566906
SPP1	0.572071824517377	7.96493933449098	2.069986794794	0.0389511354082932	0.171581561951273	-4.94560858986566
CTXND1	-0.572026402071202	-1.00104654674767	-2.20884326575435	0.027624741850553	0.140439219273012	-3.86796898107555
BMP8B	0.571920448399601	2.8279332386163	4.66606304364766	3.91865835041403e-06	0.000241452441145325	3.74765325432605
TRABD2A	-0.571887175078746	2.42321083905609	-2.76362239454791	0.005920869346956	0.0532236412570543	-2.87115421644795
TBX21	-0.571705644352355	0.700773796584029	-2.95146317314203	0.00330676443566155	0.0364776944698986	-2.16511207359581
SYCP2L	0.571608946353262	-1.13569490673436	2.23819264348693	0.0256347580382378	0.134011808373262	-3.85413797823075
NKX3-2	0.57140950401862	-2.65787635406075	2.05408712054621	0.0404710765286256	0.175660271549334	-4.15040400461173
PON1	0.571306392334587	-0.304619114328152	2.31077837454149	0.0212389333820898	0.11843576692921	-3.77092361727995
MYOF	-0.571084315350943	7.83982686382464	-4.50625476014249	8.17172489721611e-06	0.000431050837526167	2.81319934560762
OSGIN1	-0.571056365306807	3.80225963930685	-2.53010616617065	0.0116995084396282	0.082422519279816	-3.67260048430689
ADH1A	-0.570894083486358	-4.20842176350109	-2.57786051971852	0.0102179854398561	0.0750676804075364	-2.95323976663941
B4GALNT3	0.570775796201189	5.78629197311735	3.16602780771823	0.00163679553140798	0.0229157213903702	-2.16517593419662
IGHV1-69-2	0.570505146627353	-0.0587507259671969	1.23236931333942	0.218373037623769	0.469367364413843	-5.63946147071974
SYT7	0.57048286486383	5.42027770131902	2.55578283241644	0.0108807356147816	0.0785164612782392	-3.86770460756159
GNA14	0.570371251250364	3.45483930926008	3.77089897468368	0.000181504141078566	0.00480946185290764	0.0513108352271967
APOBEC3A	-0.570130122348519	0.0734932471291925	-2.5908472280555	0.00984519501077184	0.073303056903996	-3.0670158381047
RERGL	0.57009855383151	-2.08499844504833	1.75083492728971	0.0805692657027859	0.265709036089709	-4.72112300095581
SPATA16	0.569748621934342	-5.9822912300413	3.51938498679183	0.000470842504043761	0.00966052321183395	-0.264392910912186
LPAR5	-0.56958969931871	2.36610916113991	-3.68959583502162	0.000248499333818701	0.00599180449894777	0.0127331588910655
DUOXA1	-0.569542037488591	2.61216049152587	-2.08518049051997	0.0375443941188419	0.168176577032003	-4.49603582342005
LINC02475	0.568937444845785	-2.76179592856101	1.57127380063837	0.116732731371435	0.328444866813529	-4.98017585750888
CSTA	-0.56868931737663	2.50271291219715	-3.02938794335987	0.00257343178551343	0.0309432565436943	-2.14180654824424
GDA	-0.568684456389171	-1.43124547780107	-1.37448301751416	0.169889100149588	0.407758426335878	-5.27407678239259
CD177	0.568562027088831	-0.188020253271298	1.87044144046369	0.0619890721591906	0.226427477827994	-4.66884532971724
ART4	-0.568370823752059	-0.551833405634098	-2.42571389406465	0.0156206137308657	0.098473694796227	-3.41555523016993
GABRR1	0.568085481118633	-3.93597654038423	1.69370415558314	0.0909257077387863	0.284059397229149	-4.75977967674833
CEROX1	-0.567934871325435	-0.0833388806912937	-2.50177801777443	0.0126660284900839	0.0868829792090442	-3.27167719133477
MAG	-0.567623548898673	-3.69668931360247	-2.04114754829046	0.0417449948391519	0.17878392237762	-4.13145934903775
TNC	0.567561184499288	7.37512593104416	2.27085433361514	0.023567525702463	0.127120805353628	-4.53319800276465
SIGLEC6	-0.567507886303569	0.23003397557218	-2.53572730396162	0.0115157169137087	0.0815317673484992	-3.21404507187226
KCNJ15	0.567280040673156	4.67763780421164	2.33143495862379	0.0201149838271109	0.114619545684793	-4.36691112438335
AHNAK	-0.567269873320011	8.97235557238663	-3.7874602102028	0.000170133048713453	0.00457565937229073	-0.0256544591296857
CLVS2	0.566802828453932	-5.80329620504227	2.80216775178953	0.00526705920489327	0.0491905266521754	-2.37634783185882
TOR4A	-0.566693143170069	5.26336849141172	-4.43518224920713	1.12523284708519e-05	0.00055158581582979	2.56615505556352
NGEF	-0.566553638112478	2.54776099284711	-2.08128016282479	0.0379013133394673	0.16917602818322	-4.4990717128343
ARG2	0.566404547290432	1.84006832281689	3.56813611947515	0.000393098134705434	0.00849450496949788	-0.450469186426597
KLF4	-0.566173585596444	4.5658774693159	-3.01579062438105	0.00268955112350044	0.031975774468283	-2.46924372879047
MDH1B	-0.565882041185853	-0.0611677644898264	-2.63785948630061	0.00859523560820914	0.0673613830633351	-2.93739695534402
MTSS1	0.565798074024748	4.54225506263363	4.00099893873984	7.23193753639119e-05	0.00241493323572579	0.793786087736819
CEBPA-DT	-0.565755425463695	0.996462383710535	-2.89073232670986	0.00400557031216222	0.0414339191022102	-2.36553124678008
HHATL	0.565701360073977	-3.52862746126561	1.64235842276284	0.10112569078565	0.301694423327239	-4.85133509156249
SPX	-0.565545674041432	-1.42691368713532	-1.6430219859656	0.10098827092759	0.301508774988256	-4.8888223133151
SLC7A14	0.565510030626921	-5.10743157093417	2.73374613824326	0.00647716108196641	0.0561364423643729	-2.56367981710055
LINC02388	0.565451729373196	-4.7027374832483	2.24346625970096	0.0252906880757125	0.132841191365223	-3.71857112312739
CFAP46	-0.564817837509188	-0.344346587615919	-1.82975643120253	0.0678638290591869	0.23972771138373	-4.63962179518229
S100A10	-0.564683286844167	8.64005968100094	-4.15063968463342	3.87888031298318e-05	0.00148742728302488	1.35538948511034
TM4SF19	-0.56442843182998	-1.91961159345581	-2.49604721631546	0.0128699634047406	0.0879594820333611	-3.19454406256967
DNAJB4	-0.564319717995078	3.92586133098212	-4.48646388545035	8.93690433263962e-06	0.000464392349943065	2.93543159806521
LINC00881	0.564063351868776	-1.82861222715257	2.88426680601729	0.00408738726979774	0.0419964798366106	-2.2369187895169
LRIG3-DT	0.563182767551738	-2.72110037259349	2.21301308546618	0.0273341120013449	0.139309474276765	-3.82666505968975
FYB1	-0.563141406440572	4.78452338542738	-3.58667835966393	0.000366821994483292	0.00810265408901939	-0.66629472180554
CHODL	-0.562768105009369	0.017893328076727	-2.01159058158616	0.0447831086950313	0.186646554446642	-4.33772447788619
MICE	-0.562661964767854	-1.29922104326145	-2.973017386499	0.00308684703526644	0.0349257701511499	-1.97976286063494
ANKRD66	-0.562278245565764	-2.36168316495869	-1.6301526968195	0.103680167478632	0.306463097940927	-4.87862138388353
NR5A1	0.561979944712855	-4.08698042776758	2.21251020899655	0.0273690208093372	0.139428374393093	-3.79666103742973
NEURL3	-0.56192649114482	-0.795752077646684	-2.40098617783464	0.0167042830620946	0.102651542994266	-3.45780154595357
NR2F2	-0.561534247389424	5.56075517777232	-5.43387365568614	8.51847204706447e-08	9.74336957934926e-06	7.21792242945034
DUOX1	-0.561365944128605	4.45311867451145	-2.22799402854452	0.0263116863165822	0.13626208198611	-4.4745898971632
ARMH4	0.561259157913605	1.73616606336625	3.82799631236236	0.000145070450030537	0.0040895072188495	0.484070951121283
LINC01819	-0.560129409698485	-3.76811408400612	-2.05093879682669	0.0407779505773733	0.1764599247047	-4.11100287642616
CILP2	0.560078935815992	2.84983015724984	2.60502173943763	0.00945222266633366	0.0715006216287999	-3.46370568794154
KCTD14	0.559987372097426	0.640204128150325	2.98880849385653	0.00293431075247954	0.0338935882738524	-2.14102581938003
VWA3A	-0.559743485569741	-0.516843831187906	-1.6600515923294	0.0975123209745992	0.295656644124996	-4.91276918673038
ADHFE1	-0.559704689672699	-0.0368114415336094	-3.04295627506499	0.00246215968873374	0.029970582339559	-1.84565120371548
ATP6V0A4	0.559476713871758	1.35114103896761	1.79125115556133	0.0738396219972147	0.251593247215985	-5.00708119458883
CIMIP1	-0.559386583127155	-0.227395569046578	-1.1221809228811	0.262308032085219	0.522045445456004	-5.65209174201836
LRRC74B	-0.558928656201236	-2.86928146979034	-1.68397462752993	0.0927920474057442	0.287591229673903	-4.78106857412169
GPX3	-0.558863799885791	7.22587552104323	-3.6147220857038	0.000330191951945673	0.00745911490082042	-0.684921983938604
KIF5C	0.5587545981847	0.811750285118706	2.93074911446457	0.00353150420526946	0.038053057224295	-2.32041959812251
CFAP57	-0.558735931883726	1.00884660425004	-2.202744432783	0.0280546330670607	0.141965718469248	-4.04623968436956
LINC00570	-0.558716451132585	-4.16430756688746	-2.29421965660323	0.0221791522242947	0.122031036675989	-3.60410612569687
COLEC10	0.558493961611833	-1.75494850615445	3.06465127427254	0.0022933828594275	0.0286341942712209	-1.73264338036175
CACNA1D	0.558320189448459	3.10911289945691	2.76021009934683	0.00598214485466573	0.0535461439147497	-3.10552522736255
ZNF295-AS1	0.558200044162684	-0.43144439199151	4.29919671097714	2.05046652257811e-05	0.000902840370184724	2.47785470391699
LINC01291	0.557987863304261	-0.002620089900621	1.27606994594008	0.202505541668936	0.449856601216113	-5.59276808772158
PCDHB17P	0.557699658170043	-2.75910164000817	2.16986483549046	0.0304732090648864	0.148759592922173	-3.91565073231733
GRASLND	0.557630136985539	0.0935748403269221	2.64674056559567	0.00837575769606407	0.0664120835326961	-3.00887973103123
ESRRB	0.557339858549535	-2.55341011625531	2.68172272972295	0.00755933325491101	0.0624515776003482	-2.74463022136232
CDX2	0.557313784572483	-3.15330389714451	1.41299122690491	0.158261906882575	0.392489529068786	-5.19435695469699
TMEM179	0.557307410706652	-3.51213797839095	1.5330587255273	0.125874960159242	0.344115859490279	-5.01620641240149
SERPINF1	0.556892410627963	6.77799463944724	3.56443933384837	0.000398543425240629	0.00857049969242914	-0.855160179761448
INPP4B	0.556823000110045	4.53236881455453	3.77857578759558	0.000176146850556663	0.00469300484575463	-0.0405139442769533
SOCS2-AS1	0.556371620498102	0.346813844218462	3.32653384216182	0.000942062317764706	0.0155721962193963	-1.0875201913128
CYP4F29P	-0.556090023966832	-1.4362300938019	-1.98516839669178	0.0476553437237916	0.193976409039085	-4.29695866047805
DEFB4A	0.555838776516242	-4.36469661818465	1.71308084858762	0.087299045738034	0.27781987761902	-4.71816956176759
DEFA9P	0.555707919682607	-6.11030074809672	2.9604255675393	0.00321363862245753	0.0357566749635119	-1.94685533134465
PDE7B-AS1	0.555562121567486	-2.42630660182954	2.29990809567372	0.0218521425672029	0.120784442428543	-3.64940769667743
AKR7L	0.555335167335434	-0.601117734801279	2.3980849181634	0.016835670070632	0.103159946350283	-3.54268046758048
MAGEA6	0.554073546190731	-3.21145452073712	0.933169104068329	0.351169612659059	0.609486145560356	-5.73009799677216
INSYN1	-0.553990078032883	0.222831178585334	-2.47235629909101	0.0137442743115775	0.0916070151872123	-3.36607924920931
DKK4	0.553966583764343	-4.90996334415173	2.02301880065184	0.0435869380763435	0.183675480477901	-4.15796978012236
SDC2	0.553918557827166	5.34863661504394	4.19477536181719	3.21597292403794e-05	0.00128265116501409	1.51400275511244
HOXD11	0.553519456034418	-5.23823767781323	1.95135983552622	0.0515555953069036	0.203220332303029	-4.28559787394015
LINC01807	0.55349137736823	-4.09146263770394	1.61564015181168	0.106784068546233	0.311661025400664	-4.87853177194762
INPP5J	0.553238768573622	2.42865849286106	3.6690714398561	0.000268765626768955	0.00641676557766265	-0.174597422424422
ZC3H12C	-0.553172811283683	3.6891850719984	-4.57373119684221	6.00746896406287e-06	0.00033869871762827	3.33919934501784
INAVA	-0.55279961889627	5.16909941280608	-3.25076627381912	0.0012261764953502	0.018529509954791	-1.82108238065836
STMN3	0.552360326400127	4.57748602015638	3.39546208118364	0.000737980619149617	0.0131842821205706	-1.37582653159388
DEUP1	0.552309159912259	-1.13336590299415	2.22241035059642	0.0266888221647347	0.137428444688887	-3.88400175488398
SUSD5	0.552244045883131	1.57056200802382	3.12218653494699	0.0018959288590223	0.0253112274675687	-1.85487304396159
HOXD8	0.551995300692596	-0.480098889015189	2.25094488643365	0.02480963124129	0.1312496759607	-3.88399622728076
ANXA13	0.551868264862656	-2.35807203103441	1.66029090503575	0.0974641664374959	0.295555666682774	-4.85661290633556
LINC02178	-0.551235763905603	-5.41298623984297	-2.03562749353593	0.0422987227911202	0.179916473816814	-4.11017268889003
FGF2	-0.551155703896718	1.29298104012088	-3.22555780122364	0.00133707378548567	0.0196532071482539	-1.41363572828489
CHMP4BP1	0.550817457530089	0.552335169510849	3.79286818579896	0.00016656782109385	0.00450570402215234	0.476220229327033
GAL	0.550767162194377	-1.12679692333247	1.58281654074573	0.114076690677757	0.323807745473288	-5.05288030184169
LGALS9B	-0.55076541419359	-2.73778045970423	-1.73719733812807	0.0829497427559377	0.270336215904571	-4.69815235172026
MCIDAS	0.550659289605753	0.424681689814744	2.42153063336076	0.0157994632499524	0.0991367521656794	-3.59414991351898
SERPINB11	-0.550647856441422	-4.57310743150008	-1.60299546764772	0.109548280706505	0.315838024427187	-4.86766963936345
IGLV9-49	0.55064434875563	1.26865584909795	1.72396545204365	0.0853137273401752	0.273945434256884	-5.09254229616277
RNASE4	0.550628241227746	-1.23020062301362	2.86831289855955	0.00429582119222682	0.0433480118182528	-2.31215995112797
LINC01671	-0.550576088890978	0.597731351577522	-1.77678110675451	0.0761940125724612	0.256584304266857	-4.82837478043106
PDZRN4	0.550491693974189	-2.0344665353308	2.34888736793217	0.0192063014022365	0.111117386775381	-3.55443543062076
DNAJC6	0.550395623719627	2.31516398603229	3.32167471076856	0.00095826695769598	0.0157745483805338	-1.33041752314772
THEMIS	-0.550376355287425	1.167423822569	-2.80916837030422	0.00515558651225364	0.0485366522076026	-2.6069041429846
NPPC	0.55023615467607	-3.84290945009659	2.22027873765969	0.0268340267947579	0.137926343303014	-3.78529483374636
TAFA5	0.550002975069884	2.15293469750271	2.92350322015249	0.00361335285196354	0.0387462006787599	-2.50176291392303
HNF1A	0.549898391411606	-1.39291941998036	1.39218091114323	0.164468013025504	0.401089787635868	-5.30550587439794
IGHD	-0.549807957248892	4.38115057128975	-1.31488191925653	0.18913433042782	0.432721986417373	-6.06933557517343
MIR31HG	-0.549646644517028	-2.15397910377107	-1.47238312403703	0.141527817886823	0.367278187154972	-5.11737797561359
AVPR1B	0.549568550553114	-3.25505425669084	1.95252814249174	0.0514164781609204	0.202993602134227	-4.32831088049375
KL	0.549539859375849	1.05248633492295	3.04723443953418	0.00242800147621042	0.0297001139394835	-2.01866359879147
CADM1	0.549474277874424	6.13355003861885	2.91283350718131	0.00373702921419588	0.0396086663168289	-2.91928455200517
LRRC37A11P	0.549437994991536	-2.34438828655182	2.09560103365831	0.0366048497506249	0.165746227415002	-4.07825283902682
SFTPD	-0.549398768970378	5.95862683925422	-1.613728475957	0.107198380774192	0.312640998559197	-5.79272204068975
FAM163B	-0.548993607764393	-2.61994259249951	-2.69035462668144	0.00736921899174649	0.0613136272465463	-2.70397440784519
LINC00968	-0.548985582254135	-1.18838446674536	-2.5419288069366	0.0113159348880817	0.0807621912977774	-3.10866153654514
ABCA8	-0.548937180116716	2.27186334943834	-2.31994368774664	0.0207336385506435	0.11676312236415	-3.95164711737405
NTRK2	-0.548770877150115	1.2580624773433	-2.07524329943349	0.0384594526160485	0.170773610750303	-4.34273190290557
TARID	-0.548699948576636	-2.0735606098149	-1.85383802530249	0.0643334771122343	0.231976281985537	-4.51615556380121
LHX6	-0.547973850669742	1.33294360850578	-3.59980838884836	0.000349221476637644	0.00778298524976752	-0.196922876748985
FSTL3	-0.547758968254633	5.06926545406769	-3.29717577963095	0.00104398470433339	0.0166352150405469	-1.6652163360053
BEX1	0.54770762189869	-2.59969105690431	1.60332293650372	0.109475985114044	0.315721062996625	-4.93592375876942
MORN5	-0.547625475625694	-1.78953353140825	-1.54437777484562	0.123110597130044	0.339415596561355	-5.02466469677585
NANOS3	0.547430178900987	-1.61279475038119	3.41652818426781	0.000684350153431225	0.0124496679648887	-0.66382525479312
MCOLN2	-0.547399134450973	2.15532102248759	-3.41780041393576	0.000681230569044101	0.012415614272084	-0.894815957637571
TFCP2L1	0.547393067533615	5.49007265229224	2.54011013922737	0.0113742011778806	0.0809329109196207	-3.90851240219587
IGF2BP3	0.547316586311473	1.93834938847402	1.68146516127034	0.0932783892426118	0.288488967009551	-5.26796961596452
ZFY	-0.547285546728043	-1.7518405901916	-0.861165020155618	0.38954760979072	0.643117090838234	-5.81124012593767
C13orf46	-0.547026430081927	-0.0980519321086576	-1.92426338915475	0.0548718297808581	0.211423874690187	-4.49337215284262
RHOD	-0.546702744078025	4.43762741045994	-3.66011080717063	0.000278092235442602	0.00659665276493287	-0.365007971958173
MNX1	0.546675438332577	0.49372965249485	2.07021539134285	0.0389296421043706	0.171524847722202	-4.36506046299402
ARHGAP10	-0.546326762752768	3.8599895695392	-4.57265282944526	6.0372641404988e-06	0.00033941703650906	3.313938512074
ZNF736P9Y	-0.546295867219552	-5.55499069955874	-1.95635601216485	0.0509628771985736	0.202205578549843	-4.2573324698975
TSPAN12	0.54623652640588	5.1717107596862	4.25829577104925	2.44847526015221e-05	0.00104122979973396	1.77850451068368
FASLG	-0.54621454879651	0.144373140723328	-2.63327726315722	0.00871048059603424	0.0678231552512807	-2.96836606963507
KCNC1	0.546191736665593	-3.05700527305804	2.82495484910588	0.00491202179039981	0.0472494237179976	-2.36139901624821
EPB41L1-AS1	-0.546130516101889	-2.86488570200815	-2.73365037343521	0.00647901759174779	0.0561364423643729	-2.58895569950813
FBXW10B	-0.545971238776567	-1.44370262368425	-2.35008703060646	0.0191451823541718	0.110945842654496	-3.54421382538568
RUNX1-AS1	-0.545964044819352	-2.18305028078718	-2.5297445425399	0.0117114211233863	0.0824772481237205	-3.10862875341104
CD38	-0.545964016427992	4.03155555303104	-2.67790614706791	0.00764478931486025	0.0627857791655531	-3.33318265224802
FGL2	-0.545842696044699	5.06462867616482	-3.22366145181259	0.00134578072493478	0.0197374561441798	-1.90037790084239
LRRC15	0.545292621335479	3.72916556729793	2.16147521885887	0.0311183684255922	0.150235083830101	-4.62871512913922
MT1M	-0.545074074048948	0.594677411156126	-2.22487588856514	0.0265217199927928	0.136815777941048	-3.96280236064579
LRIG3	0.54475473032047	5.54339241471714	3.33090748155809	0.000927694810961714	0.0154501942491716	-1.63835664047635
IGHG4	0.544675408487081	7.32739320981691	1.79977857403928	0.0724803043730419	0.248925235283729	-5.48156539706186
TBX1	-0.544661814324852	1.75717504023185	-2.23712728367534	0.0257047569288778	0.134307186242721	-4.07190636876257
RSPH4A	-0.544527977950773	0.683938838496857	-1.97401050635074	0.048914097830043	0.197022540986342	-4.47752467189679
SLCO4C1	0.5442611564637	3.16543132423094	2.36095036348911	0.0185994479172792	0.109290290064863	-4.11725350012698
OFCC1	0.544072919105188	-4.77171642273577	1.72858298232484	0.0844826376841474	0.272580843060105	-4.683401026955
GATA6-AS1	-0.543883413831988	-1.08491146431971	-2.16846938203871	0.0305797134110983	0.148955043866374	-3.94976973687482
TRDC	-0.543742266572179	-0.539044625536786	-2.62589995722802	0.00889893497233905	0.0687792636192201	-2.9366637583695
CNFN	0.543485002593539	0.77667536465344	3.00992648474521	0.00274109651096719	0.0322991727420184	-2.08985884500657
NABP1	-0.543362878822437	4.92020873422932	-4.49274232929071	8.68701532698811e-06	0.000454970997467677	2.83911120239526
DDX3ILA1	-0.543203203082424	-2.57488556299633	-1.58859964283873	0.112764032364498	0.321246746653055	-4.93736380772025
PCDHB8	0.543076949007646	-0.160999202773297	2.06053875214659	0.0398483532924427	0.174184477756687	-4.31033036403046
GRIA2	0.543061801377131	-3.96507459637182	2.21872007356777	0.0269406349325562	0.138260060966409	-3.78591275252964
LINC02561	-0.542938192093672	-2.94068581458639	-2.2655283410299	0.0238943832004091	0.128144978295484	-3.69151394049468
HNF4G	0.54273700978104	2.35908721844861	2.39218793178966	0.0171055288761058	0.103949384944201	-3.91281880787156
DLGAP1	0.542683629438381	0.0737591557395642	1.95420267008402	0.0512176320028771	0.202570213060664	-4.53985157501781
FRMPD1	0.542640522004486	-3.105602198057	2.34971918242054	0.0191639049134917	0.110970589684581	-3.52113173944614
ASPA	-0.542573641011599	-0.407106674272308	-2.83669272573774	0.00473774005895674	0.0460839037747406	-2.39830630699586
KRT17P3	-0.542562805981298	-4.80106314562602	-2.25794331906167	0.0243666816451016	0.12977680133252	-3.67055588926721
SLC12A2	0.542488800102404	5.86038459513976	3.55044684678234	0.000419800694604634	0.00891880302616986	-0.908638625549896
ACSM5	-0.5424445016235	-0.948710226371836	-2.44124628876132	0.0149720816594564	0.0962249468314909	-3.35808260210531
FGD1	0.542031902388391	2.10100848609338	3.48848855952655	0.00052732715197757	0.0104426517200573	-0.750197081226955
CNGA4	-0.541462802980374	-1.53185916829195	-2.04010475605289	0.0418491254430813	0.178960312541513	-4.18755715885516
LOXL4	0.541437722787939	3.32660955346449	2.8403629252711	0.00468440905309008	0.045767849275699	-2.91084465846032
PYHIN1	-0.54131526943141	1.07317508209338	-3.0059043877066	0.00277697207291984	0.0326060756314163	-2.04840226645638
IGKV2-28	0.540959992064204	-0.47533497043135	1.76826071754153	0.0776088390183071	0.259853821356384	-4.81178913609332
PTGDS	-0.540625229645895	0.389857743858823	-2.66187905492077	0.00801320610003612	0.0646972932263363	-2.91690052794419
KIF17	-0.540564339218464	0.788267180113553	-4.12290465914483	4.35996334487098e-05	0.0016434089107883	1.75809207322951
CYSRT1	-0.540510856212841	0.394357903313198	-2.71839491097072	0.00678096464433155	0.0577964703860756	-2.77268314639413
PRSS12	-0.540437467889773	1.45115262039463	-1.80114177754864	0.0722649189644403	0.248525387459874	-4.88601990962025
TCF7	-0.540305454783635	3.7926833068261	-4.15086125266417	3.87524873374802e-05	0.00148742728302488	1.56631189406399
NEURL1B	0.539919177910285	5.02265959042225	3.49329533909308	0.000518142007569144	0.0103120622346411	-1.07962291028935
LINC00472	-0.53964597788998	1.12137420010256	-2.86363380204603	0.00435876012073743	0.0437017853515951	-2.45851518869378
LAMA1	-0.539640600303234	1.08993426608155	-2.42773668019127	0.0155347748538882	0.0982064967403326	-3.56183950997092
LINC01249	0.539431140384663	-5.52921719054482	2.0913929748545	0.0369818134267072	0.166707146278217	-4.01297756787565
KCNN2	0.539281866089087	0.191468872642544	3.51504550889788	0.000478418960547577	0.00977566134786229	-0.459214309414162
SLC38A4	0.539209223256843	-0.117781384892584	2.10989048894142	0.0353491885170662	0.162663479737954	-4.21574662458919
PRX	-0.539046325562888	3.28022024127147	-3.37748041732895	0.000786829613732399	0.0137746808260086	-1.16648972789188
PSORS1C2	-0.539033769632672	-3.49627969763899	-2.01465820868129	0.0444593305847461	0.185882621968303	-4.18711294466024
GADL1	-0.538860327919503	-3.88547447099167	-2.216928977463	0.0270635933995218	0.138605155902543	-3.77432103693887
GBP4	-0.538719991652688	5.48757792211846	-3.3026936467821	0.0010240798072762	0.0165205434379434	-1.68701429341247
LINC01770	0.538506588150029	1.29552976229461	3.66394311434262	0.000274066780750927	0.0065239663183517	-0.0531700143159481
MAGEA6-DT	0.538395569339957	-4.85861983686696	1.51720775470012	0.129827338747996	0.350134647787237	-5.00627085064935
MAGEC2	0.538218192429792	-3.92976321963281	1.12292714208438	0.261991245848797	0.521623626939052	-5.52416413987806
MYO15A	0.538006668076923	0.951816555082113	4.08718270879383	5.06358618710566e-05	0.00182895630300865	1.54199016783484
LDB3	-0.537949692085849	0.112471139730327	-3.34862350916104	0.000871555001400511	0.014798276341519	-0.928837800009069
SNAP25	0.537879055665159	0.334082424009975	2.52005327523719	0.0120347188169758	0.0838931607339585	-3.34570692133037
ABCB10P1	0.53721800394717	-5.74496709152858	2.58379311844393	0.0100461510140285	0.0743818815034206	-2.92747115694569
RCAN2-DT	-0.537036476199259	-4.43324451595065	-2.13364565340151	0.0333433130454743	0.157368467956575	-3.93447301256637
BRINP1	0.53671566756472	-0.115620084824787	1.32734003417698	0.184983877493859	0.428087108125906	-5.50810694769243
IFITM1	0.536281674611912	5.72525338888274	3.32278278978408	0.000954549014691557	0.0157490273018439	-1.66809755188103
IQSEC3-AS2	-0.53617508822139	-1.80696978096227	-2.16271331587539	0.0310224258024448	0.150002020971879	-3.9341086306765
UGT8	0.53581551571432	2.83273457512331	1.97193405553623	0.0491514109884742	0.197458898161609	-4.8919145791063
ZSWIM5	0.535668102963995	3.26318737980326	3.97522141713305	8.03551424671124e-05	0.0026003708054967	0.842179951981662
P2RX7	-0.535136867252546	2.01262008480877	-3.12119735473675	0.00190218926755599	0.0253396056244306	-1.81311276136654
LINC00332	-0.53497477314612	-4.88416670447469	-2.02268899355946	0.0436210752750739	0.183700469859655	-4.14349742609146
PLPPR1	0.534870073139512	1.04574615344784	1.68043253325103	0.0934791103436041	0.288795599822789	-5.14970903491455
XXYLT1-AS2	-0.534684567640638	-2.83543553708182	-2.2822846480036	0.0228791562155837	0.124648499042581	-3.65780571040344
PCAT6	0.53450052698577	1.9527801825775	3.71838641566641	0.000222482388877649	0.00552789575960422	0.0673019383148663
HOMER2	-0.53380121950971	3.76616549645582	-2.75576727549495	0.00606278447890749	0.0540840594797028	-3.08837140644043
VCAN	0.533555558095899	7.20737736584419	2.88602832092997	0.00406494699673439	0.0418327743445872	-2.98055739792048
DDIT4L	0.533536434474133	2.40500518687919	2.20015726921841	0.0282387353371012	0.142435156184759	-4.35566047857853
SNORA80B	0.533090906533778	-4.29712579847847	2.07405063949329	0.0385705451261139	0.170845055721877	-4.072101403142
COL28A1	0.532933568836625	1.99057917242022	2.23542236749829	0.0258171225138316	0.134682142141619	-4.2187354592527
FAM89A	0.532903561564671	3.58092422064284	4.03247196226824	6.35400622563753e-05	0.00219544152608747	1.0183776072188
KCNJ10	-0.532778496337331	-0.0953673410172329	-2.41201572059872	0.0162130015966652	0.100819065765326	-3.48261795009091
SLC24A2	0.53252700444451	-0.938078198325878	2.01077575183927	0.0448694458502671	0.186701925268322	-4.32350848983353
BAAT	-0.53247459103491	0.152307795166776	-1.60891769300236	0.108246660397287	0.31454592425563	-5.05741843511356
TMEM270	0.532454011024183	-2.16068485020007	2.07709903899491	0.0382871387540375	0.170277236979409	-4.12140135863261
LINC01018	0.532298414681482	0.370091144520649	2.07406806798964	0.0385689197495632	0.170845055721877	-4.33832004967457
DNAH12	-0.531823689784548	0.0974784546134605	-1.76775190049723	0.0776940036376497	0.259989923477623	-4.79025740925634
PNMT	0.531820369339835	-1.61657921287435	2.03982653391741	0.0418769452380833	0.179000978344654	-4.22244638223942
OXGR1	0.531787874002538	-3.56805915233743	1.99538880951858	0.0465264218119732	0.191513722213421	-4.24017649388325
LGALS4	-0.531588786658419	1.08957668299549	-1.11469948922723	0.265498731344475	0.526133202351662	-5.81674239119537
NAT16	0.53141124498348	-3.9069144777414	2.08345187491811	0.037702224347845	0.168580019988949	-4.06198487771704
SPESP1	-0.531243676078979	-1.06946260539833	-1.99301464415804	0.0467866331533008	0.192147662611843	-4.29910131658131
GALR3	0.531037098660559	-5.19966299186387	2.66895835817686	0.00784855096866446	0.0637818952137036	-2.72607741756238
GZMA	-0.531016092310548	2.94129795219751	-2.67127692902177	0.00779528867736672	0.0635566715513939	-3.19165748642975
TMC5	0.53098693474734	6.5108015101505	3.03580852179337	0.00252021491219693	0.0304907703237345	-2.55915676711628
HCAR2	0.530879039412524	1.82310565244052	2.4896074725643	0.0131025986706871	0.0888779545821451	-3.61183165436697
GPLD1	-0.530791106550643	1.28942455990434	-3.70257977810271	0.000236430577016626	0.00578775073036273	0.160341307274517
MYZAP	-0.530759439991427	0.0920789721875169	-3.04305279354315	0.00246138421692414	0.029970582339559	-1.85743249429239
KCNH7	0.530536536312297	-3.45185805681806	2.45420254409087	0.0144494307398721	0.0943789767977963	-3.27653897923978
NPTX2	0.530449837009308	1.0769699912444	2.0566012351772	0.040227432473195	0.175225730155729	-4.46461129649447
ECT2L	-0.530165377839048	-0.592028962861492	-2.06588448296888	0.0393385684692868	0.172538916078096	-4.18513599403143
SLC45A1	0.530104065979359	1.02844103958429	3.35332853091557	0.000857185480109248	0.0146076153393743	-1.07020574587944
TMEM252	-0.5299148190299	-3.55095837993964	-2.29891991683069	0.021908645920092	0.120950499515616	-3.60667978374776
BEGAIN	-0.529851124362887	-0.266045403960732	-2.75030167469534	0.00616333456912337	0.0546967581347186	-2.63431230098657
ANO1	-0.529232070503825	3.97490499546239	-2.71381030584141	0.00687415319563246	0.0584498184485429	-3.23113035236924
CDR2L	-0.528800104319101	5.04061157380394	-4.15280871025757	3.84346815421424e-05	0.00147954938501299	1.41813875243708
NPY5R	-0.528664266978166	-4.74492402088454	-2.20977171446556	0.0275598001443296	0.140183345860864	-3.77302569854622
JPH4	-0.528518268133657	-0.248164353866627	-3.18416595386534	0.0015394784388993	0.0218069038369921	-1.41536039857678
NPY4R2	-0.528478644616778	-4.26083672449914	-1.97810128225196	0.0484493931920266	0.1960235461085	-4.23974716182099
GRAMD4	0.528420489775297	6.06126447662447	5.00806357857407	7.56365069899071e-07	6.19472330087708e-05	5.07866082572106
LINC03015	-0.528408135188726	2.0013238202742	-4.41390877570882	1.23726818883016e-05	0.000591044225436762	2.83780854547093
PLA2G4E-AS1	-0.528290401567421	-3.31068170190947	-2.48539558089132	0.0132567631083162	0.0895077717384307	-3.19087755064987
ACSM1	-0.528259739471684	-0.3899613329675	-2.64464621379954	0.00842705741480544	0.0666539484269508	-2.89812543389374
RASGRF1	-0.528249526884214	2.56865821472871	-1.79995854404437	0.0724518390467169	0.248910150303428	-5.03833332682673
LINC03064	0.52814105924197	-4.6372775720306	1.88077862468685	0.0605655982137374	0.223217876972186	-4.42599588360623
C5	0.527944296754221	4.2314981612576	2.43136147587839	0.0153819941214756	0.0977047064785026	-4.09196804079354
KPNA7	-0.52784964715314	1.35539904540787	-2.4464115584415	0.0147617469833553	0.0955719871381706	-3.55170142962617
RN7SKP97	-0.527809728650183	-2.98293055054757	-2.37961880576238	0.0176934523035105	0.105969030317323	-3.44029302337469
HOXD10	0.527744641859326	-2.45070425200374	1.55539369769663	0.120466142503123	0.334833995037652	-5.01304400717968
EPHA6	0.52771500321584	-2.8634298548029	1.70392815965622	0.0889972608744026	0.280879081180203	-4.76989401106004
SOCS3-DT	0.527512863085196	0.123896013987952	3.32260819161709	0.000955133954041081	0.0157490273018439	-1.07826056728685
LINC01354	-0.526890263496572	-2.83271190357554	-2.48260276737985	0.0133598708895882	0.089948630055678	-3.206977655035
KCNE3	-0.526785033725496	3.33086818828311	-3.2769818871673	0.00111993293513567	0.017399613797869	-1.5015411446478
INSR	0.526359966831064	6.17453448562853	5.02304230308928	7.02219591369715e-07	5.79899348856434e-05	5.14991055541061
ANKRD45	-0.526331664270152	-0.829723589258094	-2.0147452090813	0.0444501769368883	0.185882621968303	-4.26946179725213
SIX4	0.526264437922305	3.95663622749942	4.27700592067411	2.25802891494471e-05	0.000976941118809342	1.95099180690659
CDHR2	-0.526249609680011	-0.525712683319302	-1.78783218882261	0.0743904626658866	0.253080168884868	-4.70313042090889
MRGPRE	0.526225681751441	-2.4061943789434	1.61360250876015	0.107225726084987	0.312653494398535	-4.92669224468931
RADIL	-0.526178466784637	0.825097513782506	-2.60242283045887	0.00952320656612324	0.0718464204241792	-3.10955770662844
CD8A	-0.526134884688886	3.67876887867413	-2.66741293407312	0.00788423386922007	0.063936600319748	-3.3098049532146
HPN-AS1	0.52584477188922	-0.288862573498019	2.62255987971696	0.00898545264806048	0.069232860472977	-3.02958436640934
MYOSLID	0.525836542686892	-0.316441018577395	2.26078600131183	0.0241887333403696	0.129263098770979	-3.87363119292311
GZMH	-0.5258100985803	1.64012079811744	-2.53348936659002	0.0115885794897674	0.0818175305019459	-3.37187527885822
MCTP2	0.525793073385351	5.014206505464	4.84289707099351	1.69456288452278e-06	0.000119579102434376	4.33032340359708
LINC02577	0.52560638537673	-0.438289714734624	1.3700054660394	0.171281690930465	0.409425109288533	-5.42207755802509
LINC00896	0.525408803345809	-1.05221223749581	2.40094197270918	0.0167062781508606	0.102651542994266	-3.49734906545152
SLC16A9	0.525270453365969	3.16687694392123	1.73249064938003	0.0837844566150438	0.271399455656348	-5.36480666033751
TNFRSF18	0.525038995104524	2.49054878130545	2.89249136190068	0.00398357038797468	0.0412780524148417	-2.63549262881948
CFAP141	-0.524883946581936	-2.13747795322548	-1.99351253371072	0.0467319623276709	0.19200237701183	-4.25901434593701
PCDHA7	0.524815710248895	-1.60629085301077	2.31791354976875	0.0208446472107221	0.117090084331863	-3.64440955096207
CA2	-0.524517084676511	3.6961434902244	-2.40052362824395	0.0167251694827579	0.102735902174644	-3.97641820749164
DOK7	-0.523944143165553	0.901993684421816	-2.23552873969452	0.0258100994218585	0.13468080720866	-3.97253149660824
FLG	-0.523422455203171	-2.34690166756784	-2.20593106115656	0.0278292997228194	0.141218440357866	-3.83077040513547
MYOCD	-0.52335609248471	-0.0786185627840332	-1.97519917765373	0.0487786817735209	0.196582337748516	-4.40102773535986
RPL10P3	0.523219169106857	-0.879469560940687	3.40348913446736	0.000717099464286096	0.0128806078864818	-0.741357326102575
BSN	0.523216947421959	0.285117536031403	3.44178317255856	0.000624847970428338	0.0117762540790386	-0.706001378920138
S100A14	-0.523187567411943	6.93708866175896	-2.44985049714191	0.01462316248467	0.0951079018855888	-4.13787249808165
PAPOLA-DT	0.522980084850434	-0.45738270268022	3.72770544129249	0.000214625954808922	0.0054054749359412	0.322856659554664
LNC-LBCS	0.522913395639618	-0.437204632285446	2.58630820435527	0.00997408533549266	0.0739859285676388	-3.10631585907757
STYXL2	-0.522906073840945	-3.6336772080129	-1.97505638266209	0.048794932593592	0.196582337748516	-4.25898632723047
ANGPTL1	-0.522674003509154	0.618303532151902	-2.97517766842374	0.00306555986525883	0.0347639728993625	-2.09525535797965
FABP3	-0.522664235221562	3.32080603253527	-2.33434045068339	0.019961143476773	0.114091521388494	-4.07272623029442
DOCK8-AS1	-0.522556137317846	-1.08859814770406	-3.06695291811944	0.00227611520727145	0.0284900911038468	-1.71969161904659
GAMT	0.522443998340357	3.44641705769831	3.72452152105595	0.000217280308738842	0.00542582581484131	-0.110937878814586
FGF19	0.522397902048338	-3.34004611918296	1.24922098260685	0.212151298075125	0.462001874854048	-5.39644668972757
USP9Y	-0.522393361054214	-0.742764721511321	-0.75282128104745	0.451901024040532	0.692464904562263	-5.94909005863125
LINC00355	0.522279620422557	-3.85510902170142	1.2803282959408	0.201005610982682	0.447801118800464	-5.34588849622507
MFSD2A	0.522199508074415	5.02696314187105	3.1280841595326	0.00185899569266046	0.0250333707061167	-2.25642445882701
KRTAP4-1	0.522006381339223	-2.17151557011596	1.19201304550546	0.233804687021117	0.488908402040632	-5.50102610506024
GRM7	-0.521967512527647	-3.49231498394041	-2.00994316842776	0.0449578095143894	0.186873501452669	-4.19633423103631
DLX5	0.521891319895084	-0.893842397127883	2.19806550247116	0.0283883476607845	0.142990652362578	-3.95307409023126
GSTA3	-0.521751894461692	-3.52610242576334	-1.77569550141433	0.0763730979740613	0.256926537505032	-4.61547053669038
CST4	0.52139691832205	-2.813083993053	1.50965714658564	0.131743714938158	0.353269120816385	-5.06794516997175
PAGE2	0.521336992008429	-4.92354382193977	1.3741923263059	0.169979250640427	0.407848177428995	-5.20044028806621
LIFR	0.521305657619921	5.66886708168101	3.50320693744999	0.000499672357574481	0.0100652624093596	-1.0678218317887
ARL4D	-0.521092806173945	3.04537632109109	-3.08889208849831	0.00211741541274661	0.0271433173050029	-2.03961035933923
LCN2	-0.520840423903818	6.231600656358	-1.68594690192106	0.0924112494391946	0.286564145580999	-5.68751909507423
GUSBP18	0.520807441139213	1.28888023818105	3.9724005725451	8.12841702965195e-05	0.00261766595022869	1.0709857719017
ABLIM2	0.520615815054081	2.03458133027438	3.1802959859306	0.00155978216902171	0.0220161593814682	-1.73353652846547
ANKUB1	-0.520584767375209	-2.39652718602153	-1.62231762837738	0.105346856347136	0.309098206548827	-4.89079819932591
TNFSF13B	-0.520267367764951	3.99098029638472	-3.42740909077261	0.000658094193460169	0.0122063286470124	-1.10696928677311
KIF25	0.520243033041378	-0.699989232706241	2.43326376080445	0.0153023470727142	0.0974166488871049	-3.44851927485585
ECEL1P1	-0.52002332215738	-4.1699985080737	-1.88816234567699	0.0595655497198059	0.221311834952436	-4.40612899182368
SBK3	-0.520016425622224	-1.93598210760934	-2.47351458483939	0.0137003347192094	0.091446645283532	-3.2477521201676
XYLT1	0.519959760103968	3.80511768390181	3.55895003523317	0.000406759580852262	0.00868597551300613	-0.741059086449321
MANCR	-0.519800614217236	-3.35096542974256	-1.62604028960725	0.104552325886713	0.307889387864419	-4.86109236053419
ACTG1P22	0.519738742331456	-3.51177833019521	2.0154712915063	0.0443738451812385	0.185648153625606	-4.20310729483803
DLX6-AS1	0.519523981851606	-2.31458990038568	1.29436241745318	0.196119895193226	0.441170560804119	-5.37416384010502
CACNG1	-0.519339183546884	-4.66029397716876	-2.29891932026019	0.0219086800700329	0.120950499515616	-3.58553836636056
LINC01267	-0.519308513765032	-2.8843107388079	-2.11259948050031	0.0351153443226887	0.161908381222434	-4.00974481187633
GBP1	-0.518595528330058	5.92882509224231	-3.10153276431598	0.00203066358875578	0.026397300289626	-2.3439651732502
AKR1C8	-0.518385808075145	-4.70356565484987	-2.18779044162633	0.0291332499622673	0.145425116816916	-3.81944339944703
MIR1915HG	-0.518369444742763	0.380686396098385	-3.19849508614628	0.00146640751687064	0.0210262553319592	-1.41793247260382
WTIP	-0.51816890891499	3.65603330602042	-3.11524169050816	0.0019402861592844	0.0256605456955288	-2.04641404002947
CFAP161	-0.517562043075618	-1.90462414518703	-2.16973941846718	0.0304827681051317	0.148759592922173	-3.9168958573337
NR2F1-AS1	0.517487445503591	2.64109722947216	3.70477875651112	0.000234442032230901	0.00576032756229555	-0.0733373815636877
EXOC3L4	-0.517375268367695	-0.129610004413283	-2.35146221286353	0.0190753309509687	0.110666301867017	-3.62083435641324
FMN1	-0.517175717627762	4.27359030070351	-3.11391209717195	0.00194888661131449	0.0257377182072866	-2.14170950367261
NFATC4	0.517108214511591	5.09090938417862	4.3070845102914	1.98117735080282e-05	0.000878160170059638	1.98385232864003
BLVRB	-0.517099143531143	6.20179587473715	-3.98647232106923	7.6748916713309e-05	0.00252472221558393	0.690894375931632
STPG4	-0.51675880354396	-3.412727511817	-1.98719169432888	0.0474300397815684	0.193705883381789	-4.24116645729534
FOXA3	0.516734412628352	1.77138040633552	1.8050594538866	0.0716488526259698	0.247089839709245	-5.03162833092933
TACSTD2	-0.516619564883804	8.0601338296645	-3.1584923321319	0.00167887059870448	0.0232842387842624	-2.17371669573592
NXPE1	0.516583617129683	-5.19990216655936	2.70848630223147	0.00698381803658111	0.0590701005372024	-2.62603478959637
ATL1	0.516536572789518	2.74708479579467	5.09116351867527	4.99742020685422e-07	4.36222179635144e-05	5.72211537784208
GRK3-AS1	0.516441705246957	-4.15358113659227	2.22606767054944	0.0264412722983933	0.136577783878179	-3.76608126386237
MT1A	-0.516288198675208	-0.871861428032648	-1.81292304734044	0.0704253027382303	0.245078575816796	-4.63646208352502
CACNA1I	-0.516066839200013	-0.213023556478138	-1.9059492056083	0.0572128080906057	0.216886542366652	-4.5197016256043
LGSN	0.516052484644749	2.61470165792593	1.3140010671775	0.18943037396264	0.433139166199962	-5.91837940635674
TMEM132B	-0.516044274968023	-1.71831799265264	-2.24195220585655	0.0253890578669823	0.13304187195068	-3.77130616752904
MARCHF4	-0.515999275946517	-1.64433107138316	-1.95883870014599	0.0506704803060493	0.201372677824451	-4.33840787401935
NWD1	-0.51594699325828	0.656726516987163	-1.48442437692172	0.138307676618332	0.362827125883338	-5.29225562775969
OR5G3	0.515787881720084	-5.32272046500081	2.65871131256667	0.00808788301408333	0.0650626708756211	-2.74943839415487
ZNF385B	-0.515765004871415	2.29006347622031	-1.53908897547012	0.124396263362993	0.341339367634123	-5.43040340541299
PYDC1	0.515641059405261	-5.00737877843881	2.10686615765967	0.0356118265619353	0.163268042440829	-3.99211058913255
LINC02533	0.515588339851699	-5.14146494025599	2.43425965502426	0.0152607952225671	0.0972052363343654	-3.28926204071271
OTX2-AS1	0.515528963491896	-5.70632418426815	2.6644774899631	0.00795241303334786	0.0643893100853088	-2.72923511186289
KCNE4	0.515258005894812	3.31600570439845	2.32143101569939	0.0206526393159134	0.116471756210062	-4.21821556661329
VSIG1	0.515114291506805	2.72547517498243	1.38213541425464	0.167528813089212	0.405065818135407	-5.8349025703913
CRISP2	-0.515108306964078	-2.80409908250863	-1.38102361578515	0.167870191468326	0.405321120190431	-5.22530345586616
P2RY6	0.514889950527061	3.66059625873933	2.81314509988589	0.0050932205237412	0.0482462041235113	-3.03571587027395
WT1-AS	0.514783670470467	-3.87020478559961	1.91500641640159	0.0560448765447174	0.214294934292597	-4.38197431402549
FAM83A-AS2	0.514763323158241	-2.94545898699795	2.29542752134295	0.022109361306088	0.121687087586771	-3.64420592676009
OR51B4	-0.514668390750159	-5.51326458401669	-2.41451612901465	0.0161034145892922	0.100523382601812	-3.31700358569234
ZNF658	-0.513711204829146	0.570197452140752	-4.54820561185766	6.75206154149994e-06	0.000374671643228846	3.4993723836022
ELDR	0.513543562456842	-4.85810325426127	2.35829268325809	0.0187316833852463	0.109807941894896	-3.4658119380088
NUDT9P1	-0.513217180784285	-2.9974502354448	-2.90532962380309	0.00382630756771598	0.0401367440663049	-2.13166798501909
KIAA0825	0.513125877215106	1.35686409514181	4.45869921879399	1.01269606360749e-05	0.000508956491361522	3.01173269471503
SVOP	0.513072019508994	-4.71590212995344	2.05576074349758	0.040308745731902	0.175301251790626	-4.0983657934326
ZNF185	-0.512962000576951	5.34143108225712	-4.02151391292791	6.64751765886511e-05	0.00225604361242902	0.873792123301114
SBK2	0.512916382917314	-4.0468958232199	2.0850682856081	0.0375546217821947	0.168184537063285	-4.05568661545634
RPH3AL	0.512829790176474	4.48225348783007	3.83100656937334	0.000143355606367326	0.00406419270359333	0.159327332871349
SPMIP5	-0.512742951193744	-4.56319417926172	-1.66488060568987	0.096544309539717	0.293750932343594	-4.77289074439806
SPNS3	-0.512679615448241	-0.0545959723050298	-3.0747758189199	0.00221831443418812	0.0279777527688288	-1.75401877405966
RPS16P8	0.512509906345353	-5.68179432825479	2.41098242585624	0.0162584800698006	0.100959834742331	-3.33327736959879
LINC01456	0.51245056756122	-5.53446858439841	1.95232557725458	0.0514405761814878	0.203008198922064	-4.27765901429805
CD22	-0.512313629790015	2.54521116776341	-2.48192270725154	0.0133850853794818	0.0900574608595157	-3.61336386308814
TMEM105	0.511815895100079	1.41745584174357	2.79138745146255	0.00544299135482255	0.0503265831185462	-2.77350192216406
LGI2	0.511460413989243	3.02483804644606	2.66801033164212	0.00787042308004924	0.0639074500771685	-3.32567554002771
SCRT1	0.511329246526736	-3.9621849813175	2.70799897891373	0.00699393432069708	0.0591054271127445	-2.64882681430668
FSCN2	0.51099887798131	0.664291952437687	3.25352611578602	0.00121456727559206	0.0183959801513191	-1.34306888824073
IZUMO4	0.51098978812799	1.10238504575238	3.27952196528639	0.00111010581701701	0.0173009600393677	-1.31140987596171
SYNE4	0.510927159426863	3.34196104982001	3.70836242222081	0.000231235001594521	0.00570972580860317	-0.155605887074818
[truncated: 17,902 more rows]

## Sheet: LUSC_DEA
Gene	logFC	AveExpr	t	P.Value	adj.P.Val	B
MPPED1	3.27309695041548	-0.858013972346055	9.41101882331499	1.76008328503466e-19	1.04904417050842e-15	33.3225218714306
LINC01206	2.93452975579144	0.400141695672909	7.54257153260576	2.17455006692517e-13	2.55228220502106e-10	19.8838628046858
UGT1A7	2.84710438690029	0.315921439893138	6.93339491640377	1.26774553982135e-11	6.48598121950137e-09	15.9663526366549
GSTA9P	2.84363066886647	-0.943548370152564	7.13746188653699	3.34534541190039e-12	2.15321538721447e-09	17.2186019427891
GABRA5	2.84203173641464	-2.85331845393839	7.19783912889205	2.24254904607317e-12	1.49151937054327e-09	17.4547555132096
FETUB	2.8362689074457	-0.92136131532014	7.04471245880128	6.15239102072381e-12	3.61054876577948e-09	16.6406208925493
UPK1B	2.8195184656085	3.34931675601293	6.45039959747452	2.62582990664152e-10	8.31637843289179e-08	12.8829708805867
NTS	2.80069367449893	4.37787493530437	5.53666574913116	4.97533771997406e-08	6.12795762510139e-06	7.77360155383586
CTCFL	2.73809395988116	-2.79881981015003	6.0162568799829	3.44178186807073e-09	7.0075381238383e-07	10.5734882718112
THSD7B	2.57639111367604	-0.201868873110073	10.1869035523863	2.79125382240351e-22	2.78469437592086e-18	39.5597854237971
HS3ST5	2.52649381365164	-1.50347205613071	8.52428388190025	1.81016177989201e-16	4.51476974927315e-13	26.5049131546491
CALB1	2.50286165087645	0.692783626455332	6.6399090373306	8.16304831768372e-11	3.07315666193855e-08	14.1744893272819
FEZF1	2.45740699950059	0.0600075994746902	8.52671300654621	1.77727732081297e-16	4.51476974927315e-13	26.7029888542669
OR7A5	2.44275977843809	-2.27291435036646	7.39775501274788	5.85490513988321e-13	5.31013282982226e-10	18.7419639598579
SLC9A4	2.43776231129172	-0.879759494984204	7.86998252891033	2.19552173930802e-14	3.36978809726254e-11	21.999903461858
ATP4A	2.38838864113063	-2.1718860532881	7.58810014654237	1.58788008159505e-13	1.98018570425413e-10	19.9819877766379
LINC02822	2.35913101112239	-3.15856781856644	6.34177597468268	5.06730155318026e-10	1.46533141870443e-07	12.3269722101456
PAK5	2.34052919843611	-0.124949087430064	7.47989703351404	3.34439319779352e-13	3.51214091976706e-10	19.4416741739543
SOHLH1	2.32920438849833	-1.18508965446122	5.07381699490134	5.49753704671153e-07	4.20277228708947e-05	5.84873320030687
SOX2-OT	2.31854228480375	2.30548507597487	9.38899294576888	2.10303046260397e-19	1.04904417050842e-15	33.3553106743149
FBN2	2.31131189663833	3.85465114342601	7.05435782849834	5.77634385913698e-12	3.49258754610182e-09	16.5781231020939
FAM167A-AS1	2.30225072362818	-4.23596736766592	8.56389819206856	1.34173091707909e-16	4.46192616474651e-13	26.3419199433665
FEZF1-AS1	2.23203941965417	1.30361683735623	7.96710521662565	1.09652418997985e-14	1.823245596889e-11	22.7748636501056
CYP26A1	2.21440825659544	-0.658438373375627	6.37469115218442	4.15598628296554e-10	1.23767752692554e-07	12.6245107476564
NMRAL2P	2.20970315641033	3.68257780464557	6.05303350922838	2.78338655859877e-09	6.10295736304628e-07	10.5892207122076
C6orf15	2.20015882023294	-1.14831223469418	5.32530212299704	1.52292959533572e-07	1.54248803125551e-05	7.05020658808901
LY6G6C	2.18283155410744	-0.0266217290232515	7.42620495476953	4.82525406525956e-13	4.5846806840059e-10	19.0913396493998
GLYATL2	2.18081172585989	-0.0576681192249895	6.41266481452904	3.30287943034568e-10	1.02972426990137e-07	12.8483301555793
GABRG3	2.17537646178256	-1.77441292209262	5.46236451281167	7.402981901549e-08	8.58788941172135e-06	7.72541949127654
SORCS3	2.16740291883213	-3.88821041966215	6.45638515529298	2.53174828273681e-10	8.19366637705295e-08	12.9242750767115
GSTA8P	2.15474071954844	-2.71978296330239	5.09716044975211	4.89069183496572e-07	3.80186542371645e-05	5.96227295027982
LINC00871	2.14961964059786	-2.68956880882986	6.72521448107566	4.7821313584388e-11	2.03016738287084e-08	14.5463292574593
GSTA1	2.13053728029214	3.57873604295321	5.74700438594605	1.57695467518725e-08	2.45135903824805e-06	8.92146612204627
NEUROD2	2.11607347450264	-2.6681846335188	7.38149938694929	6.53738143525257e-13	5.67132051206932e-10	18.5612468050026
SLC26A5-AS1	2.11037778236536	-3.16664167312065	6.40695165380268	3.41928578347996e-10	1.04961552673501e-07	12.6779278693679
KCNQ5-DT	2.07717231800187	-3.08021194182825	8.81831141121663	1.91502108144309e-17	7.64208312760678e-14	28.2760300929387
CASC19	2.06263994149603	2.85779052984779	6.56560904494615	1.2947723409938e-10	4.45424008962919e-08	13.6183704790748
TRDN	2.06167035388049	-1.78598646197528	5.44704741105666	8.03052660815438e-08	9.26202875216788e-06	7.64845734495544
C11orf87	2.05271110748433	-2.08986471677372	5.82796485512971	1.00384843613728e-08	1.7267058488144e-06	9.58195567189826
IRS4	2.05002016347109	-2.5215563214067	5.07426158013968	5.48532699629023e-07	4.20277228708947e-05	5.85704218837522
OTOP3	2.04629252290805	-2.44837913837725	4.69775142559206	3.39993622555457e-06	0.000175748516861374	4.1767806760363
INSYN1-AS1	2.04576686612489	-3.54939992697117	6.96250272328897	1.0502886652516e-11	5.51484466783295e-09	15.8896767836341
PCDH19	2.03910531649537	2.90994389526076	7.23698384366558	1.72790078035816e-12	1.37273170926685e-09	17.8080322186918
JAKMIP2	2.01563694145587	1.43685891258405	8.25443999019085	1.35498102287079e-15	3.00399292770453e-12	24.8017532184189
ATRNL1	2.00639719971249	0.142909761600158	6.97028861819757	9.98626887386592e-12	5.51484466783295e-09	16.1906037829244
MAGEA11	2.00177289626858	-0.103240382426157	4.10928601314464	4.63418561473265e-05	0.00124282131143495	1.67854058933148
KCNV1	1.99303722671361	-3.76580125773294	5.97320289578898	4.4070570183432e-09	8.70633749376257e-07	10.2809984651068
NPSR1	1.98684291625406	-1.37113747416525	6.8114050215482	2.77070833779147e-11	1.38209858659883e-08	15.152312241125
SLC5A7	1.98592752256909	-2.46701148002248	4.69452512111623	3.45173649846016e-06	0.000177050124302765	4.16328075012725
FBXL21P	1.98202677886758	-3.13768835062587	4.88945649173008	1.36294874119639e-06	8.47193652121235e-05	5.01444112391143
FRRS1L	1.97699782297064	-0.349669311414903	5.792619931012	1.2234310314581e-08	2.01744788187466e-06	9.41890652720057
ESRG	1.97267832082687	-2.76197606113461	4.15906465319445	3.75806646873182e-05	0.0010712551088619	1.98501813809149
DEFB1	-1.96923505487843	1.58133602292937	-4.30860953164958	1.97704803477759e-05	0.0006813132890832	2.53480782614562
SOX21	1.96590009677393	3.28116778235141	6.78924144831127	3.18985539824617e-11	1.47939438647339e-08	14.9529491757919
KRT77	1.94990605091565	-1.38850208855794	5.30424641838913	1.69909552169586e-07	1.66186534041164e-05	6.95077691905626
TFAP2B	1.93331727063822	-2.05092264639624	5.24747911761427	2.2782436075344e-07	2.06626339550609e-05	6.67411883798709
MOBP	1.93221637417257	-2.63374586632836	6.96319470908266	1.04559277402937e-11	5.51484466783295e-09	15.9624691113063
LINC01224	1.93122132613639	-1.12190788607778	5.38837897641082	1.09479309624292e-07	1.18719601355081e-05	7.36127314322618
CNTNAP2	1.91987562402138	3.83173685323185	5.74471126629738	1.59713664597929e-08	2.45135903824805e-06	8.8993071837381
FREM2	1.91104179716744	3.11281933546018	6.3021962055559	6.42445617951224e-10	1.79272683363016e-07	12.0541164040174
GRM1	1.90654863073814	-2.02917097839602	6.80183275041176	2.94464828462989e-11	1.43303822495659e-08	15.0385476724822
LINC02582	1.90202624721697	-3.89027566641496	4.88506183198848	1.39228893177342e-06	8.53601072595438e-05	4.98823806712494
GAST	1.89896949885732	-1.68890359851929	5.87237297554733	7.81841890357159e-09	1.40541362507175e-06	9.82534753556155
CALCB	1.89482137744891	-2.78946904342066	6.58253711663968	1.16602384312556e-10	4.15458459676505e-08	13.6920394352361
GOLGA6L7	1.89424207451879	-2.92111204485145	5.09624005013701	4.9133407115923e-07	3.80186542371645e-05	5.95249905803049
PCSK2	1.86933138792965	-1.41470686578606	5.02851200068835	6.88968571616221e-07	4.89216722756529e-05	5.6466979387737
ATP12A	1.86428140915363	1.44153006666406	6.17618557981198	1.35664117790988e-09	3.2613327015465e-07	11.4596492320751
ANKRD26P3	1.84098223425507	-3.01159300591692	5.94795479845877	5.09116639963432e-09	9.95921991881407e-07	10.1694981327495
MEGF10	1.83961957019704	0.551643430682787	6.53419005351084	1.57169445676205e-10	5.22666991596219e-08	13.5562947786459
DLEC1	1.83542679133257	0.828652897071227	8.13313017844852	3.29776753805203e-15	5.98185051697747e-12	23.9156126709682
CNTNAP5	1.82909427309897	-3.29978409980402	5.564379547719	4.28504545216849e-08	5.5847281098959e-06	8.19045580437194
LINC00393	1.81937272840361	-2.18451732580134	5.14569677119004	3.82935929495596e-07	3.14432946552495e-05	6.19124369669115
KILH	1.81063949906042	0.37542696903402	3.55924966715025	0.000407223392368098	0.00598167952616465	-0.354802808140382
FGFBP2	1.80754265781222	0.298073080087256	4.62900609951609	4.68353957725439e-06	0.000225182325746884	3.79334143019545
LINC02955	1.80232403101767	-2.7818794037507	5.60941120865474	3.35724110313511e-08	4.58031847713652e-06	8.4293438870661
FOXB2	1.78074227569805	-5.65296317954864	7.64375365034777	1.07906783420025e-13	1.43537603305317e-10	20.0094316070137
KRT20	1.77901575909624	-3.14012449799794	5.0383845944231	6.55993851510331e-07	4.79452209493979e-05	5.68272690938833
B3GALT1	1.77878719627442	-2.41557187214248	6.60037618045571	1.04393211705072e-10	3.85732917250243e-08	13.8151753478446
GPC3	1.77546940993221	5.58133545772414	5.7449877730687	1.59468980661761e-08	2.45135903824805e-06	8.8529961959076
RPL21P13	1.77363591587116	-4.61695078184211	5.85638101029117	8.55631829503976e-09	1.51083379593742e-06	9.64469182697214
OTX2	1.76831231044386	-3.04897722531964	4.59619692139791	5.44946079099072e-06	0.000257205578039526	3.74617121565188
IRS4-AS1	1.76750586018198	-2.3247439634382	5.0961339175727	4.91595890000925e-07	3.80186542371645e-05	5.95793058709921
SPRR3	1.76371851648084	3.82575227714119	3.65133932827212	0.000288228265895016	0.00464916620000264	-0.43098580406047
LINC02043	1.74844394550225	-2.22281528966598	7.69771798357743	7.40427741072757e-14	1.05526819411605e-10	20.6278019299949
HOXD13	1.74771022482589	0.699173052091114	4.28705969557259	2.17132966555613e-05	0.000720874223241954	2.33595245233083
LL22NC03-63E9.3	1.74536185366615	-3.17860906721648	6.64877894533797	7.72352377238002e-11	3.02171509471173e-08	14.0435016047903
LRRC4	1.74427033820881	4.0927921430716	7.10855820518964	4.04752736567065e-12	2.52375979772583e-09	16.9241467062226
PRSS3	1.73962425537138	-0.892553997085514	5.67395679923286	2.3597011982135e-08	3.363079857711e-06	8.80083696698947
LINC02393	1.7381661658672	-4.14535329119557	5.03454088172397	6.68646463088915e-07	4.8277380899547e-05	5.65514846538433
LINC02575	1.73292132475778	-1.61842130259323	4.87213861465745	1.48214129671607e-06	8.96156524041687e-05	4.93930006016227
FOXE1	1.73152280376319	4.6876430598741	4.88561464700542	1.38856493347757e-06	8.53601072595438e-05	4.57054680502237
BARX1	1.72834359036184	1.356841193169	5.06478308464556	5.75141286425559e-07	4.34689170001862e-05	5.69843594543557
NTRK2	1.72617996779934	6.71604708433537	4.11715681218354	4.48378588852875e-05	0.00121620828656496	1.25972755528238
ARL14	-1.72575829373907	-1.65251098433185	-4.67198495439416	3.83539679742234e-06	0.000189894968483791	4.0628469011694
DMRT3	1.71856512712174	0.11647240725533	5.68574068550386	2.21179689770183e-08	3.17496284171545e-06	8.85442964097271
DIPK1C	1.71609806374138	-2.01227589404381	5.03534230722034	6.65989044949174e-07	4.8277380899547e-05	5.67989878535955
RPTN	1.71500922102746	-1.62796592998562	3.98271943526004	7.82006403170881e-05	0.00182069705513052	1.29468439893812
MMP13	-1.7038834192921	3.1079592939595	-3.06546772884336	0.00229023556617025	0.0201664034650463	-1.93023268537537
ADH7	1.70336968315457	4.25987542007082	3.43154007501972	0.000649653162423589	0.00836434989454524	-1.21202017995707
TDH-AS1	1.69499852134275	-2.49752344795848	5.26826835406602	2.04683577664524e-07	1.90632738551994e-05	6.76391195880533
DCAF12L2	1.68782338687994	-1.79198734984124	4.4915970816569	8.77875920950056e-06	0.000367988618712531	3.30207942655553
KCNH8	1.68714775765426	-0.144797968041117	6.45546331302792	2.54601972323602e-10	8.19366637705295e-08	13.0918777027752
C10orf90	1.68700979063489	-3.11335602821484	5.7324076970821	1.70979320762014e-08	2.60423693676676e-06	9.0407948286965
TRPM3	1.67121888109944	-1.71088872169686	6.29873316564518	6.55886627850457e-10	1.79272683363016e-07	12.1382826260299
VIL1	1.67076430635288	-1.74365012107047	4.87227175383015	1.48118771883942e-06	8.96156524041687e-05	4.94063407529742
DACT2	1.66850088353732	1.86441367857201	5.52617148729297	5.26399490680009e-08	6.40442014484037e-06	7.9329542247639
PRAME	1.66824075075377	4.67994862089567	4.51969446397228	7.73040521794898e-06	0.000331936010016875	2.93295745946914
SEMA6D	1.66610210950017	3.49862826376597	8.13532642593075	3.24536864531129e-15	5.98185051697747e-12	23.9086772637902
CPA2	1.64435720448412	-2.699900679269	6.04531936829492	2.9104031841848e-09	6.31209507978689e-07	10.6948271138889
KRTAP19-1	1.63717873650297	-2.70640164501095	4.36130591112947	1.56945099534125e-05	0.000569368285637162	2.78151946740943
SOX2	1.63358291735095	6.53746610648354	5.03862747960305	6.55202151602774e-07	4.79452209493979e-05	5.27950451483645
PTENP1-AS	1.63184273461387	-3.31911291287491	5.72105405219409	1.82059455107524e-08	2.73130248703792e-06	8.97638494163358
PRDM13	1.62450188220446	-1.55977484293576	5.16254915653822	3.51592900989052e-07	2.94761897203133e-05	6.27312637174176
OTOP2	1.62393406036019	-2.72790584792793	5.18511421310804	3.13490187617322e-07	2.69615073858984e-05	6.36578805339748
KLK12	1.61933118500165	-1.48599885053385	4.19896051820187	3.17218400725115e-05	0.000959356683992912	2.11770143458488
RAB6B	1.61895954629991	4.41200617560305	7.20681186864105	2.11266744474795e-12	1.45358805258813e-09	17.5474842645286
EPHA5	1.6184623463744	-3.55047607291745	5.00250761870043	7.83673348726341e-07	5.35501175586872e-05	5.51461678994072
DPP10-AS1	1.61522092524913	-3.17505004828343	4.57209956915413	6.08717107930355e-06	0.000275680971200233	3.64503461134147
LINC02525	1.60980688629357	-5.30966779803153	5.31371437433586	1.61756289060696e-07	1.61376161781403e-05	6.93559388766971
GHRH	1.60789875984701	-5.42063708629904	6.56079492901644	1.3338650593831e-10	4.51095076777473e-08	13.4458986682637
CLEC2L	1.60296253470521	0.0110218299462342	4.32415594902398	1.84732220543975e-05	0.000650081480866656	2.54059319193621
LINC00668	1.60279980756775	1.0435756924238	4.54505259005706	6.88822047471491e-06	0.000302732738176182	3.38961023680353
COLGALT2	1.59846801307745	2.46167728208738	6.64013760050776	8.15142049414767e-11	3.07315666193855e-08	14.1154935398551
LRP1B	1.59109138783539	-0.906128774279075	4.6682374660673	3.90303471828754e-06	0.0001922895104543	4.03013656957796
CTAG2	1.59095287606175	-3.22294484428493	2.95734192189686	0.00324913525726129	0.0258079858406522	-1.97159189455364
KCNK2	1.58334803516092	-0.324925365495339	5.29419167694032	1.79004217554335e-07	1.71714959272195e-05	6.89280800387871
WIF1	1.58155604720195	0.890777268009599	3.97442199648718	8.08906733152345e-05	0.00186160508034472	1.10183047155215
ADRA2B	1.5729947147151	0.996838505955025	6.68420105911952	6.18826447938523e-11	2.48408695299465e-08	14.4468855454557
CYP4F3	1.56539516469857	3.50566238230058	3.83986101218989	0.000138834844106408	0.00273499205348382	0.289185951467257
SLC26A5	1.55632489682179	-2.60405118372898	5.82373484920612	1.02795112307491e-08	1.75305203065929e-06	9.52499104321765
AHSG	1.55308791888888	-2.36503598232529	5.2316328246592	2.47146306391011e-07	2.21134988852908e-05	6.59016803296053
OR7C1	1.55179873099933	-1.04742883493265	7.21170204502839	2.04502719054857e-12	1.45358805258813e-09	17.6117685990598
TMEM271	1.54767789586941	-4.45584636017893	5.32955196109407	1.48958689672639e-07	1.53204780156607e-05	7.02299420100842
AADACL2	1.54501191525213	-1.89265872458737	4.4982618184309	8.51841005130418e-06	0.000360101346935747	3.33208085316817
COCH	1.54419960994153	1.99014491967209	6.12762204134096	1.80364980252343e-09	4.23390876585295e-07	11.1636139020546
AKR1C4	1.54304219163296	-2.78501911257044	4.95889001812891	9.71428736082694e-07	6.460972523686e-05	5.32460356303367
LINC02232	1.5379899959083	-4.38301111673933	4.98952052722232	8.35563441541521e-07	5.65152452511118e-05	5.44803164075655
UGT1A1	1.53081082993204	0.926299286114382	4.34783732595336	1.66522584845042e-05	0.000594981749594035	2.57440676250035
GARIN1B	1.52950853366426	-2.53560611998328	5.05809035646471	5.94676770205591e-07	4.44903052379779e-05	5.77803506634762
CCDC177	1.52792277210483	-1.80221302386552	5.04467405541259	6.35787991758088e-07	4.69847325909227e-05	5.72295733795763
SERPINB11	1.52632498000159	-0.841988609461071	3.78302592891634	0.000173598760956459	0.00321617091677272	0.536710634205932
PHF24	1.52323660044798	0.891263612502809	5.76444258869725	1.43139926340249e-08	2.30328302440887e-06	9.24556398302201
NPSR1-AS1	1.52315178406253	-2.10238787373802	6.2156370821974	1.07498338734431e-09	2.76407105706842e-07	11.6464844867841
TMPRSS11A	1.52271987173727	2.01024859249441	3.83928587327896	0.000139151094621017	0.00273814772285322	0.485398490008551
SCN9A	1.5205289059277	2.87219724083123	6.02932753782509	3.19200760492611e-09	6.70422397274638e-07	10.5440843572114
ST3GAL3-AS1	1.51895937341763	-5.28228965915536	7.23927561694492	1.70166960120134e-12	1.37273170926685e-09	17.4714948341332
ADAM23	1.51071573339814	5.06639349306947	4.3074806789383	1.98679902663829e-05	0.000682316712194729	2.02749444245023
EMILIN3	1.50932166767151	0.71340188592297	5.12875664060735	4.17160385656765e-07	3.39738823469773e-05	6.05544736197209
PAX6	1.50585579164253	0.325479542425178	4.37696084739529	1.46474549236523e-05	0.000544247054174366	2.74243915416921
LINC01602	1.50363335961834	-4.03173014228953	5.05786532710635	5.95344634818829e-07	4.44903052379779e-05	5.76054654068443
GSTA7P	1.50310174039652	-4.12802464489833	5.01734421211445	7.2820086518446e-07	5.071631880879e-05	5.57575557655738
PCARE	1.49537182817306	-1.83010616544532	5.31272750105996	1.62588086664665e-07	1.61399009612938e-05	6.98564021127615
ANKRD33BP8	1.49279845372741	-4.38086590992013	5.10125504230838	4.79115165837543e-07	3.7785711082832e-05	5.95540425895065
MMP1	-1.49108442768306	6.09197910320913	-4.52412499438536	7.57646674390938e-06	0.000327214807232086	3.00083537444288
MAGEA4	1.48918354478583	2.55816987075264	2.70338658963661	0.00709624864272822	0.0444138799147918	-3.1880183648648
LINC00626	1.48543435408916	-1.26909342593616	4.44953516295107	1.0606486003095e-05	0.000424962279557739	3.11903322771379
ST6GAL2	1.4853253806102	0.858987854161899	5.50562477152521	5.87703860253889e-08	7.02182941535679e-06	7.90701071590598
LINC00858	1.48143891941946	-1.67545304928934	5.11950144853987	4.37090407123018e-07	3.50251602141589e-05	6.07026916416532
TBX18	1.48105399732334	1.52206328897036	4.71602406437707	3.12037515148335e-06	0.000162986506276302	4.10281048503324
MIR31HG	-1.48024654862265	-1.02720305126478	-3.6765123716683	0.000261908963497899	0.00432344629070953	0.249340123717334
SOX21-AS1	1.47864989769893	2.40316993715985	5.72607725493093	1.77073593303627e-08	2.67662833877823e-06	8.94328809119027
ANKFN1	1.47379010442724	-1.64493899787852	5.91880557835707	6.01033279477778e-09	1.13136009673775e-06	10.0579618807818
LINC00462	1.47152528756297	-3.26447008720521	4.69615856076763	3.42541648734839e-06	0.000176280399010993	4.1684663095721
SP8	1.47078955258093	-1.210326482565	4.29429116339489	2.1041872740971e-05	0.000702087770569554	2.487313389901
DISC1FP1	1.4679967360826	-4.27000802885623	6.0413387233547	2.97814288116016e-09	6.38955751696652e-07	10.6187513110882
SLCO1B3	1.46792793157503	-1.76331925062442	3.54990906161594	0.000421578063905057	0.00612208668784396	-0.215779152588846
NCAPD2P1	1.46745412047268	-4.7090356267916	7.21067298234488	2.05908170482513e-12	1.45358805258813e-09	17.3222726520776
SCAT8	1.46597056719583	-0.1838888587236	4.91860930351735	1.18288420571553e-06	7.58909599892024e-05	5.12014933786518
CALN1	1.46422932488085	-2.82846166046766	3.67105020463872	0.000267420213347899	0.0043880226290548	0.225382865766862
FSTL5	1.45718231044495	-2.71750354025004	3.75466977552098	0.000193870535604928	0.00348495980649644	0.512378959859471
HAPSTR2	1.456881340842	-5.01167416721788	5.26970694397583	2.0316944544099e-07	1.90321124172961e-05	6.73043269837
TGM6	1.45646609875664	-4.92537189621267	5.03328305100824	6.72837936019895e-07	4.82918537316726e-05	5.63958728362395
DDX3ILA1	1.45357147771157	-1.00206653714511	4.56285445179589	6.35036012435614e-06	0.000286024233772637	3.58492214333683
GDA	1.45141809510634	2.45671953680895	4.64160214970026	4.4178983639668e-06	0.000213957102078227	3.67047349536266
TDH	1.4477966280594	-2.0111991549249	5.32706597426445	1.50900409266325e-07	1.53618156433213e-05	7.05122716590279
BARX1-DT	1.44594064562932	-3.0921679856953	4.67907386563295	3.71051947860409e-06	0.000187637018305891	4.09607940012685
CARD18	1.4390361003072	-2.0258922550299	3.97879639242438	7.94617447070405e-05	0.00183932736907144	1.29988825039271
KRTDAP	1.43452833802053	0.237714861834418	3.40749406776961	0.000708247083614343	0.00891024846113303	-0.819097476469397
NRN1	1.43160752377961	3.79705181846953	6.3814251862715	3.99038026710978e-10	1.20636450711578e-07	12.4845540279165
IGF2BP2-AS1	1.42963878359715	-2.57462460730489	5.56714740507447	4.22145569013102e-08	5.54149377534107e-06	8.21522676736431
EGFEM1P	1.42549272535696	-3.13061695572856	4.95741314461377	9.78491911515969e-07	6.47002070102681e-05	5.31362955125043
ZNF556	1.42526135927847	-0.653513354378626	4.3095747170594	1.96874706098261e-05	0.000680804334623675	2.5281035488808
RTP1	1.42498892446187	-4.3494454185613	5.29730770019503	1.76136405348129e-07	1.70604354170448e-05	6.86990826460127
B3GALT5-AS1	1.42405645531679	-1.65976024689627	4.47623016730793	9.40842779327403e-06	0.000388667411509724	3.2382147000763
ACP7	1.42377600212043	0.990301723331284	4.2133765242805	2.98274412888904e-05	0.000915610670826508	2.03224192974075
NPBWR1	1.42369337136184	0.65517703995263	4.40035550262516	1.32063630164549e-05	0.000506743387052547	2.82105838877015
UCP1	1.41706698490831	-4.15941346992848	5.63300228784107	2.952458622389e-08	4.06278668224329e-06	8.51034231006365
DMRT2	1.41488764718837	2.29335725665438	4.44624098744077	1.07640792305557e-05	0.000430412170114787	2.85013124525819
CXCL6	-1.4132892848395	2.4029656582193	-3.27357773853964	0.00113511098295558	0.0125219748937016	-1.2490886957399
RHCG	1.41238217129882	4.06876721664572	3.52856910158539	0.000456170731641768	0.00650605761861916	-0.861406077438196
UGT8	1.40934279139451	3.43495069380543	6.181312532288	1.31631788054571e-09	3.20298666713762e-07	11.3589285100902
MYOD1	1.40818774065129	-4.19158693864063	3.95360750691413	8.80300475015953e-05	0.00197355453685318	1.23318695216204
ZIC3	1.40504326773254	-4.60437457550291	4.21724416538578	2.93378451109545e-05	0.000910385728614115	2.22108349393297
POMC	1.40457938210678	1.28349626825381	5.38086843332792	1.13886977179442e-07	1.21518013671733e-05	7.25500431195577
INSYN1	1.40201624064039	1.59201748089626	6.22025926320018	1.04598848596011e-09	2.74613266583712e-07	11.7212957616059
PTCSC2	1.40121303605102	-1.69841627195016	5.20659469521136	2.80952989659866e-07	2.44797161689228e-05	6.4793099218653
CYP24A1	-1.40105490525683	2.96358505281942	-3.19107568742848	0.00150610781567323	0.0153770236380202	-1.56118182944679
CPLX2	1.39891308415182	-2.01495519424976	3.0291712744597	0.00257847203699836	0.0219864327154822	-1.80998760502108
SLC9A2	1.39856154466775	1.96456965706639	5.55587382759092	4.48634343988946e-08	5.77522649394286e-06	8.09384136387337
NOS2	1.39687311462671	2.1002279392583	4.43919888246608	1.11085279046243e-05	0.000441508230349499	2.85152254667875
DLX6	1.39672840808425	2.00154851954996	5.17762574209662	3.25668780220861e-07	2.76513581776461e-05	6.2005386937114
HOXD12	1.39578467014559	-2.30937909524799	5.39953164530157	1.03238240065458e-07	1.13807326189286e-05	7.39460544504491
LINC01133	1.39529264438448	2.68715197877825	4.2265190443827	2.81947828994828e-05	0.000881771948578967	1.89717008269969
ESRRG	1.39442103410523	-0.11686911219209	5.40622684465625	9.96589821745438e-08	1.11089143649646e-05	7.44236093960176
PSPC1P1	1.39336723920493	-0.774396187601663	6.03683726135588	3.05660138699167e-09	6.48812419943029e-07	10.7207531291008
TSBP1	1.38807742777734	-2.67106661561235	4.09187233100013	4.9841658600172e-05	0.00131199289452405	1.73494101313363
PAH	1.38571755166675	-2.39664856434292	4.18006347841913	3.43792442484413e-05	0.00100666340374105	2.06844323235102
LINC02864	1.38416778731241	-2.07000076411057	2.7543480614457	0.00609417428964645	0.0399727349116751	-2.55352227040442
AKR1C2	1.38384381142838	7.23465420662866	3.35820685053822	0.00084405497836771	0.0101884022887906	-1.47901349726697
FOLH1B	1.37877876782086	-3.83099628327569	4.93278563289063	1.10384276733019e-06	7.10483056017394e-05	5.19774806392494
SPRR1A	1.37820905101594	3.24802347550804	3.19726669135335	0.00147478742156807	0.0151682646507978	-1.85286826717796
SCN5A	1.37658511984876	-0.498848655587559	6.18434275246432	1.29303877590806e-09	3.18518551798686e-07	11.5397901344332
KRT42P	1.37546506743258	1.29092046769841	4.68379882592718	3.62946655247334e-06	0.000185214184453966	3.98234146342681
MAGEA9B	1.37345492153604	-1.67669317506873	2.92301582431791	0.00362290754957502	0.0277831253011332	-2.12215146072023
CXCL1	-1.3720083727458	4.82039547403144	-3.95780876071146	8.65425745667895e-05	0.00194896612904193	0.834312902845884
DPP10	1.37126436636341	-2.05280672675705	3.84341562426807	0.000136895293708172	0.00271229203490751	0.811821596295824
AKR1C7P	1.36999412650829	-0.389384238512137	4.734131100146	2.86523736833607e-06	0.000151644777746445	4.30341513628959
KCNQ5	1.36820583357614	1.9533123495588	6.78570134338634	3.26233413545978e-11	1.47939438647339e-08	15.0432713529456
TDRD12	1.36549024723538	-1.23249624389307	4.51954383691295	7.73569110699377e-06	0.000331936010016875	3.41057376494653
LINC01234	1.36310462144193	0.778299147906893	3.89723850726283	0.000110482589903675	0.00229330313420053	0.842492033758718
POF1B	1.36280648861236	3.95865672885011	5.33433668810275	1.45289487825355e-07	1.50205240962658e-05	6.782993825951
CCDC38	1.36046243755231	-2.61962645652179	5.75010546320933	1.5500565197684e-08	2.43529745975897e-06	9.13825054601252
AKR1C1	1.3571789796566	7.15722948582859	3.30741338755747	0.00100907052224253	0.0115248907443074	-1.6455658864577
IGF2BP3	1.35212185784295	3.91658434893705	5.89181011673962	7.00478698816967e-09	1.27060467977227e-06	9.70804040755236
NEURL1	1.34871969027319	1.21645886198095	5.79850043423334	1.18390217692454e-08	1.98507564169541e-06	9.42011043600971
ZNF280A	1.34845956540797	-2.10596711071371	3.89988743193456	0.000109316088349399	0.00228459903543022	1.01604635709894
SOX5	1.34625782993758	1.45398348266943	7.2317962960351	1.78875479581708e-12	1.37273170926685e-09	17.8514248591771
MGAT4C	1.34519770352328	-2.19840128557657	4.38614384594272	1.40647129277349e-05	0.000531880701108921	2.87931815328896
HTR3B	1.34439585972223	-4.58298695689315	5.53825398168412	4.93301440904514e-08	6.11356748470048e-06	8.0306402203559
CHGB	1.33937074280287	0.631534988875833	4.36903369977882	1.5169008822412e-05	0.00055739821921471	2.69253316742383
EREG	-1.33426741200718	-0.029988158359922	-3.33754893954608	0.000907881115713642	0.0107252527541944	-0.883806599129183
CRHR2	1.33201749683118	-1.25098465640743	6.11354740878988	1.95817097985886e-09	4.49096385760045e-07	11.1199895725637
IL20	-1.33149101761719	-3.82415250420245	-4.23970842865108	2.66421874312631e-05	0.000846483385057312	2.30754938897279
CACNA1B	1.33058315745131	2.0778787269311	4.05464971568434	5.81836068462958e-05	0.00145846420528158	1.29171571808325
MAGEB6	1.32927145389091	-4.04961974833549	4.23255393844243	2.74739675217956e-05	0.000864649958931211	2.27960178089639
AMTN	-1.32771918920377	0.0704937247853095	-2.35151823714093	0.0190822422690969	0.08712028148006	-3.53087168281622
MYO18B	1.32617290351276	-1.68472727660791	4.22536157351337	2.83350782067068e-05	0.000884772794144632	2.23183598903945
LINC01563	1.32474412133519	-4.21304564157044	5.10419547367619	4.72088133272518e-07	3.75281853513408e-05	5.96936966139538
NR5A1	1.32451911177473	-3.13694308280338	4.00299803759701	7.19788214373731e-05	0.0017179347178707	1.4085084184006
BEND4	1.32297932285142	-1.87728723503414	4.8299289417602	1.81626422524345e-06	0.000105655743691786	4.75364706341172
LINC01992	1.3227220848296	-3.71464691508637	3.70758579902131	0.000232534426676299	0.00400670070420743	0.362460207173928
IL36RN	1.32165538890148	1.79335446830341	3.75261712216389	0.000195421430186528	0.00350021884785618	0.215184216542392
RAET1L	1.31624537941637	1.94108774381979	4.14719337791345	3.9514105496792e-05	0.00110638058412904	1.67953313604235
LHX5	1.31288557942237	-0.333020030853924	4.02909275361786	6.46615662939825e-05	0.00157918265882966	1.42201983944548
SLC6A11	-1.30925279463747	-0.11476973361272	-2.79039656955197	0.00546452057395217	0.0369856102483269	-2.45753124195801
SPOCK3	1.30919850795514	0.45643801009398	3.88897106069481	0.000114199516249993	0.00235882292726305	0.836530367749096
FOXC2	-1.30883269190468	-0.376846512044155	-4.3740780653266	1.48351066390474e-05	0.0005481571903128	2.83180092454217
LONRF2	1.30846069752576	1.35777664820695	4.77249566797681	2.38931963336447e-06	0.000131427198747417	4.37435859917665
RPS6KA6	1.30824201977141	1.36235441202498	4.52516812236389	7.54065324397496e-06	0.000326697618300186	3.29508804243874
ADCY10	1.30753513558082	-0.316208800481851	4.59759152657302	5.41458896982404e-06	0.000257205578039526	3.71080975278363
TMPRSS11F	1.30493459877362	-0.333694328762829	3.80569685285197	0.000158847596396161	0.00301568609980266	0.597167265288461
TCEAL5	1.30092366720546	-3.47522849351193	4.19545084916351	3.22001049733074e-05	0.000963251416090559	2.13518451138245
MRAP2	1.29462729555728	2.59376487448912	4.41256148943316	1.25093759583332e-05	0.000487667755207259	2.68248036237822
VAV3	-1.29275898896896	4.13176049600355	-4.90972577291816	1.23516953310352e-06	7.82391672825856e-05	4.9226318056557
ALDH1A1	1.2922740105762	7.09204642109377	4.81523096390815	1.94881718182823e-06	0.000111417619567389	4.23954489697079
HRG	1.28503267982176	-2.71858759710876	4.14338726269441	4.01537884890953e-05	0.00112054341499709	1.93173186793084
LGSN	1.28470077542517	-2.12085513863882	3.40432099234213	0.00071633687921854	0.00897315368240334	-0.668178942600448
ZBTB7C	1.28393841732306	4.66420101803919	5.67113785768801	2.39648532822545e-08	3.3912816846867e-06	8.47964314451733
DSG1	1.2822930870128	0.799234186942686	3.8246053553489	0.00014745763777559	0.00284272680824768	0.57869480112265
LRRTM1	1.28044838009677	-3.69512410679139	3.39254347037827	0.000747122825918715	0.00925347097799884	-0.672488988327985
IFNE	-1.27916098223977	-2.84289840884401	-3.77056687105475	0.000182246291103741	0.00334139403664476	0.586958212126542
B3GALT5	1.27852040129637	0.289966723853206	4.05581605113504	5.7903202056098e-05	0.00145326112028343	1.47729330140299
LINC02561	1.27664703308124	-0.852253751255269	4.41266190721168	1.25037906263183e-05	0.000487667755207259	2.95671572038726
PTH2R	1.27601257864051	-0.507695765023616	3.26800266923034	0.00115722848495051	0.0126938867290916	-1.19033128269829
LINC00898	1.27423386763312	-1.75456829777766	3.92884222081255	9.73025739394468e-05	0.00209519365098561	1.1122988855409
GALNT13	1.27248327703841	0.956800223873337	4.47381485709863	9.51125069287853e-06	0.000392103274948358	3.1104869856765
B3GALT1-AS1	1.27230281055243	-4.21130860607613	4.59384818751757	5.50867836710088e-06	0.000257205578039526	3.73262744744714
TSPAN18	1.26998495934191	4.6003640730454	6.25251847477108	8.63874227521135e-10	2.29825099489723e-07	11.6979542449363
TEX15	1.26847675733378	-2.21571546514675	3.42643922554435	0.000661691217494431	0.00847414946255865	-0.593579189271942
ATP13A5	1.26827425760145	-0.0486988617188521	3.68187129142504	0.000256605826472042	0.00428137202933344	0.138147674513624
GABRA2	1.26768341767297	-3.42163552535103	3.77524657817602	0.000178951648675698	0.00329697344970101	0.594114189464458
PENK	1.26668909567435	-0.37057307377541	3.10969776960875	0.00197910209444288	0.0183621799754511	-1.68089592588698
BDNF	1.26249200242803	0.544311673234212	5.54426184144105	4.7760601018672e-08	5.99350485613562e-06	8.12226649680458
ALKAL1	1.2619014849863	-2.54502845529673	4.35542070749585	1.61063418668029e-05	0.000580089962578192	2.75889134191764
DGKB	1.26187493017499	-2.01307168618544	4.24512605696625	2.60283731214473e-05	0.000830950606227582	2.31644806219455
LINC00661	1.25916109686792	-5.82138638434201	6.31283684697633	6.0281080962435e-10	1.71826915491924e-07	12.0369132631567
LINC02188	-1.25758073081761	-2.16632182464371	-3.81232388362912	0.000154764298015007	0.00295786593706268	0.728242853033527
LINC00392	1.25712650184605	-3.3994333084453	2.67991110218687	0.00760593161342761	0.0465450684994826	-2.69408664925674
SLC22A11	1.25604713945692	-3.33930006714721	5.49291902737905	6.29027948405567e-08	7.42662405593863e-06	7.82769580934136
GPX2	1.25438029602192	6.59882707273946	3.11647068664846	0.00193505063540258	0.0180674147534805	-2.25341715239463
DEUP1	1.25135434310127	-0.957301622812317	5.51755644478851	5.51307113318892e-08	6.66680656487991e-06	8.00187256066141
GRIK2	1.2513505028369	-0.607331857214494	4.22694966535123	2.81427572269148e-05	0.000881526585476659	2.20311137487418
PCYT1B	1.24823784131025	1.59694035436286	5.09793396813988	4.87173549254974e-07	3.80186542371645e-05	5.8642608140381
PPP4R4	-1.24614971504175	1.35787629740611	-3.98007762347412	7.90477738261019e-05	0.00183187018716865	1.24973569148969
TINAGL1	-1.24421641452037	5.68569863062832	-5.39139228060234	1.07757849339718e-07	1.17491386222699e-05	7.08406417832183
ADCY8	1.24403324038216	-2.48949935886501	2.59833674387918	0.00964275580544786	0.0545185634887739	-2.92283862685855
EPHA7	1.24244298625676	1.17386621585035	3.47670684740203	0.000551627148043331	0.00740646168375502	-0.676949794307057
SAMD12-AS1	1.24062645221412	-0.367510823626873	5.53908589335713	4.91098547577899e-08	6.11356748470048e-06	8.11236213651847
CHRNB2	1.23952998900541	-0.92029833305898	5.37866419508068	1.15212932443789e-07	1.22278917077176e-05	7.31349992939453
DACH2	1.23691227203623	-3.35951701645058	4.04642147596868	6.0198761690967e-05	0.00149210669816132	1.5710230358927
LINC02055	1.23514796888765	-2.08377064215648	4.37615408001878	1.46997405885754e-05	0.000545174579858448	2.83850787529137
DCT	1.2330110123928	-3.04921124283086	5.30425642419306	1.69900728929884e-07	1.66186534041164e-05	6.91900955627506
LINC00944	-1.23171425637433	-2.44100758824004	-5.0821113007919	5.27401317624479e-07	4.06302644423214e-05	5.86700659008063
PLAAT5	1.23061854275834	-1.81622800287601	4.45442359129202	1.03766901837874e-05	0.000418740879700972	3.15356513944536
WDR87BP	1.22962381668557	-2.11394161099901	4.19725836347661	3.19529421296117e-05	0.000961624516307906	2.13179582859305
ANKRD62	1.2286509662553	-2.88300109812332	4.74833785178158	2.67923415248436e-06	0.000144874685757508	4.39343427691678
CCDC190	1.22821096894184	0.648503395818562	2.78156357495824	0.00561310402499642	0.0377989418193566	-2.69685191194843
TRPM2-AS	1.22534450792755	0.454659443272567	4.47881702558621	9.29948340696335e-06	0.000385764225403617	3.17136870074655
CHMP1B2P	1.22377698527675	-1.4628767738378	3.69812294427238	0.000241134225356891	0.00409214715471232	0.283569313815665
FAXC	1.22289029515248	3.51422265403973	7.45406638942372	3.99041370201502e-13	3.98103622981528e-10	19.2282617574464
ALDH8A1	1.22269126989126	-0.861536529696744	5.46981981138772	7.11503648450736e-08	8.30212415060675e-06	7.76395156091476
AKR1C3	1.22096364398374	6.65594375577979	3.1936517318913	0.00149300163767388	0.0152846904445906	-2.01570523096768
SPRR2G	1.21841597058627	-0.704533312328365	2.88783841011231	0.00404626909238636	0.0299351899148628	-2.28242421680135
ACNATP	1.21661697335693	-5.14057311398139	4.11537601048429	4.51740245233901e-05	0.0012213513703458	1.83422472965139
MAGEA6	1.2148323089066	0.290868285874607	2.08694910884042	0.0373962163043654	0.135009328628283	-4.28075875473907
S100A9	-1.21469951764449	8.34433561709792	-3.65057006650754	0.000289070409151329	0.00465522346553388	-0.498403856594282
CEACAM5	1.21398568252192	4.59699981262349	3.0397477365165	0.00249122326417589	0.0214163626842316	-2.45300859433774
FGF12	1.21326893267626	2.42649187271292	5.41954564748134	9.28934527214546e-08	1.04717687127186e-05	7.36912955162874
TUBAP13	1.21226707337373	-2.91077147970616	3.80977222382872	0.00015632465032364	0.00297628411059884	0.710480863472545
DLX5	1.21191786665109	3.29752211907719	5.17975640707974	3.22157789282546e-07	2.74701468784386e-05	6.08636366277078
CNTN1	1.21166307103201	3.94456827179459	4.21113100231319	3.01152604845612e-05	0.000921650732304537	1.70258607579636
RFX4	1.21072047955763	-4.53752359092596	4.38521919232424	1.41223708125485e-05	0.000531880701108921	2.87998329005454
SMIM10L2A	1.20815647966064	2.00559880789336	6.35877894963898	4.57450033605487e-10	1.34227948831328e-07	12.4998584021214
FOLH1	1.20804435792896	2.42010854755054	6.20966418446771	1.11361769321984e-09	2.8126599788374e-07	11.617268997149
PLAAT2	1.2074829058616	-0.70821275001643	4.51160402849831	8.01927891828044e-06	0.000341169876879424	3.36407472897166
TDRD15	1.20705421958471	-5.38175925909079	4.58652242284565	5.69737483746513e-06	0.000262941655656131	3.69673079480401
PLAC8	1.20378746818317	3.17491752949776	5.4983239268714	6.11115068729813e-08	7.25808271807497e-06	7.6977938144009
SPRR1B	1.20251580056551	5.01118138972203	2.60738666641723	0.00939492739881246	0.0535132704506152	-3.66672944739768
LCAL1	1.20216438601533	2.29911742029017	3.02345759698814	0.00262676360219376	0.0222272324658915	-2.23664027070423
RP1L1	-1.20065319391771	-1.84287641646073	-4.83171115094367	1.8007948993961e-06	0.000105062165577925	4.75209162645992
SLC7A3	1.19948692910876	-3.55622915343186	3.94455656866757	9.13172956738999e-05	0.00201109713088447	1.19791793567394
CYP4F29P	1.19673214562306	-0.611488295876124	4.24437161640287	2.61130350043693e-05	0.000832321705179201	2.27355548210189
RASL11A	1.1942923588978	2.509879845078	6.76246538477149	3.77983233285278e-11	1.67597765638692e-08	14.8727271549767
MSI1	1.19354032085447	2.27093437122522	4.87689783690848	1.44841947481058e-06	8.83801644675703e-05	4.76975794627143
HHLA2	1.19347326849843	-1.05163344524499	5.10679663195485	4.65955088819685e-07	3.71888075488767e-05	6.01144924506735
PRR36	1.19318058432118	1.77555408508178	5.83621299443265	9.58424598527494e-09	1.66290834907992e-06	9.59645962914485
SBSN	1.19242005208047	2.38955945678423	3.0229277506993	0.00263128358041243	0.0222560412377995	-2.24374475840151
CHODL	1.19182164443794	2.19413791495091	5.00930467397231	7.5777103823586e-07	5.19580945907908e-05	5.39618312802495
SOX7	-1.19016344034036	2.96140984119169	-5.21948171775686	2.63028903081601e-07	2.31198929655823e-05	6.47637011224038
OTOG	1.19010497579758	-3.67293877781395	4.11755478415699	4.47630588995475e-05	0.00121620828656496	1.83914449382699
CT45A1	1.18990975856824	-4.14759671942048	2.56837822778115	0.010505389931736	0.0577926786070934	-2.95348780935285
USH1C	1.18763584206767	-0.629017446852577	4.00506541260733	7.13715908664005e-05	0.00170548185935005	1.34923333723985
MAGEA4-AS1	1.18601432084505	-1.78181026214707	2.61137732650476	0.00928746702874729	0.0531896755524095	-2.92309188899832
SNAP91	1.1856576447552	-1.69809972132572	3.9708884481433	8.20626853645379e-05	0.00187990443292609	1.26749258068449
SHH	1.18555163943177	0.21092636885031	4.08659940954889	5.09500422303736e-05	0.00132716213136115	1.60893300521417
SCN1A-AS1	1.18537773019341	-1.25283496328032	4.49686448647281	8.57237419968105e-06	0.00036161645329014	3.32035972405538
MCHR2	1.18506361106954	-4.06523403242575	4.17308054981794	3.54138534448338e-05	0.00102854820638249	2.05111643852545
CXCL8	-1.18174443178463	5.76927049446989	-3.93412040082664	9.52519600728727e-05	0.002068323536662	0.613857436086799
FGF8	1.18160152228782	-3.39115340229359	4.59396272199074	5.50577638610178e-06	0.000257205578039526	3.73535005371553
NOS1	1.18049409964912	0.758452139557055	3.00876514152561	0.00275477559609904	0.0229099771647106	-2.07670411237909
DIRC3	1.17958884945676	-0.0985955529184781	5.22350169395563	2.57668002728878e-07	2.28499984819969e-05	6.55326087421881
MAGEA9	1.17952844949027	-4.00060214289808	2.92854313545792	0.00356018685616554	0.0274696087939176	-2.03081378039079
TSPEAR-AS2	1.17899024349837	-0.260154143885861	4.07185593084049	5.41748599139401e-05	0.00138229025557909	1.58370469335018
VNN3P	-1.17819144174519	-0.740087241992512	-3.83556049843061	0.000141216099232152	0.00277058488493523	0.795946095393954
LINC03082	1.17817010293519	-1.27347694388564	3.93583243375042	9.4595660408923e-05	0.00206754105211266	1.1225867759741
NKAIN2	1.17594644265377	1.17326198054062	3.6386362080937	0.000302434668896375	0.00480069924303053	-0.115871347222783
RASSF9	1.17404496781152	4.3291744108357	5.28603462606361	1.86727554370691e-07	1.77417852017067e-05	6.52284615612976
FGF13	1.17386977379263	1.76282352193619	5.65847529223014	2.56871942069765e-08	3.58417193015247e-06	8.65716770540072
SLC5A11	1.17320101739585	-2.20403555556925	4.83483717773418	1.77396761355524e-06	0.00010410581115667	4.77404115728837
KCNH5	1.17229805496058	-3.26349878131633	3.5527460673974	0.000417168792267473	0.00608545763270337	-0.160838889801207
CYP2A7	1.16952318619001	-4.72645788118485	5.16159815234638	3.53293471531636e-07	2.9488219449895e-05	6.22650624249099
ABCC8	1.16663089048828	-2.58325758852605	3.65783949921374	0.000281203732882469	0.00457006625633546	0.180648148051017
NALF2	1.1657415866797	1.44975191486213	4.89444596201927	1.33036025356368e-06	8.36936997144952e-05	4.92867466253835
CYP4F11	1.16556736052113	3.99692886275315	2.62183724975489	0.00901100448342254	0.0520545953844036	-3.56011705948544
ACTL8	1.16444392457365	-2.54340420872119	3.25787131177761	0.00119844748105605	0.013031401956137	-1.10774423386991
CXCL11	-1.1643957694913	1.87959374344509	-3.71491679788151	0.000226071390968637	0.00391213675186437	0.243564405809697
MMP10	-1.16233600933593	4.24115064089338	-2.27719908971398	0.0231938436526722	0.0989071943581466	-4.17524642141456
SREK1IP1P2	1.16081918667178	-4.99130713455724	4.38994700233352	1.38299217135961e-05	0.00052676939469697	2.89801284548465
SYT9	1.15899760540196	-2.40557526154626	3.6413948773413	0.000299294744205328	0.00477364351009505	0.121819898936919
ELAPOR1	1.15703607056507	4.28292713578796	4.77452751500652	2.3663631252624e-06	0.000130792364095182	4.09442220927229
LINC01143	1.15699506307646	-4.14117887328382	4.13966747635185	4.07884778978596e-05	0.00113508019455508	1.92420564137293
KCNJ11	1.15559547181599	0.976232665256392	6.06776973361172	2.55562325891263e-09	5.7213977311124e-07	10.8940436124766
SPRR4	1.15536220097473	-2.31613076833134	2.81619436639469	0.00505072936891378	0.0349072404218693	-2.37187502289258
B4GALNT3	1.15446876777705	5.4724623436991	5.97991773339746	4.2407740112921e-09	8.46161638473113e-07	10.1346393134781
VAX1	1.15385895420504	-1.82963273991745	2.91722024068562	0.00368975350758845	0.0281238435230995	-2.12130523735724
GPR50	1.15326547317292	-1.97918195526303	2.70191360721981	0.00712730100495278	0.0445108118658308	-2.68389354094783
NRXN3	1.15245875814592	2.48107454018663	5.64374943396593	2.7841973384937e-08	3.85785343715033e-06	8.5235593659349
ASCL1	1.15230986268755	-2.50393806101615	3.12172807732419	0.00190148072611065	0.017862638855031	-1.51315359472857
KCNJ3	1.15195783321359	-4.5896439001805	4.15590124095881	3.8086887631294e-05	0.00107947112060683	1.98664672824462
GPRC5D	1.15123051024451	1.29277156175803	6.02346442625444	3.30177943688147e-09	6.79343974311383e-07	10.6394418620995
LINC02302	1.15096307001953	-3.97265153171489	3.67111196199507	0.000267357296096112	0.0043880226290548	0.241459852069401
SERPINA3	-1.14965133909898	-1.59663976078346	-3.4169152182554	0.000684726655065185	0.00865801707763982	-0.599575366492096
MAGEB17	1.14873590292847	-3.90720623476812	3.59553017153459	0.000355698166922426	0.00540948591814266	-0.0126160941999798
CASP14	-1.14403537543227	-1.05890757833718	-1.95852851491421	0.0507208949705602	0.164826387190161	-4.28446341667605
LINC01010	1.1430110499503	-0.200412289536046	4.66499707460761	3.96244327086946e-06	0.000193780957312888	4.00199480307687
FLVCR2-AS1	1.14027348411258	-4.751190904657	5.18297434185315	3.16924537248721e-07	2.71398939558958e-05	6.32503788808562
SYTL5	1.13810387587061	0.899353163206336	4.13067970167187	4.23616590280604e-05	0.00116746157815869	1.7273273186968
LINC01697	1.13802034447753	-1.81715496878419	3.0411662107797	0.00247973008502179	0.0213543609781786	-1.773819321129
CCDC136	1.13782882782047	1.07499265767928	6.7447258723055	4.22837504823652e-11	1.83410363777094e-08	14.8130576582221
CYP2AB1P	1.13762834922183	-4.33197020523273	3.95906785288885	8.61014466829132e-05	0.00194122278606121	1.25464006270319
CDH16	1.13722627441536	-3.00809445151776	3.45288887469565	0.000601452760953226	0.00788487972358719	-0.488368079028638
RCOR2	1.13662477815898	2.60531204262503	6.19602422007892	1.20700614830961e-09	3.0104242096527e-07	11.5292536433597
NGFR	-1.13409653178392	3.49842888619823	-3.47641475119835	0.000552214117900458	0.00740646168375502	-0.735170866762492
KCNH1	1.13390119179083	-1.37225192198755	4.42074387061765	1.20620069483914e-05	0.000476580642853969	3.00923208620949
S100A8	-1.13301717380972	6.65549591949098	-2.93225603805081	0.00351861301247475	0.0273284879088785	-2.78530395845528
LINC00461	1.13203580112133	-3.31230561402865	3.67135583181747	0.000267108981999944	0.0043880226290548	0.236611314201644
TUBB2B	1.13131813325448	1.83632199460704	4.28057666083848	2.23325768961786e-05	0.000738974969833254	2.24154677512567
LINC02984	-1.13047892617919	2.50212785667809	-4.55431108232505	6.60325399510571e-06	0.000294753304170793	3.46910433282916
COLEC11	1.13014229877123	1.4416355999585	6.11492103584873	1.94253805067091e-09	4.49096385760045e-07	11.1433990603521
SCN4A	1.12979973833192	-1.99458289942318	4.67004118163354	3.87033778592388e-06	0.000191150618422127	4.05888810175067
P2RX3	1.12869366341276	-4.6371498420231	4.99226462559306	8.24330048830201e-07	5.5945093416017e-05	5.45503622162142
ZNF560	1.12732838553112	-4.42941128962937	3.5667169743217	0.000396078360693097	0.00587143501553445	-0.103295821833528
S100A5	1.12605824279622	-0.948366970319894	6.57770631645726	1.20142708231073e-10	4.20562711813088e-08	13.7502939286509
ART3	-1.12573583112525	-2.99452830517079	-3.61889808621037	0.000325819799655949	0.00507110291339061	0.0714398624086288
ABCA13	1.1247586646536	4.95584474398818	3.86660219698268	0.000124858225106275	0.00254213894443418	0.302688259203475
MIAT	1.12353317788335	3.73790289536061	5.29906515516362	1.74538644945088e-07	1.69881443053139e-05	6.63633139894649
SLITRK4	1.11964112186363	-0.193871761828337	3.75575245192704	0.000193057193336641	0.00347659763415704	0.41631920972319
KLK2	1.11721784320276	-3.27600860612724	3.50874080240746	0.000490677795405631	0.00679423598315652	-0.304175132846496
ATP11B-DT	1.115713877332	-3.55498126140928	5.12659625316461	4.21732328933067e-07	3.42066063382174e-05	6.07784325299606
SOST	1.11448656647956	0.406446906294534	2.35809761942487	0.0187510974469539	0.0862718310189706	-3.71810533011609
POU3F1	-1.1130748970991	0.136730553534976	-3.49725438292182	0.000511769097387298	0.00698449302337125	-0.387428961965656
TRIM9	1.11251071925239	0.998196516853572	5.10310312075738	4.74686915795972e-07	3.75850318685597e-05	5.93377346732171
MIR2117HG	1.10960013367812	-2.47751553755191	3.93278752061331	9.57658965719636e-05	0.00207373658057652	1.14582286968319
FCGR3B	-1.10892775032156	0.450558912217769	-3.22649821609037	0.00133487436687642	0.0141632348473363	-1.25959192559899
IL1RAPL2	1.10839427711695	-2.10312747149172	3.74522201695602	0.00020110633952904	0.00357954932437371	0.471141136735965
CYP2C18	1.10708414465536	0.530597943101693	3.93064496034955	9.65975397636421e-05	0.0020836872550313	0.999779564642169
ZNF536	1.10696198911676	-3.96027574470683	3.4832704620175	0.000538590232542287	0.00727589093426963	-0.379343029100608
LINC00540	1.1056194211047	-1.5611197179929	3.11162063015553	0.00196650275789339	0.0182887857615248	-1.58059710954105
NOBOX	1.10500298699849	-5.3566143131982	3.21164277933662	0.00140436625717634	0.0146478410504127	-1.20579659212304
DMRTA2	1.10424537563955	0.729971049033146	2.8321201545559	0.00480968169823036	0.0339125593372585	-2.55850360850312
XACT	1.10326551082441	-2.17493726463792	4.3918981056381	1.3710928567534e-05	0.00052408842472798	2.90388281755304
MMP3	-1.10310908794665	1.97736991610343	-2.7140823531405	0.00687439806214852	0.0433791475439751	-2.83144031602741
OR51B5	1.10232990240326	-4.0556790425994	3.51223460899612	0.000484425529832434	0.00674510997679452	-0.284586297662309
ASTN1	1.10094150463523	-1.85403944432655	3.25058469715858	0.00122892930295211	0.0132330417602825	-1.15163542847644
CXCL3	-1.10033778839532	1.38689745251281	-4.51484554500977	7.90231723964335e-06	0.000337633695680094	3.3638795908008
SOX6	1.10008746106424	2.50411888739304	5.15004073394586	3.74607369206799e-07	3.10146922729595e-05	6.04512686908632
MAGEA12	1.09952884319932	-2.20244813317836	1.96640533794586	0.0498018959492633	0.162821109270138	-4.29056067916601
DPEP3	1.09937369289613	-3.16744619114373	3.51715057103439	0.000475754389982103	0.00667076369565775	-0.278107917759496
SNORA80B	1.09931310914701	-4.40798953416218	4.55770670331907	6.50160346522402e-06	0.000291520211104753	3.58129844061319
ZNF736P9Y	-1.0987735676132	-3.35681418427781	-2.26343131315049	0.0240349270497204	0.101089565645673	-3.62586958224324
CLCA4	-1.09785461473153	1.06282381065164	-2.18571489483853	0.0292974030255061	0.115005131333449	-3.98286966503669
MAGEA10	1.09783371967951	-1.593231263851	2.01736451993264	0.0441887531540193	0.150510444730667	-4.23575199172263
SLC4A11	1.09470941072693	4.35841047594968	5.66132707156325	2.5289087846276e-08	3.55347302673764e-06	8.44944110197351
CLDN20	1.09460315267472	-1.03615628561803	4.67595453962271	3.76497978016482e-06	0.000187806603884072	4.07544099616512
KCNA4	1.09459754707575	-4.06292389746641	3.64187557402825	0.000298750756597905	0.0047687790771184	0.143741133507559
PWWP3B	1.09444200085188	-0.736043741219753	3.5991675896854	0.000350884296121421	0.00534850600497381	-0.0886702632092424
LINC02744	1.09301900551086	-5.14286273197171	4.0805247136918	5.22560042395539e-05	0.0013471111790592	1.70395439994828
TDRD1	1.09285131210511	-3.56339570879793	3.85057235693571	0.000133067668640919	0.00266426529834613	0.861098251211303
PLCB4	1.09168686558001	3.27255705875432	5.12537083392759	4.24347147959884e-07	3.42793467337796e-05	5.83466856967977
FOXH1	1.09165058466572	-2.70100510348799	4.73300155280333	2.88054790195142e-06	0.000152051778538721	4.32764785509771
LASTR	-1.09088947741299	0.131523288810008	-3.50770197034219	0.000492551322008668	0.00681544835508943	-0.354618998564448
PYDC2-AS1	1.08995308927861	-1.33780776987076	2.46803093145136	0.013917876297424	0.0698976556160334	-3.28801819633911
NEFM	1.08651108661874	-2.3549161591653	2.6876416727865	0.0074345675811806	0.0457845453541039	-2.70043606225829
EYA2-AS1	-1.08601772168271	-1.68387421865435	-2.68813347785975	0.00742378413439338	0.0457322521869562	-2.67317222022883
LINC00615	1.08423091204957	-4.03342409543299	3.28894979565288	0.00107614058310618	0.0120495134987192	-0.987907515573966
FOXP2	1.08412751460929	2.54682026398758	5.39555773070489	1.0542138658367e-07	1.15575435522196e-05	7.24811705230081
C4orf17	1.08387039248139	-4.2673614650928	3.70396640450501	0.00023578905021195	0.00403836817071162	0.355737373229744
KLK14	1.08365041528077	-0.541940463691899	4.0888640814169	5.04711609238254e-05	0.00131985723972882	1.6688801093942
LINC00992	1.08028386326138	-1.04021418367746	3.64682066007428	0.00029320824178435	0.00470288106778386	0.0899106128333687
LINC02348	1.0787085765427	-0.711265898611004	3.79909939537927	0.000163013528690188	0.00306272028056057	0.60389235899988
TUSC7	1.07793523096233	-5.6279516365752	4.13541338822009	4.15260354426588e-05	0.00114760247255869	1.91002399416967
FDCSP	-1.07726453959731	0.957016480375246	-2.0233614626205	0.0435648545698412	0.149099850051237	-4.30304504805846
CACNG2	1.07678911621605	-5.30988043588378	4.8377047771242	1.74969719422452e-06	0.000102984389723781	4.76485803942651
LINC01564	1.07584710586081	0.0763992335711581	3.84987786058214	0.000133434626478991	0.00266577942034724	0.737071963725058
CYP4F26P	1.07394582994694	0.0480137414807581	3.77247404601473	0.000180896741404043	0.00332360283723285	0.46243824327622
PTX3	-1.07364556320162	0.351836700701382	-3.78378439433592	0.000173085028569158	0.00320963343405243	0.577273585584093
RPS3AP46	1.07181467916612	-5.76683164325826	5.75363667055125	1.51997157913241e-08	2.40698356495469e-06	9.0792658783266
ZMAT4	1.07096523271285	-2.84860890746792	2.90028138696662	0.00389162358486399	0.0291040350032951	-2.12733496812336
EN2	1.07086431149559	-0.584780805030482	3.08367046979999	0.00215711438615796	0.0194403357484236	-1.72575477369712
MLXP1	1.07067504526379	-3.13651117837987	3.06194884143653	0.00231682485764486	0.0203556170781981	-1.67079170888231
ACER1	1.07057528847174	-3.92248039307249	4.17876590891521	3.45692914538347e-05	0.00100695047062535	2.07272360044382
ALK	1.07025705561703	-0.843881242641425	4.73492489764018	2.85452466996468e-06	0.000151479603031397	4.32755207667127
TMPRSS11B	1.06844678935695	-3.25491528798927	2.53301987151646	0.0116116049216365	0.0619236820521646	-3.05303725269385
BARX2	-1.06686758408663	2.28492798266657	-2.70192178347668	0.00712712830179581	0.0445108118658308	-2.90645445627682
HOXB13	1.06640780019222	-0.338248867590389	2.33325624847759	0.0200283930064331	0.0898037136308673	-3.68606291886108
ADD2	1.06329941582312	3.19074641531044	3.72033683606505	0.000221402210712018	0.00384410491639922	-0.0746477656563842
FAM201A	1.06240385579783	0.884472506687647	5.42915876177028	8.82896326980328e-08	1.00665316641363e-05	7.53284710060698
CST4	1.06238044614436	-2.95049573782255	3.31981122507939	0.000966235342918419	0.0112023787316974	-0.907357823030953
SAA1	-1.06133430674798	3.23390702109718	-3.0537726579701	0.00237970389952718	0.0206567126895238	-2.03209995068101
ARTN	1.05981371305233	3.64445034259877	5.12008169838536	4.35814292170629e-07	3.50251602141589e-05	5.77598832406864
SYNPR-AS1	1.05957042475301	-1.73453102437106	4.5515780121254	6.68617648800161e-06	0.00029778857023459	3.55687188225938
KPRP	1.05798500485395	-2.16106479927832	2.69376453560363	0.00730131517296319	0.045173067177096	-2.69251759345254
BTBD16	1.05671308172679	-1.5707837880593	4.83332886522398	1.78686337022875e-06	0.000104555087466787	4.76862164441909
LINC01901	1.05601581981389	-2.55279564132311	3.09856180267863	0.00205354249173159	0.0188301164234928	-1.57798571735847
UPK3BL3P	1.05438441311739	0.0911787673274549	6.16800664373151	1.42348084137844e-09	3.38127538428857e-07	11.4552470809693
DCAF12L1	1.05380462332372	-5.55274800304777	3.65586712190446	0.000283318031651607	0.00458851029670821	0.201370011436987
FBLL1	1.05258102002248	-2.1474109600473	3.68635786408235	0.000252243794006274	0.00423298605702875	0.270750025632729
PKP1	1.05236746059597	8.9137265121109	3.04560156968985	0.00244410583726401	0.0211022257771219	-2.42128861194507
PRODH	1.05166231167523	2.90722834690251	5.54466541168849	4.76569273006183e-08	5.99350485613562e-06	7.97570318708545
CRMP1	1.04940543177868	4.01686595580829	6.59009965310982	1.11264472191123e-10	4.0364727520536e-08	13.7258864106341
TPTEP1	1.04898365864993	0.045109132096325	3.70163474738906	0.000237908371145498	0.00406420011084428	0.212816528143998
VWA5B2	1.0477602667055	-0.181534720976942	4.84717109592785	1.67182869612356e-06	9.95761133544875e-05	4.80786334363312
LINC02820	1.04753490255859	-0.721895929836096	3.36175467850572	0.000833522662757107	0.0100748251028924	-0.86575629997728
LINC00381	1.04707674735098	-3.09046896816773	4.12991284134019	4.24985276209881e-05	0.00116961809878838	1.88404493472498
NDUFB4P11	1.0455513888255	-3.1992659615017	3.73360763193422	0.000210350320697102	0.00369464784231451	0.449332041885089
SLC7A14-AS1	1.04499239603459	-3.18990101174077	3.76913342757246	0.000183266863584549	0.00335171744189048	0.572347783638742
TSPEAR-AS1	1.04491534990418	-0.753183775683033	3.6636048111464	0.000275108286240619	0.00449568848104756	0.135293049810342
ARHGEF26	1.0447981557286	4.19734176948974	6.02342240463922	3.30257933685181e-09	6.79343974311383e-07	10.4276479803585
CCDC169	1.04443233840986	-0.583558806535188	4.95994058841913	9.6643435481829e-07	6.44925240190279e-05	5.32868145007599
DLX6-AS1	1.04425010384307	1.63405752456028	3.83021661265472	0.000144228857294066	0.00280487172474513	0.529184167001519
ADCY2	1.04316229045806	0.41372214722472	3.26161870709261	0.00118304536126846	0.0129273297335102	-1.26800198963656
LINC01416	1.04269307790674	-2.1000275743622	4.3011072120375	2.04272040899954e-05	0.000687325469152914	2.54080619141777
CNTN5	1.04225075632052	0.482873752427035	3.90460665592929	0.000107266716114029	0.00225057075354702	0.913083637772388
IGF2BP2	1.04222072625061	6.0766480532845	4.66214244862162	4.01549867599736e-06	0.000195895464748595	3.5374068020566
ONECUT1	1.04145417104797	-2.91958116554813	3.76097498010458	0.000189178831549038	0.00342841528237781	0.541379549678109
FUT9	1.04108452960176	-3.2283102274979	3.07551032391174	0.00221588629883646	0.0198259030087108	-1.63000851853431
MPIG6B	1.04086041848788	-1.19374758429625	6.09631757053093	2.16501413671607e-09	4.90892353066998e-07	11.0190659841926
FOXI3	1.04068732427823	-0.447177849521264	2.80038380882237	0.00530081725262295	0.0362340550330887	-2.52909439712886
CXCL10	-1.03980171088889	4.61285776375337	-3.56045330570446	0.000405407305913248	0.00597260678729616	-0.612333634309152
CTTNBP2	1.03963269962033	1.75232246620873	4.27922440895946	2.24638565234506e-05	0.000742088293398031	2.25423265457858
LINC02057	1.03863109713108	-1.74500162036889	3.58780255342107	0.000366131475471223	0.00552603731473322	-0.0747192996165005
MAGEB17-AS1	1.0376405140221	-4.33828180645942	4.27068062550556	2.33104934963219e-05	0.000763734444551905	2.42814144332583
MRGPRX1	1.03570062576477	-6.11443318743413	5.30672296004231	1.67739208512502e-07	1.65688139972769e-05	6.8838612988427
LINC03050	1.03328173212005	-3.66436649223199	3.87052608916183	0.000122922898808975	0.00250529172618537	0.932975488498936
KLK10	1.03259411641865	2.79020541905459	2.9588628936484	0.00323341951264432	0.0257139974235919	-2.46702629449633
CT45A10	1.03212872790672	-3.46062927283118	2.14618287126364	0.0323367090675426	0.122292334348878	-3.89868967335309
FTCD	1.0319650711024	-1.39312612562931	3.95609873203133	8.71451205035899e-05	0.00196032309967095	1.20765232055494
CERNA2	1.03037654036117	2.48149984313691	2.88077838250298	0.00413648133210013	0.0304557977931343	-2.63733181258735
NAP1L6P	1.02993316927281	-3.16334176647731	2.74012087698817	0.00636021119157218	0.0412671481484091	-2.54256399355362
DNAJB3	1.02944723471501	-2.53414182944395	3.31505648940958	0.000982459517914913	0.0113246763494837	-0.929802912641134
RAB3B	1.02815768103351	2.86019387459088	4.08913789095129	5.0413552707687e-05	0.00131985723972882	1.35275162060558
SNX18P3	1.02673948022333	-1.69434284955921	4.68116652732954	3.67440909525934e-06	0.000187029297647218	4.1058278405188
PNPLA5	1.02591850977564	-4.09026409408809	3.36687923709363	0.000818525272536533	0.00992225684260112	-0.746339824072244
RIMS4	1.02487606288114	-1.14448566853293	2.94182827363474	0.00341346691576687	0.0268002995917472	-2.09014863003728
ITPR2-AS1	-1.02433844423447	-2.96558506331237	-3.73993031986135	0.000205269536299817	0.00362249706993109	0.480750535499242
CYP4F2	1.02371086866125	-3.44335917969708	3.32951219531609	0.000933902582547155	0.0109227187746561	-0.869766444372573
UGT1A10	1.02342281586042	-2.32195448451843	1.83900414334325	0.0665045531741504	0.196733187469803	-4.51296319382527
PLAAT1	1.02317419594999	1.10730709527263	4.00084952928388	7.26150745007009e-05	0.00172898398748507	1.21817697290419
FADS6	1.02218821055817	-0.52824457801295	2.94839880775379	0.00334296210092508	0.0263332502170384	-2.11715066188955
CYP2C19	1.02100444153923	-3.09122537677998	3.60279033167057	0.000346150647270496	0.00530471879031353	0.00439823383268134
IGFBP2	1.02073663871638	8.59429412071149	4.03368049121835	6.34504093431759e-05	0.00155340615659434	0.959037321599975
KCNK9	1.02003475032835	-1.19341351976362	3.92255756214761	9.97987392890825e-05	0.00213886599896355	1.07734884844153
PLA2G3	1.01957680036447	1.00830164599806	3.3036988715976	0.00102224360493278	0.0116553295138421	-1.19698694327659
MAB21L3	-1.01925218539898	-0.240295108474575	-3.25131493662249	0.00122584245066498	0.0132283582575004	-1.15131632430495
LINC01805	1.01805670046208	-4.47721354348676	4.10629621732179	4.69256407335274e-05	0.0012534234398341	1.79926547617359
PLCD1	1.01775623964711	4.08232134512433	7.48291724599228	3.27593995125288e-13	3.51214091976706e-10	19.3943601254912
LINC00943	-1.01750438224515	-2.79461997889654	-4.14958380342665	3.91173254952047e-05	0.00109930703606454	1.96235821389772
LINC03061	1.01748918342684	1.42961518478134	2.4000478392818	0.0167558688262685	0.0796023454025084	-3.72792245067527
USH1G	1.0172790093664	1.56834615455343	3.57017086499021	0.000391020659245007	0.00581503178680544	-0.379253076882414
RND2	1.01695543610487	2.16214108145402	4.83861027275841	1.74210009104723e-06	0.00010284060093688	4.61828701536795
JAKMIP2-AS1	1.01681409670122	-4.34264097303253	3.99522187292049	7.4307019227162e-05	0.00175334487002228	1.38686370553115
LINC02389	1.01463976939431	-4.36226625760859	4.0764414237135	5.31516600371313e-05	0.00136315562046386	1.68725175956932
SYT13	1.01446568156132	0.160025077422014	2.55792324725901	0.0108222610689306	0.0589829486775122	-3.2040461029574
WDR11-DT	1.01229208659791	-3.02359986651364	5.06490969081752	5.74777781758478e-07	4.34689170001862e-05	5.79887815824807
ART5	1.01223427361575	-1.37929271247245	4.1836403230235	3.38605048381174e-05	0.000995020107562526	2.06737045745603
CFAP47	1.0106371707692	-0.468645094653094	3.68865351623453	0.000250038933077335	0.00421370509433452	0.207023371498449
SLC6A17	-1.00797671261329	-1.41733344122051	-3.55350977631051	0.000415989237220117	0.0060852149928541	-0.161781447855159
DSG4	1.00787549612903	-3.1459954239452	3.18188558418725	0.00155373541186941	0.0157209344183724	-1.32090821662552
CDH13	1.00674337475951	3.16417628100646	4.72634962768022	2.97232151983424e-06	0.000156482140594334	3.99806825282957
LORICRIN	1.00661278549657	-3.84697449736115	3.27353461766849	0.00113528053840055	0.0125219748937016	-1.03640780486636
PTPRT	1.0049648607907	0.369623120485892	2.73987664083586	0.00636486834668515	0.0412672566662595	-2.76621151045446
LINC02208	1.00387290105036	-3.19562079753764	3.70010910566146	0.000239304766070843	0.00407062915380353	0.334512442467935
LCT	1.00285033484005	-3.4050087291491	4.1995454063215	3.16427979921539e-05	0.000959356683992912	2.15135812074496
CLEC2B	-1.0017794690116	3.82000817323335	-4.74124498599999	2.77059631783374e-06	0.000148606742821872	4.1639500019065
SAGE1	1.00173916759342	-3.32059077589409	2.07567402722609	0.03843223625944	0.137298963402946	-4.04157321896852
PNCK	1.00140915746181	3.56864929491867	3.8006540701087	0.000162022651875342	0.0030501339155343	0.181170176790418
SLC6A4	1.00048700321707	-0.563798083802767	3.76314026108297	0.000187592485840106	0.00340585338486591	0.47104073233232
LPA	1.00044873269045	-2.9798280548361	3.41709854644187	0.000684276273793053	0.00865780880849257	-0.601426363328261
NLRP10	0.999210185123233	-3.77246459696052	3.35132400453548	0.000864841792240384	0.0103640770453888	-0.798111233636765
LUZP2	0.998018582275936	-0.28976299695668	3.45678659435863	0.000593021362717566	0.00780511560046411	-0.588436718362182
NKX6-3	0.997058448682206	-4.2638227872168	3.33983638017289	0.000900598969317487	0.0106771546255448	-0.828210902534224
CSMD1	0.996784531647391	-0.00517982543000337	3.10018928387528	0.00204250488692867	0.0187624727309882	-1.72102022783819
KRT24	0.995602757587044	-2.66245740946517	2.25346548209491	0.0246601817935508	0.102599236466708	-3.69607256411775
SPX	0.992454848208847	-2.01622042503736	3.89239063070392	0.000112648003638063	0.00233402452397744	0.993523452376
PGAP4	0.99179638163273	4.50125782159409	5.0694088782554	5.6200320810024e-07	4.28001908825347e-05	5.46131538854465
ODAM	-0.991783920921755	-2.30440591561391	-2.35557602296098	0.0188774105008675	0.0865489365174194	-3.44849459205423
CNNM1	0.991429984338946	1.74679614194191	3.7669138821225	0.000184857757472935	0.00336846286288354	0.288999551748015
CHST7	0.991416735466286	3.41951973423489	6.25716854399177	8.40323660628376e-10	2.26580783790784e-07	11.8178422439424
EPHB1	0.989928364339198	1.68282307715246	3.94688223985187	9.046169628523e-05	0.00199887289698693	0.96177074190318
ETV4	0.989820423020387	4.57749948726501	5.16542696023614	3.4649499234289e-07	2.92949770432953e-05	5.92052527944988
TRPM1	0.989524894970212	-3.96848002556476	3.75848222233009	0.000191020753689869	0.00345865435424134	0.541545680774868
TMEM132D-AS1	0.989368397315681	-4.42229180675406	2.62285888534559	0.00898440109809157	0.0519610884377453	-2.8134896546165
LINC02109	0.987695076377858	-2.67503781651954	2.82207178934989	0.00496052351227578	0.0344628571171444	-2.33921569410459
NPY	0.987674233869382	-4.53068666218348	2.73981779573953	0.00636599087950417	0.0412672566662595	-2.51904855397136
LINC00460	-0.98663979278754	-1.84557238303428	-2.82649447986597	0.00489361098131077	0.0342115696864047	-2.31455237485071
PLP1	0.985187770559331	-3.58895042474848	3.1139506838234	0.00195133431149897	0.0181769250781228	-1.51341057336722
LINC01694	0.984620047811084	-0.111892064697542	4.11806862580154	4.46666564372376e-05	0.00121587148143547	1.76123983432365
NELL1	0.984584651847934	-0.0744077221394383	2.20219849377838	0.0281048634183967	0.111730691330398	-3.99288868601848
SLC6A2	-0.984362942807574	-0.62161344340011	-2.63763847483707	0.00860733361692371	0.050616601137188	-2.83394994133039
OASL	-0.984202030467741	3.21395914359259	-4.22350589988182	2.85613915944633e-05	0.000890446010131761	2.03051755448205
KLHDC8A	0.983340852884916	-0.446045109665749	5.27141196323401	2.0138895024355e-07	1.89543100198564e-05	6.79064882879877
LINC02704	0.983111829563007	-4.93741462782827	4.15854138925476	3.76639550977858e-05	0.0010712551088619	1.9971893494965
TMPRSS11BNL	0.982696695976417	-2.67466415865638	2.25335985849581	0.0246668835880183	0.102601277513389	-3.69626936396935
AFF2	0.982623233808154	2.60742067023696	4.0060926900252	7.10716689967322e-05	0.00170035133272398	1.08197669914639
GRIN2B	0.982471993938157	-3.94238352612187	3.98751703524997	7.6684190845759e-05	0.00179797844881954	1.35716912991884
OTX2-AS1	0.981791016662163	-4.33418236042264	3.43809327352901	0.000634487287821252	0.00822195563369057	-0.519225251641408
WIPF3	0.980941169394539	2.60740962244593	5.40709132438455	9.92057062521024e-08	1.11089143649646e-05	7.30406078979234
GJB7	0.98082687550418	0.784066151464425	3.68141004247	0.000257058271495086	0.00428137202933344	0.0855537272204856
ODC1-DT	0.980822374183246	1.19137982631451	5.76041447916614	1.46381207984651e-08	2.33659539433419e-06	9.22920219059116
TRIM53CP	0.980741825883535	-5.15980061511184	3.52549126942853	0.000461373830307904	0.0065568319345681	-0.231314403074617
CNKSR2	0.980539102928361	0.10722553573884	4.08126172091769	5.20958801031012e-05	0.00134655400339517	1.60665530161181
METTL24	0.980343604520245	-0.414451386617317	3.96793023753344	8.30562301834226e-05	0.00189023949105817	1.20671456849403
HS6ST2	0.97994408869644	4.05754785885749	4.53160627600274	7.323180757782e-06	0.000319061194556431	3.04543717190166
HMGA2	0.979664463328108	3.7246484359689	3.03069450910342	0.00256573596824288	0.0219059177468337	-2.38297794881007
FAM83C	0.974111603791152	1.85447259498403	2.21053607322633	0.0275178090992476	0.110253583324757	-4.20985926017522
TRHDE-AS1	-0.973623612530648	-3.85705494651584	-2.82147508430343	0.00496961454432077	0.0345139989567812	-2.29619710592903
SLC14A2	0.972493789351993	-2.92329505367631	4.01394657144285	6.88178668074038e-05	0.00165436493543148	1.44917304166569
STXBP5L	0.970892570517239	-0.892736389778155	2.56667380410373	0.0105564763428127	0.058025722443014	-3.0845449441216
SERPINB13	0.967837904506762	4.63328428415349	2.1156371926094	0.0348671196004961	0.128599681385448	-4.77943317432271
RAET1E	-0.967278417459298	-1.6624979827659	-3.06905575702452	0.00226341276467418	0.0200274481251301	-1.65012735065158
TRIM49B	0.967023340134541	-5.83802203850163	4.26520323238352	2.38691985822124e-05	0.000776936573100954	2.40566307203169
SLC29A4	0.966550202420195	3.37008071201417	5.92018540718757	5.96338669342138e-09	1.13136009673775e-06	9.9307331614915
DAPL1	0.966413411005821	3.94789767447539	2.60573257926596	0.00943979376528216	0.0536553069225189	-3.581426671018
LINC01579	0.966247928292865	-1.51837851486281	3.24798103989819	0.00123999412540419	0.0133306049483781	-1.16859122397518
EDN2	-0.965123001141216	1.48042248035617	-2.54853961669876	0.0111138886203115	0.0601289098809856	-3.21621301556373
ADTRP	-0.964785169330367	1.67128305936397	-3.7744118569047	0.000179535169172253	0.0033046727218579	0.460252702332976
LY6D	-0.964331672894151	2.79700865565903	-1.64977325043684	0.0996143599633449	0.25223417821683	-5.19076950942844
GABRR1	0.962319664551299	0.133649606089048	2.90505775013086	0.00383370567735012	0.0288112728362211	-2.29247859707174
OFCC1	0.961598261172832	-2.1203776397894	3.05132298590572	0.00239884597419468	0.0208014661986556	-1.72519156782402
ANKRD20A11P	0.957997917594616	-2.2729069862633	3.63511495086261	0.000306487534779922	0.00484575735456719	0.101013862294907
SYT14	0.957066325137514	1.23232485270662	2.93332281987092	0.00350675032547576	0.0272681953406928	-2.32896891760794
DDC	0.956377407305382	-1.40180090088687	3.10492572874548	0.00201069213798424	0.01853943633512	-1.60363653647325
LINC01249	0.95483777923756	-2.25527685211979	2.18882441322414	0.0290691533125227	0.114379178869013	-3.8468993775119
TACR3-AS1	0.954702454695573	-4.5478407890342	3.51164155381505	0.000485481540563669	0.0067550998457928	-0.281001426947637
LINC00221	0.954630319434253	-4.64144788759324	2.21920599680996	0.0269186357920674	0.108902583122287	-3.72339894486734
DCC	0.953487153963996	0.574341620305911	3.23648758003846	0.00128994962406136	0.0137417858242906	-1.36107992277583
WNK2	0.952288903901206	4.85938911002687	3.99633923292585	7.39681396447833e-05	0.00174868043878242	0.802113212116198
TRIM54	0.952163964501554	-2.4462404148929	3.32333271538616	0.000954380065878059	0.0111197019914625	-0.904208783276512
GUCY1B2	0.951716702049806	-0.368327806730502	4.02353006443866	6.61595550121539e-05	0.00160789476389465	1.41402626015602
MYH6	0.95074545121374	-4.23210330694702	3.77039627559564	0.000182367468847098	0.00334139403664476	0.584785767061605
FLG2	0.950547614080625	-3.64975516799028	3.18525406188175	0.00153611910976882	0.0156219085612728	-1.30307623197855
CXCR1	-0.950120073485452	-0.993751192110056	-3.05794159110434	0.00234744945583769	0.0205252668678043	-1.69697150753557
MCF2L2P1	0.949696979125958	-1.78046215248198	4.14158412158888	4.0460266828742e-05	0.00112751913971213	1.91537236598794
IL1F10	0.947998702676403	-4.09823906611095	3.42236606411702	0.00067145296117352	0.00855425596547996	-0.571247303362648
PRSS21	0.947611970356023	2.6520830718125	2.63909223469577	0.00857102171670039	0.0505072641208868	-3.30410553326736
PADI3	-0.947503443775584	2.39825602960142	-1.74251236221405	0.0820307205020054	0.223913033202143	-4.98044594376776
SLC7A11-AS1	0.946946425640863	-2.07780838673787	3.20366116803814	0.00144307051372991	0.0148958023592617	-1.28028952625122
NEXMIF	0.946856743625943	0.233049520850491	3.54264326840505	0.000433070410387834	0.00625709912995543	-0.34269639962655
LINC01819	-0.946794261440371	-3.42930765238437	-3.01773793073771	0.00267593506903394	0.0225309857957665	-1.77005023610209
DUSP4	-0.946742849976553	3.69773722833582	-4.23911407576778	2.67103615529332e-05	0.000847300229039231	2.03422629154008
ALDH3A1	0.945475439102075	5.62883217683328	2.19446871002536	0.0286587624069654	0.113233324021026	-4.65441545019095
GMNC	-0.945434095492301	-3.48162558003409	-2.34324186531386	0.0195060721729659	0.0883151028062603	-3.45343287801806
CDIPTOSP	0.944822503169619	-0.836119818335322	3.96936010404614	8.25745798202125e-05	0.00188729735527228	1.23735474964432
NCR3LG1	0.944430074598656	1.33851845539845	5.24154556481511	2.34881436761878e-07	2.11107626473413e-05	6.58983088318059
UGT1A8	0.944115191003757	-3.80638345351597	2.29146167973115	0.0223496777468709	0.0963992909821261	-3.58642507307045
UGT2B7	-0.944110513251558	-2.84525214988069	-2.51198567488238	0.0123177980869897	0.0644407512400906	-3.08226229555838
EDDM13	0.943953632041922	0.907222381361674	4.31140337396043	1.9531110919722e-05	0.000677746532489065	2.46066358648856
CADPS	0.943386517836735	-1.46593159465439	4.21076223931151	3.01627789402527e-05	0.000921650732304537	2.17693141242952
MMP28	-0.943302081175001	2.34154988641792	-3.23444900862732	0.00129900232675228	0.0138308396081581	-1.40173272612088
ABCC5	0.942723368617052	7.84935128470379	4.91558999267037	1.20041053932177e-06	7.67663781893027e-05	4.71143577501676
CT55	0.942282845990142	-4.88291761468065	3.11124415318413	0.00196896375328951	0.0182899133004588	-1.50360622410399
L1CAM	-0.941428390756034	1.45067951270054	-2.96974738957842	0.00312296528200922	0.0250351652358095	-2.10320048845021
OTOF	0.94079051940459	-0.841776100567994	4.234266037794	2.72726939775768e-05	0.000861031745149667	2.25058367706982
SAA2	-0.939870465131179	0.313940593224329	-2.78081686273349	0.00562583085727409	0.0378335703050859	-2.52138419047632
CPA6	0.938561460981306	-0.187956985141886	3.07311554126227	0.00223341156295199	0.0199120915619219	-1.77795422420567
ADRB2	-0.938048899443025	1.72996011885696	-4.17926761361671	3.4495691421896e-05	0.00100666340374105	1.97376075976372
NCAM1-AS1	0.93784310652106	-4.12557724867336	3.85680784621791	0.000129815414940674	0.00260846623797711	0.887295444099021
DNAJC19P5	0.937229556748253	-0.436313362864274	5.60421695233032	3.45336284962696e-08	4.62449321735616e-06	8.44248136465581
IGF2BP1	0.937186054795011	1.42312399040423	2.3007812640669	0.0218126613646254	0.0949643173814232	-3.94489347706739
GCLC-AS1	0.936848135774374	-0.395412476737098	4.19005476512578	3.29488592791509e-05	0.000975413337087386	2.05838331352387
HTR3A	0.936692304699305	-1.1996026534482	3.02625358041496	0.00260302949195684	0.0221296324895675	-1.84089659836136
SERPINA10	-0.93568352990883	-2.8273159817226	-3.24407649103122	0.00125676042387321	0.0134384462687793	-1.12033034912079
ALOXE3P1	0.932821546985459	-3.71304383926325	3.39862715794441	0.000731069658269006	0.00910551366506959	-0.650239907263997
XKR7	0.932333290620795	-3.29057945882332	3.10521429512655	0.00200876877439369	0.018530265074192	-1.54225129076043
PTPRZ1	0.932144340593677	5.70705184204507	2.62147088363338	0.00902056182833965	0.0520796499308047	-3.64497643361302
LINC01644	0.930984715495639	-2.16519867730248	3.10616180443083	0.00200246530253584	0.0184892134111511	-1.56434970251213
TFPI2	-0.929035818627155	1.83818751393954	-2.70180711898364	0.00712955064910685	0.0445108118658308	-2.8654152104959
SLC15A1	0.928610269886717	1.29481977580226	4.05305693830846	5.85686188467506e-05	0.00146300550265065	1.40920876575163
LINC02840	0.928448882845846	-4.8302391672535	3.59146554285345	0.000361150681576707	0.00546740481752658	-0.0173126079280488
C17orf99	0.928092610479622	-0.622418020850158	4.10106466952029	4.79640107953899e-05	0.00127597053168452	1.72525675059728
PLEKHF1	-0.927876803314621	3.0199753997737	-4.59602856516015	5.45368506385708e-06	0.000257205578039526	3.59725541514231
BASP1	-0.92688068139168	5.98017406912332	-4.64021520617701	4.44642291456657e-06	0.000214640420726068	3.48028149498375
TMPRSS11GP	0.926260691303003	-3.64665137949532	3.22002516117649	0.00136475382749937	0.0143623064979404	-1.19935965454769
KLRG2	0.925938251698137	2.61787978471941	4.47120121293822	9.62372966624403e-06	0.00039510756796413	2.95582713068323
PDZD2	-0.925142323818914	3.61631407052831	-3.68813632911215	0.000250534077931579	0.00421848646157705	-0.0408280014482649
CT75	0.925132215869247	-1.15777995862596	4.19550547566838	3.2192608620109e-05	0.000963251416090559	2.10942764362025
PDZK1IP1	-0.925075075610527	4.09763126714571	-2.65100120250125	0.0082786940935596	0.0492207339835503	-3.28280390405646
TNIP3	-0.924113052053861	1.2294715196697	-3.51325161421377	0.000482619621912279	0.00673877488874438	-0.410027512717432
LINC02301	0.923922616040724	-3.8060172725371	2.54014650918838	0.0113806427446196	0.0611167908129526	-3.02334163348241
MOGAT2	-0.923636728690927	-3.44521328002545	-3.09217049984085	0.00209742149927155	0.019109521084459	-1.55929493895237
FGFBP1	0.923170197701721	5.26000880652169	2.90676306741098	0.00381321813425504	0.0287330594534708	-2.86231329721048
TGM4	0.922978645322203	-2.29845854065702	3.66078236195145	0.000278076669162063	0.0045367651510962	0.188984794791746
LINC01885	0.922936348247174	-4.67078825219997	2.97966915016062	0.00302529801899898	0.0244883453846193	-1.87809902310945
NEURL3	-0.922650108676978	-0.362146061689546	-3.92203386410606	0.000100009457905455	0.00213990142428834	1.09512982878655
MAGEA3	0.922300068239798	0.469797779068412	1.55137472553477	0.121441595090229	0.286760254063353	-5.22325115588702
PTPRT-DT	0.922244113607023	-4.11027209936167	2.48241644029315	0.0133750264470748	0.0680809422818841	-3.15338192295023
LIN28B	0.922226415985713	-3.21744406397842	2.02969361259449	0.0429141986119889	0.147606792777972	-4.13104167974822
KIR2DL4	-0.920985172920718	-1.31203541828821	-3.78161286614928	0.000174559710902458	0.0032309739440044	0.611250185876894
EPHB6	0.919528299781448	3.85505549506946	4.50650425522915	8.20665742187668e-06	0.000348398799018522	2.96130255163557
SCIN	0.919156950413411	2.80082071061799	4.06972567984492	5.46565430054199e-05	0.00139279949244846	1.3038740736028
MYO3B	-0.918692183115943	0.417269952134368	-2.73374437946112	0.00648281322706386	0.0417886203676253	-2.65408390333751
CSF3	-0.918321832356747	-0.0326689261046701	-2.45873969449052	0.0142787749100249	0.0711371774730905	-3.2986759427991
DGCR6	0.918147898590173	-2.97603281167143	3.47616823878551	0.000552709940716244	0.00740646168375502	-0.411516699020456
KYNU	-0.918075032361993	4.51770255981224	-3.36442008004125	0.000825690556375922	0.0100030380518329	-1.26499381377449
C5orf34-AS1	0.91760131746638	-0.368000811809523	3.96796125235071	8.30457546487998e-05	0.00189023949105817	1.20958844572716
DMBX1	-0.917225922923024	-1.29321758263878	-2.81204526157664	0.00511530210649006	0.0352376695410831	-2.365554932012
ZNF711	0.917219476496684	2.79952395658977	5.03237253915015	6.75887870079269e-07	4.83368841279271e-05	5.46074049724502
RNF217-AS1	0.916770899940334	0.974162950050986	4.37432015763021	1.4819259876392e-05	0.0005481571903128	2.71602591471759
LGR6	0.915925286666253	1.86542206060185	3.62552981126445	0.000317779672929031	0.00497696845679195	-0.214547800832536
LINC01989	0.915437432724419	-5.20120562857262	3.70039524083179	0.000239042285004881	0.00406963371390989	0.35036244320919
DPYSL5	0.915193901413635	-2.70003183253593	2.28204898963249	0.0229037259723054	0.0980472096814867	-3.63193579335342
SPRR2B	0.914726394165882	-2.03963045355085	2.04553486668939	0.0413224372159231	0.143842740713418	-4.14238467501494
FBXO2	-0.913996569817813	2.77023233944215	-3.34771702445554	0.000875924373541577	0.0104842945562538	-1.08940864349085
MYOZ1	0.91331624063158	-1.2072801908656	4.18689635787158	3.33947822373098e-05	0.000984233515481598	2.07811488905608
PRR9	0.912397023731156	-3.06437954993242	2.28089047188365	0.0229727387572248	0.0981741393066837	-3.6247222209108
CDH22	-0.911804760125259	-2.6437867328292	-2.34635772199187	0.0193455518442646	0.0878870322159048	-3.46325949843099
PARD3-DT	0.911798426243685	-1.85708194145842	4.77772014796293	2.33072015298402e-06	0.000129272859085537	4.52409803042848
KANK4	-0.911165526369299	0.591420516165268	-2.74067919987331	0.00634957650331632	0.0412395569608283	-2.65231092719379
KRTAP4-1	0.910157631855826	-1.16222585046082	3.41750188570007	0.000683286364686924	0.00865076956510037	-0.6553896369825
GCOM1	-0.909499611755455	-0.00163193351763628	-3.99781659527357	7.35223265241959e-05	0.00174020282459938	1.36324672387348
SLC5A2	0.909121198107912	-2.90922479662322	4.82610496260138	1.84988920328173e-06	0.000106678726222776	4.73024914139822
IL19	-0.908691932496722	-1.93902730920538	-3.49343502664198	0.000518967923751406	0.0070537922224876	-0.352179671661296
LINC01228	0.907105070880279	-5.14799308824284	3.1628682919896	0.00165674061929618	0.0163324829924984	-1.35042157322608
NECTIN1-DT	0.906869423209188	0.0389866854509836	5.13925467394498	3.95618023607354e-07	3.23515017419571e-05	6.15275358850146
CES1	0.906742160016445	6.30084863082198	2.13934236965769	0.0328892328984039	0.123730579830834	-4.77634282196808
KLHL13	0.90645753133204	3.86956571212761	4.37714073174775	1.46358211013954e-05	0.000544247054174366	2.41513073909615
REG1A	0.906257867986926	-3.56146136955786	2.7701479854636	0.00581054306299372	0.0387492532539818	-2.45598328542766
MIR3659HG	-0.906239594376478	-3.15200191625445	-3.26983080156272	0.00114993224756879	0.0126416518654215	-1.0392405035585
CKMT1B	0.905218940504646	2.54551885974435	4.18094342754643	3.42509301633947e-05	0.0010050129552209	1.77579537151275
SERPINB12	0.905181913125215	-1.83311082421112	2.16308801048639	0.0310053440738949	0.1194023908468	-3.91931324524113
FOXL1	-0.905063864651886	1.12468433199476	-3.92100559048557	0.00010042442708376	0.00214306801454786	1.02523134290628
FGF14-AS2	0.905049633019613	0.0955288055161563	5.16081928415736	3.5469215997468e-07	2.9488219449895e-05	6.25260614854668
STATH	-0.903679326138144	-4.35458523842195	-2.44141034981481	0.0149740768639508	0.0735724589181015	-3.22013634391083
SPRR2E	0.903567681314887	1.9053532911505	1.81563143310813	0.0700229290344762	0.20346111883281	-4.98062851730632
ADCYAP1	-0.903381122710929	-1.19982923086398	-3.16105643777499	0.00166687622044352	0.0164081006454614	-1.39302314532058
KC6	0.903216615999431	1.0152057882906	2.74336950651675	0.00629855739258357	0.0409509137876505	-2.81419128249751
IL1A	-0.902942904719102	2.16860657750898	-2.42449574179348	0.0156814188555454	0.0759300658046624	-3.58811661849079
TATDN2P3	0.902300570361852	-4.40437189534942	3.39331642626724	0.000745065154446259	0.00924520213101132	-0.659447369866465
FAM133A	0.9018980648693	-1.64480306675606	2.1637300110559	0.0309557273539058	0.119285366530027	-3.93069742288573
NOL4	0.900961462491489	-3.85918361458432	2.80012661783728	0.00530497658378751	0.0362455841653395	-2.37311499653414
CYB5R2	0.900620883579072	4.78489668914727	5.31514491633818	1.60557863312967e-07	1.60985479732846e-05	6.65162972177968
AMH	0.899192437686955	-0.653273598139679	3.33191455809494	0.000926052459646142	0.0108520701672885	-0.957670180714816
LHX9	0.898970292381961	-1.60305051048406	3.12613101673718	0.00187378038450446	0.0177528680019077	-1.52681271112055
ERVW-1	0.89794216568998	-3.49937570844767	4.16001863027044	3.74292667427556e-05	0.0010712551088619	2.00043534442437
ZNF730	0.89733852808663	-2.29423504888455	3.01492933547655	0.00270038790921768	0.0226649056797191	-1.82074154377729
SOX14	0.896883630129033	-5.13511955001008	2.67198457153368	0.00778531915654369	0.0472303049955963	-2.67954192375021
OLFM4	-0.896646385816473	-0.704543230378211	-1.91956520550639	0.0554788840720287	0.17476636783852	-4.37754536041073
FAM43A	0.896283592757497	4.71245240326581	5.34358317218306	1.38445582301216e-07	1.43875244982092e-05	6.79817278173788
DPY19L2	0.896210710638628	0.0676248550666014	4.55055710898264	6.71740668502727e-06	0.000297849812414109	3.50721934406296
FAM8A6P	0.895459032614451	-5.68347225295379	4.30211974188471	2.03373704623024e-05	0.000685458704112026	2.54941546495657
BST2	-0.895441539267262	6.08486931407275	-4.19887550884394	3.17333439300016e-05	0.000959356683992912	1.6072377250568
SKOR2	0.894976111044229	-5.98886905001767	4.23270213401788	2.74564898768249e-05	0.000864649958931211	2.27996376936768
LINC01816	0.894103436890479	-0.593767788122543	5.3505320520278	1.33509182832136e-07	1.39471660997361e-05	7.17601159186753
LINC01127	0.893988146262788	-0.186510207944306	3.45784212726121	0.000590757136063545	0.00779073174876135	-0.589823617614124
CPXM2	0.893604317581075	4.44453221995146	3.72365816364459	0.000218586028682858	0.00380823813093726	-0.18447132388159
GPAT3	0.893431439174793	2.94936385481629	4.12041765394952	4.42284620324805e-05	0.00120558811876241	1.48399208699295
ADGRE1	-0.893399067878141	0.0564762347619183	-3.63461684313708	0.000307064943516068	0.00484720476105705	0.0678737908396867
MMP20-AS1	-0.893297420325863	-3.94324786193424	-2.79909847718572	0.00532163337769441	0.0363265654413741	-2.35427052929399
FGFR2	0.893070519852484	6.11404088862186	4.28790493350269	2.16337753831676e-05	0.000719431200367239	1.93596018432629
GALNT8	0.892697507348187	-2.49005756227671	2.95709383001025	0.00325170532769005	0.0258079858406522	-1.97634540703548
CNMD	0.891484975404288	-3.93753234189184	2.29263180407179	0.0222816255601245	0.0962184398045302	-3.58067762625955
KRTAP3-1	0.889714057634923	-3.9345549231704	2.62852124860487	0.0088382246718313	0.0514287246652231	-2.80680857952205
HSD17B2	-0.889268123683912	0.0355931984691381	-2.92977423346978	0.00354635268678937	0.0273946477582301	-2.10478381548566
KLK13	0.889151962040193	1.13585804893577	2.46279086526057	0.0141204097869789	0.0704185294875258	-3.53287017147306
SLC35G1	0.888831654603834	3.89810680707186	4.78490715843228	2.2523654110545e-06	0.000126240019794299	4.19020444707273
CLDN17	0.888096203262932	-4.65187107782737	2.85003585454755	0.00455103001339563	0.0325822396330402	-2.22923919460069
NRXN1	0.887938139208153	-0.845971405951364	2.34266228115666	0.0195360591394507	0.0884107480175687	-3.60424936820451
PDX1	0.88790817761123	-3.71613825987058	2.47323628134256	0.0137192356710247	0.0692311353930087	-3.18151185224241
LHX8	0.887444110421893	-3.93042776251349	2.44680185000839	0.0147546155086743	0.0728529678902694	-3.23844784437054
PLPPR1	0.887423760582657	0.932871658346441	3.16978662798772	0.00161856007932212	0.0160592388178589	-1.59663377015755
NRK	0.886062692551449	0.234403211099033	3.4364511816262	0.000638256206255697	0.00825348417590404	-0.691428702770183
MYEF2	0.885941011405313	2.64268323012189	4.6062965787863	5.20171577404138e-06	0.000249494795287134	3.53767543462537
KCNMB2	0.885720642388219	-1.03646885317656	4.89143108930818	1.34996071858814e-06	8.4174269431216e-05	5.02583463801201
LINC00534	0.8838859143024	-2.56103120016807	3.17371099019666	0.00159726522523312	0.0159590551021915	-1.3539281106887
GCLC	0.882600897760889	7.1530140724927	4.3021339432927	2.03361131726906e-05	0.000685458704112026	2.0027053297239
PLEKHS1	-0.881954143746411	1.19227415142361	-2.31809244536883	0.0208449839679218	0.0923035874638136	-3.72843663655587
NEFL	0.881811608794537	1.09790559218602	1.92003422107787	0.0554194656948625	0.174634333387491	-4.68560127635525
PPP1R14D	0.880623786289991	-1.94729809530768	3.55593601294481	0.000412262588905305	0.00603512504506791	-0.170226963629679
BDKRB1	-0.880448583678305	-0.102354784325183	-3.69581391961401	0.000243277616787548	0.00412414467949189	0.284565340017498
BCHE	0.880381983599508	1.91275195959393	3.32160323131271	0.000960185473300271	0.0111751676932587	-1.23093557422501
CCKBR	0.880276559300073	-3.73600721485978	2.45029018011013	0.0146141422410049	0.0723742814928694	-3.23409241118454
TBX20	0.87977529917424	-3.84961189323888	2.49742794073208	0.012828647444103	0.0662619731949744	-3.1226152058762
BEST2	0.87875476237247	-3.55487645515691	3.4145079047824	0.000690666386044857	0.00872206734224875	-0.601345962134503
PVALB	0.878686198625529	-1.7006413947378	3.24769655670494	0.00124120867576799	0.0133330619411114	-1.15956097344692
LINC02487	0.87797552822302	-2.97953666384479	3.24722840828131	0.00124320975089261	0.0133348761439	-1.12645902233567
MYO3A	0.877018275784357	-0.928974602553573	2.35659450498092	0.0188263026250218	0.0864326151051388	-3.56737856524513
MYO16-AS1	0.877014197224523	-3.45610824286472	3.11916873705645	0.00191775524259411	0.0179479223055724	-1.49870304180681
PAGE2	0.876583277243933	-4.35742669145981	1.88936151532934	0.0594189680040822	0.183130470896733	-4.36337772341757
PMEPA1	-0.876317296279348	6.07797087049179	-3.96779212408973	8.31028944565937e-05	0.00189023949105817	0.699643979688207
TDRD5	0.875577200650545	1.36289385517449	2.6445840354639	0.00843508433739232	0.0498977876620187	-3.1162410163341
IDO1	-0.875145546186655	4.06349094740729	-3.11136917315812	0.00196814619489727	0.0182899133004588	-2.00067770834434
S100A2	-0.874438053812136	8.0812770653064	-2.5965519447735	0.00969231631257628	0.0546765019465181	-3.70838769516053
GPR39	-0.874254031274289	-0.430415627840679	-2.85392172768916	0.00449662441353372	0.03227379385728	-2.286189185405
NOVA1-DT	0.874160752740201	-3.7281452494832	2.51873269205366	0.0120872273245651	0.063685356959875	-3.07477865243036
VGLL1	0.874036480252675	0.285109307065882	2.83083937636107	0.00482867390238479	0.0339618751136861	-2.50255802681545
CRYBB3	0.873326893254477	-0.87949334694008	4.78115342203807	2.29296768035141e-06	0.000127797721022491	4.53388457578034
IFI44	-0.873304278098952	4.37137978034362	-4.27535466585514	2.28436225883175e-05	0.000752143236806433	2.0954077986403
DACH1	0.872553333002934	1.70104254750325	4.19581362996415	3.21503519843723e-05	0.000963251416090559	1.93324284763598
MTUS2	0.87234376186929	-1.69782570944747	3.90926896703081	0.000105277802313505	0.00222758005255712	1.0490230039569
SLAIN1	0.872239866420558	1.54879352341982	5.04940048483368	6.21000902721083e-07	4.60625688178207e-05	5.65675959455154
KDM4A-AS1	0.871139653352439	1.30901395688547	6.68326092649359	6.22484577004624e-11	2.48408695299465e-08	14.4426204080265
CHILL1	-0.870559558611464	-1.60935417215569	-3.70163807717787	0.00023790533184767	0.00406420011084428	0.337557118673055
NKAIN1	0.870479715988444	0.0919032469020968	4.09996555670863	4.81849253689034e-05	0.00127850241474166	1.68383686610968
ROPN1B	0.86950894512964	-1.77224820363092	3.73114823266288	0.000212358459610367	0.00372009512256861	0.417949013778713
GPR63	0.867871856853837	0.441225633271107	4.31277316724413	1.94147642623684e-05	0.000677242642180134	2.50162048350744
LFNG	0.867274907681034	4.31385429072376	5.91260225682871	6.22588172050059e-09	1.15023164786248e-06	9.81640419393082
CCNJL	-0.866973677695504	2.63661334059855	-3.71636045966935	0.000224818748236724	0.00389393097531889	0.164607567942721
SLC35G3	0.866569454037604	-4.8814494828626	3.67562015502561	0.000262801838686066	0.00433201944375877	0.264732341461328
ATP2B1	0.866191399511371	6.44864943872259	6.29967036303286	6.52222189021505e-10	1.79272683363016e-07	11.9457300951864
NLGN1	0.86536062298244	0.254693977934667	3.29876224940714	0.0010399978708911	0.0117770019965325	-1.13240237900251
KRT3	0.863894541940835	-1.75514864639411	3.05864449541496	0.00234205090735089	0.020488199657933	-1.71507045849985
MYCL	0.863558623028241	4.45491475474245	4.87418227058344	1.4675690825318e-06	8.92756277553568e-05	4.55182841590431
ACP3	0.863337069858239	3.24879413579239	5.92658059369848	5.75043309257913e-09	1.10325376438684e-06	9.985233055911
ANKRD13B	0.863324974739269	3.76239203991067	6.21476726371121	1.08052695059057e-09	2.76407105706842e-07	11.5516080079616
ARHGEF4-AS1	0.862786355817351	-0.258220470425738	3.95150120314738	8.87848801675636e-05	0.00198601425334461	1.14181824887626
STK32B	0.862395410008844	1.17749359452195	3.91656184704531	0.000102236557794931	0.00217476123420284	0.904822415624259
CCDC60	-0.862326549642473	-1.70440487210741	-2.22081693290371	0.0268085583552074	0.108633461588435	-3.75339565922174
NECAB2	0.861783582536638	-0.513244946092798	2.79636499017573	0.00536614896293838	0.0364931050639091	-2.52590820314677
ZG16B	-0.86140774841377	0.959257840357045	-2.86335015769887	0.00436706642350891	0.0316250988836422	-2.35739188559945
ULBP1	0.860830076903086	1.61476574640011	4.34329116263049	1.69879632416917e-05	0.000600994380428146	2.53561486590069
CAMKV	0.860807809610465	-3.44457804599032	3.37606862261185	0.00079225898049046	0.00968623985154788	-0.723557581923281
SLC22A3	-0.860631029752209	2.03343637954792	-2.83860531071152	0.00471455234312701	0.0334290912943899	-2.5288339260899
MDGA2	0.859748460059182	-4.57685449612605	2.70447158041387	0.00707345361952477	0.0443407540277655	-2.60664918275375
OCA2	0.859000398394266	-0.21317672537751	2.74519291470924	0.00626418891615142	0.0408311059635519	-2.68044639456809
SLC25A48	0.858548526080152	-1.27772093455885	2.98303253056345	0.0029928292852451	0.0243044048549025	-1.95558971025906
KRT4	0.85820700593192	2.40426652431059	1.98938461639494	0.0472005442634092	0.157332519159339	-4.72634742397181
MAGEA8	0.857631515293599	-3.52186383555712	3.4812878896904	0.000542497428575239	0.00730887994082495	-0.388178844876863
NPPC	0.857502624535406	-0.400200359928478	2.41102192156552	0.0162658044214055	0.0777741662162241	-3.49043696252015
LINC00543	0.85739698422444	-2.93742348572795	2.77057808001361	0.00580299193881936	0.0387118348897568	-2.46578165540803
FABP4	-0.857395436054399	0.745530085417265	-2.37632525405043	0.0178598809578857	0.0830865480887604	-3.55920415063945
EPIC1	0.857312556363192	1.22714849909073	2.91116281751235	0.00376081989295714	0.0284893187687866	-2.37894367358182
PMP2	0.857033724597085	-3.95275386092707	3.05521300943635	0.00236851437617496	0.0206280957432645	-1.67551402756918
LHFPL3	0.856840434958648	-2.90425191384191	2.7017200357495	0.00713139082317384	0.0445108118658308	-2.64316512245266
CYCSP6	0.856784623725096	-0.883447196026504	2.47943138919605	0.0134861012539554	0.0684386314230915	-3.28871292511278
RPRM	0.85625891240992	-0.0538894415550007	3.3130257596304	0.000989465606194043	0.0113665644691563	-1.06213264805178
BHMT	0.855944090017617	-2.79686633945958	3.01017758226218	0.00274222550347081	0.0228648664733611	-1.82109738825893
GPR149	0.855923241726506	-3.41299709550482	2.09726315707924	0.0364694747167161	0.132376829001753	-3.99446764740609
CPNE4	0.855788554128231	-0.701768390212944	3.15947785915233	0.00167575347747479	0.0164710882443618	-1.4818982002745
LINC01610	0.855606352212752	-3.41075624520982	3.0193610325504	0.00266189635262236	0.0224578511306021	-1.78447570080415
PGLYRP3	0.855126760977175	1.11558741842145	2.3809961246954	0.0176375838643594	0.0824167758587783	-3.71738778375807
FYB1	-0.85440316430403	4.46372152437833	-3.90191595114316	0.000108430683446153	0.00227130666811244	0.616115305135343
LINC01270	-0.854317924665155	-0.349825618730863	-4.15868247043511	3.7641481245655e-05	0.0010712551088619	1.97966393652127
TARID	0.854150774534799	-2.71557547333015	3.1533875985435	0.00171041289422259	0.0167211506508688	-1.41045033977269
NRSN1	0.854148820437111	-4.86237730909222	3.00029867430999	0.00283111308667519	0.0233812911500124	-1.81756442337176
UCHL1	0.85313448933327	5.82761602631213	2.72709048219272	0.00661301854972545	0.0421294888641992	-3.36924905223648
LINC00354	0.853070303769049	-5.96871465871678	4.18378820525631	3.38392192409895e-05	0.000995020107562526	2.09292973798438
GPR83	0.852998513358954	-2.05719479177503	3.9664380819822	8.35617015689446e-05	0.00189682210626297	1.26565689516665
LINC02527	0.8523552686702	-3.24713508704237	2.79682040812677	0.00535870902135339	0.0364673673612088	-2.39131680339004
KLHDC7A	-0.851217702641077	-0.741643336573582	-2.48565831449293	0.0132553145065581	0.0677467444542401	-3.19928598405176
CACNA2D1	0.850927927055844	4.25198235767872	4.30267657284066	2.02881282577326e-05	0.000685458704112026	2.07022609684233
AKR1C5P	0.850554579678194	-4.80578819806277	3.5901045384928	0.000362993857610655	0.00548698215220107	-0.0215375877921877
ERAP2	-0.85041604205723	4.42802723221153	-3.14044605539882	0.00178626882902388	0.0172055451849852	-1.96514522940681
FZD10	0.848359099033344	3.14042108354315	2.99716540960268	0.00285985172880011	0.023549155338397	-2.3952933965213
OR2A1-AS1	0.848182687370802	-0.328590956774642	4.55639544827284	6.54067764840728e-06	0.00029261466618536	3.55006429905015
NUTM1	0.848085871261806	-3.78585981231259	3.44538060996973	0.000618010639868837	0.00805958581523065	-0.500611539139578
KRT87P	-0.84768365839784	-2.08199728984767	-2.94339373174647	0.00339654671311364	0.0266921215308218	-1.99711118393366
KLK11	0.847567886786657	2.66152615966508	2.44578216284344	0.0147959026054367	0.0729845845948772	-3.77822515992978
RSPO4	-0.846923803898061	-0.234692136197194	-2.72776536428207	0.00659970561576908	0.0420856831592879	-2.63230425193203
DISP3	-0.846711238846122	-1.96588004663572	-2.80065622401729	0.00529641493519073	0.0362163698429955	-2.38198278743752
CYP2S1	0.846690233028723	6.36889297605686	3.39913826496569	0.000729735726070407	0.00910026058892676	-1.36219825075515
FRMD1	0.846258297532625	-3.75223799834186	2.69780348837215	0.00721459563332485	0.0448171938579485	-2.63689981387493
RGS9BP	0.845773518636992	-1.8807609507048	4.67882073390677	3.71491051268287e-06	0.000187637018305891	4.09656662982175
LRG1	-0.845270980787601	3.66292323752693	-2.9021603997668	0.00386874432470579	0.028987253289844	-2.54636777929661
LINC02167	0.845097923583431	-5.31950313171333	2.95127547446594	0.0033125149022371	0.0261553659850957	-1.94701370942195
JAKMIP3	0.845073832457519	1.22774525815099	2.92442403443225	0.00360683303139761	0.0277116440028789	-2.34327793622617
EPHA5-AS1	0.843865527468579	-5.4112641249191	3.64711939744471	0.000292876526802676	0.00470133977417039	0.172140566573421
GZMH	-0.843166994356186	1.45390076548336	-3.727873829268	0.0002150600967165	0.00375752549017892	0.304253987506581
PAGE4	0.843120253222017	-5.38677559526742	2.97175047570323	0.00310301816384637	0.024925330685679	-1.88984782233103
MUC4	0.842877747116141	5.19664667915031	2.84204499116327	0.00466479273026126	0.0331705664101578	-3.04066382685402
SNCB	0.842524477989296	-1.95108820482898	3.22979326948194	0.00131989807758734	0.0140308611305809	-1.20323014703228
LINC02041	0.840396882986258	-0.546243477814912	3.62467105471863	0.000318810205469732	0.00498919218018632	-0.0018637391454801
SYCP2L	0.840159687453016	-0.988899477496867	2.99651093588781	0.00286588825663874	0.0235612148268285	-1.93581424518382
KIF21A	0.839903118287523	5.2858961415497	7.01362169602024	7.53590395774641e-12	4.2961111905404e-09	16.2939691326685
GZMA	-0.839841661848217	2.7885289744266	-3.72196013200514	0.000220021562850505	0.00382412042121613	0.166910381671308
ALCAM	0.839809054320667	7.30195122788175	4.93413922335257	1.09656810074034e-06	7.08084896895534e-05	4.78695901836249
NRCAM	0.839389531878689	4.64530144913943	3.07018301676242	0.00225504555947025	0.0200045964494256	-2.35137560435311
CXCL5	-0.83934440356959	1.06548103539503	-2.41724004049311	0.0159937688793229	0.076971459346148	-3.49343144075997
MAP1B	0.839200470324962	6.00419619416696	3.70129251438537	0.000238220942666836	0.00406605857059998	-0.321351218260346
LINC02196	0.839112285746831	-4.57588345645394	3.17456636055703	0.00159265817965327	0.0159369652249859	-1.32189099685941
DUSP5P1	0.839054531708598	-1.46691061910152	3.85797313281036	0.000129216027401277	0.00259903971243717	0.857853535966142
LINC03040	0.838411200762019	2.20926765230371	3.14169038163601	0.00177884275658829	0.0171892478328295	-1.82891655672192
RIPPLY2	0.838358428880824	-4.05746923304075	2.58652960495503	0.00997487098296365	0.0558562618199327	-2.90637086738346
WNT2B	0.837590427889817	3.33247465258799	4.46592688362441	9.85460518798176e-06	0.000401283545542449	2.85715050485192
LINC01096	0.837228998243448	-2.07595256327696	3.16493270324109	0.0016452615384804	0.0162433960798117	-1.39294935687365
GTSE1-DT	0.836971771100768	-0.252438833373423	5.91279141151193	6.21919900125474e-09	1.15023164786248e-06	10.0553370050072
SCNN1A	0.836612959179635	6.49177303530455	3.60239608603394	0.000346662867162401	0.0053084913188729	-0.671038781985416
CKMT1A	0.835052252435798	2.04469015631445	3.81305341378424	0.000154320896797246	0.00295221941878758	0.438460093430296
TPO	0.834773510457657	-1.9820209846164	2.98914517414885	0.00293463539599652	0.0239951827925242	-1.90175207494419
ASTL	0.832457087604862	-2.29328203013986	4.07189179900455	5.41667841982306e-05	0.00138229025557909	1.66062354068641
GRIK3	0.832399866730085	-2.77048517559215	2.6227509907424	0.00898720734674132	0.0519622567920978	-2.84261008497406
SOX1-OT	0.832276571840366	-5.52250776077269	3.10623300554985	0.00200199236089343	0.0184892134111511	-1.50988911890958
SHISA6	0.832223018462078	-1.23091456223416	2.70752496426776	0.00700965729576808	0.0440376864050568	-2.70123916116079
TLX2	0.832040159401329	-1.43644475762636	3.13620187006105	0.00181181342561015	0.0173386634442203	-1.50497498647011
SP6	-0.830497207682256	2.65601217176796	-3.96775477109703	8.31155191497216e-05	0.00189023949105817	1.07866541172612
CCL20	-0.830430121258729	3.36939101442956	-2.32144124702841	0.0206621839483702	0.0916772417882658	-3.97935747137888
ECE2	0.830130009172912	-5.48755979306516	3.47841114911186	0.00054821394556109	0.00737096553624018	-0.379842688920585
PROSER2-AS1	0.829433545689462	-1.77949765222926	4.763465032353	2.49397139564416e-06	0.000135962325839585	4.46195264741087
ALOX12B	0.829217279462586	-0.360334503416938	3.01295336566233	0.00271771409343865	0.0227428077859884	-1.93488029387666
CYP4F32P	0.827759776668633	-3.93310400087924	2.46496834479719	0.0140359335006777	0.0701890643586937	-3.19570524670954
LRRC3B	0.827616699718175	-4.58601456266787	3.06570797752997	0.00228843047146177	0.0201594053850228	-1.63670154504241
CACNA1I	0.827337510544426	0.215541397516667	3.41526658535345	0.00068878927734535	0.00870387108984912	-0.757441442398525
ODC1	0.82702289772763	7.85730140185723	4.37074096814346	1.50552028993257e-05	0.000555261485120603	2.29953265992351
PLAAT3	0.826878811887685	3.77755702889592	4.57162021606454	6.1005559688644e-06	0.000275680971200233	3.25470477779744
IFIT3	-0.826816196365417	4.90154653196716	-4.30406570619088	2.01657789714171e-05	0.000684890536623123	2.13991060851319
BNIPL	0.826345502377752	3.19482748686799	4.23554512460437	2.7123243725692e-05	0.000857670494546327	1.91840176489639
LINC01122	0.82587695509732	-2.4502756922611	3.48048090092902	0.000544095390331754	0.00732546243136942	-0.404679972172123
AOAH	0.825846086061172	3.57576050331421	4.57800558558549	5.92455426488619e-06	0.000271129888181822	3.31017410827185
MCCC1-AS1	0.825004509914958	-0.844842047314412	4.82672799227625	1.84437017156273e-06	0.000106668747922293	4.73533963658529
IFI27	-0.824539957822284	7.12710750053036	-3.32108383214398	0.000961935349884656	0.0111850210001448	-1.61648425558336
LINC02761	0.824242166993135	-2.43052231638497	3.74154020514828	0.000203994456621281	0.00361162501594003	0.469834523164587
FPR2	-0.824049053544965	0.421009460616225	-3.10887325236455	0.00198452738641821	0.0183746055411613	-1.62381058323601
LINC01426	0.823941854896933	0.900086221769641	4.04416919141872	6.07618122165637e-05	0.00150419409324702	1.4177311912774
GSTA4	0.823445200526443	5.33986735165386	5.56328835770235	4.3103700141531e-08	5.5847281098959e-06	7.89899892555441
CECR7	-0.822910819767928	0.295504638725243	-2.37611122818882	0.0178701256556012	0.0831148291855967	-3.52218641801194
LCE3D	0.822374975171164	-1.90051616631104	1.75255051831133	0.0802891766685035	0.221119384688289	-4.67481512848512
KNG1	0.822223133151671	-4.55804072902062	3.61509662993963	0.00033051428539204	0.00512236228954769	0.0596944974563067
PWP2	0.822063829149811	-0.42128858419554	2.93386027302692	0.00350078764713938	0.0272528736103035	-2.15231890464792
PITX3	0.821833160392281	-2.98068024200519	3.83084728790846	0.000143870163310379	0.00280062572539707	0.788434281263187
CDX2	0.821674080869408	-3.00204406958022	1.98193866258272	0.0480306098793682	0.158907296663827	-4.22514669661954
BPIFB4	-0.821534985672071	-4.03469802512415	-2.68298486741162	0.00753737442580531	0.0463033349501519	-2.64966545730661
GLI1	0.821086004522329	1.59967528509275	3.70072474286893	0.000238740357741784	0.00406809566317441	0.0852388990562689
SAMD12	0.820842331446713	4.80691156839094	4.59399720311603	5.50490301900725e-06	0.000257205578039526	3.26904226478139
ELF5	0.820392192743511	1.5773855623176	2.88909442715184	0.00403040880930876	0.0298621414675595	-2.48267232379668
SPRR2D	0.819873349245816	3.57068861105748	1.82181595797407	0.0690773648466729	0.201712375352797	-5.22039241215641
MUC15	0.819237477064849	1.75883953273286	3.32031648936184	0.000964525980218582	0.0111955711944743	-1.20925201345039
PRR20G	0.819102401406432	-4.37907928081731	2.7602270084008	0.00598720930257335	0.0394897078575348	-2.4674016507362
FOXCUT	-0.818492759119476	-1.43514787468486	-3.11483537706933	0.00194560330937196	0.0181412272156543	-1.52444481999307
LINC01460	0.817963966671439	-1.28149803480238	3.3551036827492	0.000853368613535615	0.0102622343659014	-0.843246678297633
EIF2B5-DT	0.817902191171566	-1.36290376121632	5.54838507618287	4.67116226172556e-08	5.93654144001339e-06	8.14259805557829
LINC02036	0.817634424305563	-1.2739757496896	3.54959252098375	0.000422072728762673	0.00612481247781936	-0.214691245891927
CYP39A1	-0.81715279261046	1.13859814042841	-3.3371770147958	0.000909070311351484	0.0107265995992881	-0.981188927859712
DMRT1	0.816831223230225	-1.82075175369402	2.58601353282355	0.0099896175753217	0.0559110349173615	-2.96595287401831
STXBP6	0.816417275412671	1.84713059584287	3.74699828663304	0.000199726802358875	0.00355816864952377	0.223567773723453
TRHDE	-0.816264096496937	-2.8703815681223	-2.35406059355023	0.0189536806714923	0.0867789789899694	-3.44318197781463
NPIPB6	0.815432553634246	-3.1111465433436	3.94883422518871	8.97494414894649e-05	0.00199634134945677	1.21243345835594
CCK	-0.814637434588708	-4.30196254744866	-2.63374747139117	0.00870520236964062	0.0509641739718953	-2.76762040407255
CECR2	0.814593401888109	2.99407265119356	3.43805196176243	0.000634581851144363	0.00822195563369057	-0.996585659865244
STRCP1	0.814373228052556	-1.70857824514927	4.14340268315401	4.01511770412007e-05	0.00112054341499709	1.92328519140922
LINC02851	0.814306389779533	0.588810739010012	3.95170821875623	8.87104214396292e-05	0.00198601425334461	1.09042889760568
MYEOV	-0.813884566996087	1.42237885449824	-2.27077248060066	0.0235832058568588	0.0999637269906509	-3.86377268680004
SOSTDC1	0.813583953347584	2.85325745515574	2.49130762849999	0.0130489724770066	0.0670701050576284	-3.6989980451136
CHGA	0.813538765985806	-1.04070958608365	2.30648869748898	0.0214893756914051	0.0940507815684592	-3.66697271038911
CRYBA2	0.81327112645327	-3.81924670094233	2.73240251697135	0.0065088834472525	0.0418433804966558	-2.547536587739
ANKRD33B	-0.813126267612205	2.18861511196228	-2.98639528993726	0.00296068560808495	0.0241120652808649	-2.13278135944623
TSPEAR	0.812991995889672	-1.01008578805984	2.84494160100107	0.00462325980989612	0.0329456796381633	-2.35065345396114
HAP1	0.812515657185029	3.17400691820373	3.0561915983193	0.00236093969048837	0.0205980890443001	-2.225974689908
KLRC2	-0.811590754941686	-3.30523005337161	-3.10636488192463	0.0020011166654837	0.0184892134111511	-1.52131002516697
BMP3	0.811334168659943	1.61411234581343	2.37790656695289	0.0177843486352362	0.0828510642817808	-3.78557153745028
PNLIPRP3	-0.811291547448021	-4.17769578588243	-2.03807354609292	0.0420658065319266	0.14556695069919	-4.06773994875208
FRAS1	0.810399939122267	4.39875879009969	3.57800189496042	0.000379776631781725	0.00568203006857311	-0.690570480479265
ADGRG3	-0.809792158796608	0.712425323111531	-3.96757300344491	8.31769795594183e-05	0.00189023949105817	1.21862961435284
LINC00355	0.808129333992267	-2.02247658720363	1.90686803333109	0.0571077996901753	0.17829321345925	-4.39760527818837
CNIH3-AS1	0.807740543013325	-4.72985035492293	3.07175709195398	0.00224340937137393	0.0199566416348747	-1.61760825193495
MSX2	-0.806555503722267	0.949408238013306	-2.97725632828647	0.00304878860830124	0.0246285340491639	-2.04601557827439
ICAM1	-0.806196470222257	6.08216087016416	-4.2948754696034	2.09884957666306e-05	0.000701479825848542	1.99465601061567
LINC02009	-0.806178782147644	-1.74551001636174	-2.81174183580314	0.00512005357760481	0.035239885834408	-2.35772442907405
CHRM3	0.805982243924019	3.55381605133305	3.59389879684585	0.000357877239580812	0.00543020879190566	-0.542160444670596
ITIH6	0.804766589687536	-1.71945809415445	3.63658317450141	0.000304791490346129	0.00482723288631696	0.0942234925848533
ALDH7A1	-0.804355847967354	4.45647838463726	-3.27673214781169	0.00112277102957998	0.012445916862894	-1.5554228223334
OXGR1	0.803972450601289	-0.103318936413499	2.81877731890542	0.00501090494148523	0.0347282342123844	-2.49704457769861
KRT2	-0.803797742534158	-3.2090725206657	-2.54120298720442	0.0113467544955531	0.061082977080294	-3.00861462993466
ANXA8	-0.803625993996387	4.31092846819931	-2.28189333063967	0.022912988045533	0.0980658194921749	-4.21625641680143
LINC02236	0.803347400071125	0.2168869259579	3.84910875935452	0.000133842119880105	0.00267055181796774	0.742427455264647
TMEM255A	0.80332578729151	1.35718443933105	3.83634731224845	0.000140777565368965	0.00276469956870764	0.598137042255201
FAM184B	0.803286782157159	-0.817301591907917	4.38988257588675	1.38338677302267e-05	0.00052676939469697	2.87613129516956
FOXC1	-0.802490169674554	3.77485108172503	-3.70591384022453	0.000234032591217872	0.00402209499790714	-0.0106962107163637
TOX3	0.802264351835924	-0.642090246612865	2.23199193554325	0.0260556334514	0.106643703437084	-3.85935346905333
MME	-0.802118240040018	3.75719625276433	-2.6092983760514	0.00934331089672325	0.0533291455530872	-3.35967964970269
FHL2	-0.801786502470313	5.366953194679	-4.12091564565011	4.41360921124252e-05	0.00120471606828895	1.34518234318823
CELF2-AS1	0.801727833793669	-2.78580771559185	3.31685731594071	0.000976285175039859	0.0112696811325823	-0.915714660988614
RIPOR3	-0.801122619265244	1.77364811510916	-4.13607175922117	4.14110653208345e-05	0.00114601246372623	1.79508535626996
SMYD3-AS1	0.801074949047379	-5.26108432492802	4.07783916556647	5.28434403532329e-05	0.0013587437698042	1.69438750860829
GRB14	0.800952421201353	0.852796254893321	3.94884125659201	8.9746885449807e-05	0.00199634134945677	1.05871788972697
PTGS2	-0.800645072964515	4.92365702303912	-2.76597623957245	0.00588424833931846	0.0391100623299204	-3.12098547586359
KCNMB2-AS1	0.800399591918135	2.78097423688357	3.7810147888549	0.00017496794126677	0.00323552857469496	0.232898915385337
LGI3	0.799856838100175	1.28171339818593	2.43944415665953	0.0150548257034043	0.0738600780083666	-3.60141302090613
FSTL4	0.799697998076031	2.8048326714159	3.30168452190944	0.00102945383810048	0.0116929898801167	-1.40628524793987
LINC01983	0.799611852936262	-4.13833277460784	3.1233381604952	0.00189130770633792	0.0178089960663334	-1.47668402001107
GATA3	-0.799310590587924	2.15445889369831	-3.0407863850828	0.00248280284076923	0.0213623825277569	-1.97548312330135
MCCC1	0.799033124155442	5.60085578118377	6.72110818483259	4.90743205403714e-11	2.03995816196256e-08	14.4639213739477
LINC02241	0.798821535131829	-3.4350387869951	2.07787896512072	0.0382277305512393	0.136817561917288	-4.03076905295578
LINC02446	-0.796774867325124	-0.663210658042327	-2.94065402748039	0.00342620919456706	0.0268198850557281	-2.04160668476125
GRPR	0.796653997344182	-3.18510882678139	3.4628226890477	0.000580181803090559	0.00767663628452648	-0.450912247536807
USH2A	0.796479330231411	-2.25237549393946	4.47727011393797	9.364484707094e-06	0.000387654695768976	3.25270323348007
TPRG1	0.794926649286838	3.58621692364662	3.88033809561524	0.000118206856270838	0.00242882110512223	0.487571056317827
SGCZ	0.794865820533674	-3.79955736249424	2.30966014480418	0.0213115504380085	0.0935000878573418	-3.54536767732192
IL22RA2	-0.794671662842898	-0.803908483198381	-3.0877202998029	0.00212848158814766	0.0192868270337467	-1.62067956596075
IGSF11	0.794617233919375	2.27856575161709	3.17580448711445	0.00158601133004896	0.01589853776937	-1.72827089303046
DIO3OS	-0.794374358053233	-0.509496924647034	-3.02632819753884	0.00260239879629826	0.0221296324895675	-1.80886543094383
CFAP92	0.793779931650444	1.13292943186768	5.53458032208706	5.03144669822452e-08	6.1590463785076e-06	8.06441965847447
ANKRD20A19P	0.792749805621169	-3.57856471198443	2.90867460952827	0.0037903716718088	0.0286314998925036	-2.08722518559318
KIAA0319	0.792616440949395	1.19765902747014	2.63782766683904	0.00860260019974059	0.050616601137188	-3.10548971449502
CYP4F22	0.79257119517343	-0.918108294443783	2.91842329080182	0.00367578578677646	0.0280564622041778	-2.15601400618022
CDRT15P9	0.792496500578667	-3.71115229999415	2.8435024719365	0.0046438525373732	0.0330570066636488	-2.25995820794997
FAS	-0.792187579789736	3.98967948526382	-4.75009893072449	2.65700339341046e-06	0.000144063012795432	4.16718452528261
CD177	0.79177624791849	0.947383019754737	2.60572289024937	0.00944005713920861	0.0536553069225189	-3.14914412710694
CXCL14	0.7911717527285	5.95098801501511	2.57510106273148	0.0103060318040131	0.0572006265884488	-3.76537704515253
LINC01456	0.79068116087653	-2.74675258643365	2.10868362238602	0.0354662880904886	0.129917173906649	-3.9866385547589
LINC02875	0.790015568564904	-0.574182431465437	4.43026215006824	1.15608625644428e-05	0.000457686291167314	3.03296993286862
LINC03092	0.789918524719813	1.14609299226739	2.58878356443513	0.0099106925384594	0.0555784283923217	-3.21825192475053
HIF3A	0.789875200284205	1.46458526785603	2.91023094889274	0.00377186275800988	0.0285616613322851	-2.40256378343802
VWDE	0.789427634136799	1.54422394107745	2.98639567841914	0.00296068191301763	0.0241120652808649	-2.19543757534461
LHFPL7	0.788759456728331	-3.94573634973087	2.87858844864261	0.0041648337581407	0.0306193544495878	-2.1627741481981
CGAS	-0.788734327392472	3.49695045651914	-3.64244915139697	0.000298102874493958	0.00476606302466181	-0.198857670383458
SPTSSB	0.788471444917438	1.55357760542486	2.55107308408214	0.0110344705662208	0.0598452816547439	-3.36528796770501
HLF	0.788154201929784	2.91559257720065	3.83475552279683	0.000141666090943596	0.00277359153752715	0.408990640404268
FRY	0.788054237346971	3.63953811263803	5.79613804100974	1.19963033808089e-08	1.99468534464401e-06	9.24173857819165
PRKX	0.787817379970461	5.91963835182239	4.93660636857846	1.08342766594745e-06	7.04157401258942e-05	4.79010998100941
SHISAL2B	0.787202391056042	-3.90878320164619	3.51914396130912	0.000472279855195706	0.00663619714839431	-0.261426216461587
PLEK2	-0.787065951547953	3.83836861302791	-3.33649343632304	0.00091125976838933	0.0107333920653319	-1.27456731908033
SDK2	0.786706242165367	4.38374274821264	3.51260211472102	0.000483772217517002	0.00674510997679452	-0.912245666313947
UNC5D	0.786316351820315	-4.15641716155174	2.31471593030493	0.0210307266239255	0.092755545607247	-3.52748580857484
IL31RA	0.785593824021671	-0.0579437492776946	2.96852093366301	0.0031352363694596	0.0251234422810552	-2.08585307506007
ZNF280B	0.785544545768111	1.46807738528036	3.28543034108759	0.00108938545197036	0.012156883625931	-1.28534887230511
PYGO1	0.784137021019677	2.84777769194663	4.5609372038663	6.40629094163771e-06	0.000287893520627246	3.32822219680497
COL19A1	0.782824827868513	-1.64692592831207	2.27239868801852	0.0234841466925707	0.0996846687488706	-3.69433714523199
NKX6-1	0.782739794068874	-1.16770688422779	3.16609211453626	0.0016388469100157	0.0161880754433383	-1.42906308139925
MCF2L-AS1	0.782529820782458	-0.318649720858948	3.48257733676168	0.000539953224149012	0.0072861292787755	-0.492403213144985
SORCS2	-0.781239745185808	2.42590263552161	-3.05440758091441	0.0023747654641409	0.0206461912179758	-1.96621211687717
SOX15	0.781095114957621	3.89100037622454	3.04096848339228	0.00248132924605599	0.0213589139113698	-2.35795100978389
SLCO1B1	0.780974390878151	-3.23209401499516	2.46785511361772	0.0139246298933072	0.0699139759086964	-3.20189949883645
LINC01213	-0.780909197520945	-4.03363901270311	-2.75977279870525	0.00599541257282387	0.0394937164296978	-2.45580196117283
ERFE	0.780896504063581	1.41747394179013	4.15533011124338	3.81789714386572e-05	0.00108054612356812	1.80677682632911
ALX1	0.780308229688057	-2.64506542446707	1.91449615082111	0.0561244737052674	0.176271308648072	-4.35875353089516
LINC01517	0.780046877231235	-4.71430814525496	3.13239133221737	0.00183503445166411	0.0174770608181642	-1.44315541649593
SBK1	0.779917194645277	3.50553678333707	3.87088490001101	0.000122747350130339	0.00250427185802725	0.462447953849058
SPINK7	0.779149005784191	-3.70583961339988	2.28170412320326	0.0229242507234169	0.098092981918151	-3.60719552255241
HSD17B13	-0.779038135854577	-1.5860825633283	-2.7067072227439	0.00702669188643729	0.0441169236029211	-2.63309020409152
COL4A6	0.778891454453989	4.18008221949529	2.56914406425954	0.0104825075503806	0.0577783075007581	-3.68226527165577
SLC30A10	0.77854594476713	-2.70040323874981	2.8270645307428	0.00488504630912391	0.0341801770871372	-2.32137030862303
FABP7	0.778530737559926	-1.70096054917069	1.92096448019157	0.0553017709282581	0.174373614938611	-4.38995917139908
TXNRD1	0.778423487238611	7.92217173302619	3.73773694305637	0.000207018847318759	0.00364898150225371	-0.169265390775451
NYAP1	0.77783766505391	-0.350797896065624	3.47507496169699	0.000554913920781526	0.00741110941188339	-0.513351064135457
LINC00320	0.777414915944908	-5.96709671187764	4.40869236548957	1.27264080014775e-05	0.000494990290162731	2.96917092879688
GNG4	0.776650218700989	2.76993920113113	2.95451986807392	0.00327847973049676	0.0259585341518261	-2.45084164865969
SPRR2A	0.776601365067997	3.8924935625845	1.58235603360146	0.11419760756289	0.274826301254655	-5.66343077501995
ANKRD18A	0.775926525288451	0.475985127350969	3.77622539546926	0.000178269674797904	0.00329048549606159	0.458544860708971
ARHGEF35-AS1	0.775791655200169	1.39599531386616	4.73578551065858	2.84295381370166e-06	0.000151267886519438	4.23822401753319
FAR2P3	0.775730571448176	-4.34658329696232	2.8102537386963	0.0051434142898276	0.0353884639051483	-2.33755133022466
AKNAD1	0.774582996280073	-3.17928682629387	3.55989421855549	0.00040624992779582	0.00597780590657079	-0.13486047253315
GRK7	0.774552201743977	-2.24782194766587	3.82189752054282	0.000149040062116202	0.00286492905530306	0.748921779436747
DOK6	0.773660564031353	1.06484440227596	3.7007163333694	0.000238748059017553	0.00406809566317441	0.142867448394719
FAR2P2	0.773360751258563	-1.96088658234681	2.76951960267523	0.00582159148725396	0.0387840450568208	-2.49612075520527
SST	0.773075432109375	-5.29271354526911	2.84752417176471	0.00458651324645481	0.0327540081626746	-2.22567658814706
LINC00470	0.772632729197989	-0.664854012302889	1.92126912011547	0.0552632738595157	0.174307319525595	-4.47768275455105
CALCA	0.772029273607646	-3.65701513039249	2.29192121547355	0.0223229304462956	0.0963672503667106	-3.58603071489234
IFIT1	-0.771893129283664	4.11881649889895	-3.34009542317721	0.000899777728535615	0.0106737604146677	-1.30354408687855
SP7	0.771849386426362	-4.01785121874186	3.46395066464453	0.000577811428372565	0.00766051257828425	-0.438419969712531
CNN3	-0.771408935148521	7.05677998666233	-6.06608616695117	2.58069360898169e-09	5.7213977311124e-07	10.6121963162545
LRATD1	0.771020582682539	5.99349038144295	3.78458099645156	0.000172547009270923	0.00320263300091417	-0.0196398507099653
SCNN1G	-0.771017083723324	1.99530489256124	-2.79199158067779	0.0054380729574815	0.0368942093575751	-2.65601827338991
LINC02012	0.769934743254394	-0.364331024460571	3.43985830551246	0.000630459359093746	0.00818448639687542	-0.627186912194488
KIRREL3	0.768787659402283	-1.12591846192589	3.42259873674723	0.000670891740775386	0.00855425596547996	-0.636635277554154
SYNPO2L	0.76878717802299	-2.265884118293	3.94694333333611	9.04393230931867e-05	0.00199887289698693	1.19854314946299
LINC02073	0.76838883633457	-2.37189398896123	3.42597416868212	0.000662799042368286	0.00848289242615421	-0.580606033448497
ATP2B1-AS1	0.768123693487716	0.894609766920685	5.85660791674678	8.54538825080640e-09	1.51083379593742e-06	9.75362962092735
SLITRK5	0.767946351262918	-0.396053431357448	2.54115166879015	0.0113483985383977	0.061082977080294	-3.17537272883524
DRD5	-0.76773660578997	-2.98417816996585	-2.83055837832238	0.00483284981562314	0.0339618751136861	-2.28746706764806
DBX1	0.767684014077013	-5.40090729808883	3.20924836819903	0.00141587518084568	0.0147293834637194	-1.20997554573891
ENHO	0.767555735952421	-1.97745720918103	2.96572926840021	0.00316333243545466	0.025297784402656	-1.96649361255688
MKRN3	0.767355210982946	0.505528240262303	1.96102331905011	0.050428293424436	0.164196432555119	-4.52428515812851
NKPD1	0.766839615056959	0.354308111431674	4.32071714447354	1.87529678435444e-05	0.00065645257435481	2.54345404521063
PLIN5	-0.766466695924149	-0.138861041488806	-3.49414606574066	0.000517620607405354	0.00704507774867601	-0.395518272589103
KCNJ12	-0.76617681269694	0.31449765316884	-3.20326611019225	0.00144501159555885	0.0149081263527331	-1.33894699188772
NLRP7	-0.765675767123025	-1.03045049124294	-2.15761307647827	0.0314312603464821	0.120308420485403	-3.90696045620419
TMEM229B	-0.765314970583904	1.98358777269937	-4.23027887061665	2.77436160409839e-05	0.000870390520229169	2.14769332446475
SLC7A10	0.765300642371312	-2.79658856668886	2.57612198340085	0.0102760547339325	0.057081881989464	-2.95486012841609
PKHD1	0.765147586943814	-0.311519283425939	2.4960847475183	0.0128767162475197	0.0664071127647352	-3.29172212493558
IGLV8-61	0.764034172175386	2.58781460108177	2.09172379524818	0.0369647296208761	0.133772284379125	-4.54551170856202
DPPA2	0.763442694274846	-3.67556738692758	1.83704365714845	0.0667939492661356	0.197325980116554	-4.46910848547983
FST	0.76245174461499	5.09656654426456	2.99682064925109	0.00286303016767143	0.0235571302827002	-2.59259632319545
PASD1	0.762415677146524	-4.89723329269733	2.28917533429332	0.0224831704392376	0.0968703735206452	-3.56798019967561
ANXA8L1	-0.762210916270361	2.88803922782195	-2.28873356317267	0.0225090440855614	0.0969399863240247	-3.99404201975022
MEFV	-0.762122712943475	0.222851886082308	-4.20334310289264	3.11341229768102e-05	0.000948426191994342	2.13597995196488
LINC02397	0.762089938897748	-2.91464722311316	3.27189439896782	0.00114174749904683	0.0125711782521433	-1.05109386496704
TMPRSS3	-0.762063846516747	1.25730818339478	-2.82881721577894	0.00485879839269108	0.0340443784398711	-2.48483372608903
C2orf74-AS1	0.76203332529853	-3.54896689483517	3.69324252842008	0.000245685646909835	0.00415437772270503	0.315570550845022
IDO2	-0.761775071518666	-2.12726105406026	-3.08806926878849	0.00212603076458888	0.0192733720335493	-1.59051066903474
SLC8A1-AS1	0.761714932189532	-2.76304096607668	3.97362196686085	8.11546301654682e-05	0.00186338128387985	1.30083173774253
CLDN14-AS1	-0.761125348239248	-0.987778172467221	-3.76767801064974	0.000184308592394029	0.00336333117752233	0.556053022046113
SCGB3A2	0.760451531887597	3.35516585332889	1.79361494491603	0.0734759167177336	0.209303266824254	-5.222760157778
SORL1	0.759586847316418	7.09865740161167	5.05359695816095	6.08150916312033e-07	4.52777434073656e-05	5.34804559515426
A2ML1	0.759437540184022	4.2511288773622	1.95747407293196	0.0508449927072627	0.164959568960159	-5.05205049209683
ISX	0.758924051611002	-5.31057884638225	3.28451425845082	0.001092857690748	0.012182005309215	-0.985103654735645
ANKRD18B	0.757819409832469	0.842972311834786	2.71904580424458	0.00677358575277857	0.0428786029584996	-2.84813383621013
CHST10	0.756600309383938	3.67596086460522	5.01308322746496	7.43731467046511e-07	5.11712895240656e-05	5.27699779051443
PSLNR	0.756357719181703	-4.69066065197189	2.49132540152215	0.0130483278364971	0.0670701050576284	-3.12002807373
RIMBP2	0.756168289951244	-0.490621017401404	2.48513069365099	0.0132747328751276	0.0677765468417147	-3.30184384257662
SLCO4A1	-0.756161915345724	2.60301818649938	-3.3566600665602	0.000848685505737627	0.0102226044492957	-1.05717186848142
LINC02970	-0.756140419835733	-1.73794187185257	-3.2985397005314	0.00104080495673222	0.0117794562119557	-0.970801048530515
RASSF10	-0.756119818949494	1.7153859197176	-2.96723561674228	0.00314814367848013	0.0251870124375742	-2.14419988438633
SLC35F3	0.755642268092719	1.04210110047938	2.74726564235935	0.00622532684691276	0.0406459249268489	-2.79860378215881
UGT1A6	0.755261586258535	0.494782354954845	2.22483425209579	0.026535746387991	0.107900498813854	-3.9881924731334
FAM172BP	-0.754820231274901	-2.52640796287889	-2.73532961681347	0.00645213604321867	0.0416767466721729	-2.54236921914055
LINC01208	0.754770862381668	-2.65420713393069	3.07214072429582	0.00224058178466499	0.0199566416348747	-1.64621559856362
GUCY2C-AS1	0.75457519481445	-0.162324150432058	3.59807136550441	0.000352328600402387	0.00536642180444948	-0.113212675982178
ERVE-1	0.754329401693569	-1.04892802264022	3.98708935973291	7.68182321272534e-05	0.00179900726013508	1.3168277731851
SLCO3A1	0.753821883122694	5.77867486334011	5.60668706145137	3.4073232653254e-08	4.59367034547552e-06	8.11834143103405
CACNA2D3	0.753400621303565	2.2178979098282	3.81113783845095	0.000155487732637068	0.00296317739188866	0.418252419319626
SH3TC2	-0.753037193707425	0.41585582974157	-2.95830184866882	0.00323920851760221	0.025749771932955	-2.06083023489338
LINC02228	0.751980498865724	-1.65806195729962	2.2262265293612	0.0264417611943471	0.107656224867346	-3.78960331153378
TACR3	0.751897778787797	-4.39345980890225	2.72973952913563	0.00656090128256762	0.0419892250816468	-2.54412562735135
TMPRSS11D	0.751635252083208	2.72947021261949	1.67772786287862	0.0940221795669276	0.243386682524508	-5.33037546627091
OSGIN1	0.750542581876337	4.41329370102208	2.71731360687096	0.00680861589998146	0.0430184651843984	-3.32599545951704
ROBO2	0.750430112478988	2.13893969454744	3.21268323769722	0.00139939222929683	0.0146267013709647	-1.59447381183109
LINC01018	0.749321333005126	0.336858252737183	3.31268354694305	0.00099065080999663	0.0113665644691563	-1.08932643369822
PHACTR3	0.748986636589051	-0.0503415839156255	2.98581046158696	0.00296625302402692	0.024137702523821	-2.03405209410045
ASNSP1	0.748516994577607	-2.94498690537185	1.80588662334898	0.0715344323021934	0.206287860138456	-4.53981100326287
DPYD	-0.748356022433179	4.60715511771659	-4.26829452460065	2.35523288389518e-05	0.000767909873768438	2.02208050894245
CIDEA	0.747793687817288	-4.11038189435937	2.65296368110635	0.00823138959008513	0.0489978867813152	-2.74160566830461
KIF12	-0.747396612095451	-0.0674706674128611	-2.83037020225814	0.00483564813301169	0.0339618751136861	-2.37501354387512
IFIT2	-0.746836563973072	3.79105159421804	-4.14726950981487	3.9501409725046e-05	0.00110638058412904	1.64005586751307
HTR2C	0.746530586962401	-0.313864768362838	2.06043570107213	0.039871228474752	0.140740381355598	-4.23837480925449
C10orf55	-0.746473335519577	-0.893072072847116	-3.70471551171745	0.00023511194152629	0.00403369610427692	0.335882784203907
SLC16A14	0.746249272534719	3.61103633301639	4.45521268697831	1.03400461948392e-05	0.00041848872560979	2.78530702455833
COL23A1	-0.745926874494616	0.915184400981458	-3.3780093500839	0.000786813051343051	0.0096382786918927	-0.837188670888747
MORC1	0.745921082620227	-4.96461038054063	2.23462660666195	0.0258808148218773	0.106167742216472	-3.68191847768612
SGCG	0.745549689656073	-1.68111287664279	2.69724153633168	0.00722660540337867	0.0448764411568453	-2.69343779920133
CLEC7A	-0.744848899008703	4.21479752377493	-3.72896652199151	0.000214154962025515	0.00374827540113605	0.00406059456132635
THEMIS	0.744786525994988	1.28365642052017	3.25730435647526	0.0012007938329201	0.0130498035665875	-1.3541427506477
ALOX15	0.744597860136394	1.27148975352649	1.97193531740411	0.0491651073585466	0.161400127414892	-4.59370248544163
MLIP	0.74375525482675	-1.29230085890172	2.90047832698946	0.00388921983138944	0.0290969641153781	-2.17981986181678
LINC03076	0.743379779544834	-3.09693659388905	4.0020707031278	7.22527881139508e-05	0.00172241323923257	1.40742865726173
GHSR	0.743063193035681	-5.40338549861794	3.78068510166521	0.000175193361110724	0.00323669734652063	0.62740859936229
CCNYL2	0.74279035948334	-2.60536600302939	2.15709697397004	0.0314716683711507	0.120389992141405	-3.89203593956766
LINC00431	0.741908895063541	-3.92528724812604	2.8551651015089	0.00447934131991807	0.0322076747230001	-2.22507458244323
PADI2	-0.741761840654471	2.87214390040806	-3.15661823602861	0.0016919459632805	0.0165812366430923	-1.71601175404669
CRABP2	-0.741756604585389	5.75674032069647	-2.89567153123619	0.00394827728518057	0.029428455984762	-2.85610333790214
SMKR1	0.741573132873204	0.392807441197186	3.53742832777589	0.000441499039573176	0.00635128358803431	-0.362761560059801
FOLR1P1	0.741441306738461	-5.8448904686527	3.56684885593724	0.00039588411947143	0.00587143501553445	-0.0908774959786642
FMO6P	0.74123337254449	-0.162488003532235	2.13058722003359	0.0336082195237546	0.125601199505052	-4.11772283651463
BASP1P1	0.741074756650429	-5.15340322129814	3.03959010618674	0.00249250347620493	0.0214181403362261	-1.70265123851008
SLC7A11	0.740705130676786	5.09771472129571	2.60025192233177	0.00958982705420653	0.0542825019042789	-3.6783358313712
NKX2-5	0.740265208985633	-1.03271511875196	1.64271194213651	0.101068245123839	0.254039454751038	-4.91359674994202
LINC02154	-0.739849198818454	-0.478157635633216	-2.35559538605839	0.018876437718377	0.0865489365174194	-3.51492336712935
OR2I1P	-0.739475276220418	3.33172559399073	-2.76269163164191	0.00594287348031365	0.0393555109700293	-2.90086900864555
PTPRU	-0.739445031821908	5.0775809810742	-3.90837878727213	0.000105654831155629	0.00222972482187025	0.552207083213321
IL24	-0.73903802437878	-0.895107717692154	-2.66703732814656	0.00789919975967272	0.0477180541340447	-2.7547643690815
HCN1	0.738825530642806	-4.89945325227571	2.88854007639392	0.00403740185048938	0.0298917547765546	-2.12136076273226
ABHD17AP5	0.738808197818312	-3.63392322504682	3.07434223992228	0.00222441860475877	0.0198585344164438	-1.62408284656049
LINC03078	0.738053277018016	-2.74547653458752	2.50933913017447	0.0124093021656223	0.064766624669281	-3.11486392414115
FZD7	0.737928167388408	5.55109847645384	4.11371973524572	4.54888337381319e-05	0.00122819851092956	1.24031787682536
ZNF462	0.737596575688988	4.61240789660562	5.29449955558786	1.78718859864966e-07	1.71714959272195e-05	6.56411432578552
FAM83A	-0.736996191404604	4.68940439722129	-1.81153237516072	0.0706554937555938	0.204613797809196	-5.23722432041275
EGF	0.736895582888931	1.65230501834167	3.13427497197769	0.00182352167841698	0.017414882795716	-1.76983155624899
BCAN-AS1	0.736879175843319	-0.690635504975557	1.94703363584008	0.052087555215935	0.167791893642808	-4.42340642860969
TMPRSS13	0.73678427133788	4.673333902317	4.35794808628453	1.5928232039269e-05	0.000575753648332489	2.27178265309141
EHBP1-AS1	0.736055117497628	-0.186482734419801	3.97452562471453	8.08565424585931e-05	0.00186160508034472	1.22979838314212
FMO9P	0.735588338177124	-1.93732280083633	2.05846288424244	0.0400608370127128	0.141150252677849	-4.11661591730639
C1GALT1C1L	0.735066432152198	-0.339474736472831	3.17123422263661	0.00161067464152806	0.0160048760569768	-1.46703176954424
DDN	0.735050208806765	-0.236694148847804	3.8289358475685	0.00014495988824543	0.00281360374529287	0.698880773787118
CES1P1	0.734754131701031	-1.63172022411739	1.93890251132483	0.0530728334358418	0.169705488068165	-4.36064243242268
GAL	0.733941768329154	0.944005123549703	2.66194879707558	0.00801789173650526	0.0482160921695267	-3.00795079222964
NCR1	-0.733899993387341	-2.24230030561098	-3.17720084985651	0.00157854573324426	0.0158593771477456	-1.32920839620245
STOML3	0.73367397179806	-1.8732842539062	2.29539608007313	0.0221215778935609	0.0957512222639646	-3.63049134354653
MROH2A	0.733499669559372	-0.8204755784521	2.20874723148013	0.0276428608439271	0.110510519418729	-3.88657401923207
SCUBE2	0.733343328920867	2.70881742083637	4.08916563754373	5.04077184468288e-05	0.00131985723972882	1.40765216069634
HS3ST1	-0.732110792188366	3.50495065450358	-3.43584279109366	0.000639657875199003	0.00826526262416983	-0.907711554500024
INPP1	-0.732070005188576	4.44337898676804	-4.86255994093134	1.55232183530553e-06	9.32936071682264e-05	4.62143396294413
NR1I2	0.731910387267396	-2.51011103710933	3.52388430474625	0.000464112434519231	0.00657234592332308	-0.260917977807824
PI3	0.73147013101047	5.27160010099873	1.70266332786915	0.0892496324121681	0.235399592269662	-5.58657921818423
KIAA1671	0.731394210133892	6.68880778276674	5.69940464454738	2.05157833997913e-08	3.04094317212964e-06	8.60662856084248
ADGRG7	-0.729977900539209	-4.00526924919544	-1.88224042834405	0.0603810948778879	0.184782819953757	-4.35818242287817
SMOC1	-0.729402088741926	1.04705250699772	-1.97657412333964	0.0486362378286085	0.160244196399311	-4.43711524618015
HIVEP3	-0.72886441900582	3.80783484756603	-4.41994665762252	1.21049117127125e-05	0.00047733063913785	2.74587133794438
ZIC5	0.728769191339401	1.21002227843926	2.34922168563039	0.0191990306987836	0.0874208716414488	-3.79177123526976
C13orf42	0.728686804133386	-5.58941691231014	4.08613526799976	5.10487202133962e-05	0.00132799884539491	1.7255475959262
APCDD1L	-0.728094168350101	0.727114612396696	-2.38288514001344	0.0175483745085931	0.0820775238091793	-3.54856011634989
KCNJ16	0.726990432828885	-0.684597033050074	1.95574115632272	0.0510494944433022	0.165382458617829	-4.40375529343628
DSC1	0.726811393327649	-1.24802794134914	2.45125927572435	0.0145753277412708	0.0722358456089357	-3.31666124580721
IFNG	-0.726790609814495	-1.50606678730781	-2.59816243472987	0.00964758603777009	0.0545185634887739	-2.90615244025087
WDR87	0.726216532631013	-4.30632094412974	2.75852388967592	0.00601802092509295	0.039590363177837	-2.47175185425624
TMEM45A	-0.725308139344491	5.37154093320002	-3.26839534501981	0.0011556576718643	0.0126836290025899	-1.70335895775114
EML6	0.724538693295451	2.00533744035835	4.571393345457	6.10690068012345e-06	0.000275680971200233	3.474904599248
HLA-DQB1-AS1	-0.724230827444987	-1.41923676144665	-3.23909169114543	0.00127847047838592	0.013641348371783	-1.15775317617943
KIF25-AS1	0.723483600739627	-3.62676248683942	2.35961880013782	0.0186752568385498	0.0860372661509084	-3.43809453104205
LYPD6	0.723114016514952	1.91612767998491	3.1661625058875	0.0016384582028652	0.0161880754433383	-1.70298718836111
PNPLA3	0.723087518711611	0.749096139697778	3.55270921991996	0.000417225782666176	0.00608545763270337	-0.338920442435452
OSTM1-AS1	0.722591516211639	-5.10007165099995	2.88819527837655	0.00404175698985286	0.0299128995617708	-2.11943325650951
CLCA3P	-0.722542843506429	-2.6181038126812	-2.41157400835083	0.016241487363193	0.0777087834290152	-3.32093290050571
PLXNA2	-0.722519984854856	5.55659981508658	-4.55108399619717	6.70127137206416e-06	0.000297796141841417	3.10803390684258
APOL1	-0.722387605988646	7.83742573721501	-3.70814840882584	0.000232032331310389	0.0040015048458394	-0.295465899691706
OTX1	0.722208892757037	3.53063315039437	4.17951089239286	3.44600562104872e-05	0.00100666340374105	1.65779832428844
NEB	0.722206793147153	2.67420851305047	4.4882327703943	8.91306138070252e-06	0.000371278316762333	3.04427448519204
ANKRD20A8P	0.722004814193703	-4.73207826430476	2.7334613174308	0.0064883048112516	0.0417886203676253	-2.52901867562258
FRG2B	0.721501374883537	-5.76263055897916	3.81777406471236	0.000151480591750619	0.00290624254538471	0.757789336798335
FASLG	-0.72115633323028	-0.373693328883785	-3.13977684796202	0.00179027443203092	0.0172055451849852	-1.48953123583093
SLCO1A2	0.721055946938269	1.82973248872682	2.52280505728181	0.0119499235181031	0.0631955536593458	-3.45927385943817
TRPM8	0.720915182670219	-1.47917830711538	2.92276155874276	0.00362581691014559	0.0277899601068162	-2.10601317075877
LINC01630	0.720731309829112	-4.72347045232939	2.99298174410103	0.00289864125715619	0.0237619511109439	-1.83857533345531
PENK-AS1	0.720615707577557	-4.40320464824427	2.48834684795861	0.0131567573274579	0.0673816141020545	-3.13156029416508
EPHB2	-0.719750458673635	4.69543089722036	-3.57166320654657	0.000388854131728903	0.00579195763211189	-0.615638042655553
ALDH1A3	-0.719057519220453	3.28330941602661	-3.61568955320059	0.000329777918882295	0.00511668648169396	-0.277028193498928
CXCL2	-0.718969013312733	2.9677017733433	-2.67166521440895	0.0077926256484419	0.0472602612654593	-3.09434242504946
CACNA1E	0.718933033249919	-1.05672100254015	3.19620844607939	0.00148009808701699	0.0152072075850927	-1.34317944494942
PDE2A-AS2	-0.718757401087442	-2.58636533696447	-3.63486585239086	0.000306776163275313	0.00484648043217128	0.119099372549816
SERPINA6	-0.717884365590188	-3.80984693261031	-2.66521462387921	0.00794153238513056	0.0479157531540702	-2.69827953410314
IGHV1-69-2	0.717386952208158	-0.333734377172971	1.48120092649185	0.139179919591588	0.312485308384265	-5.21960325748303
CAPN13	-0.717336820895376	2.56161582888671	-2.0019813281198	0.0458238366576889	0.154134021043639	-4.56097845721584
HAS2	-0.717043120168074	2.90735702565257	-3.14107926477281	0.00178248630518899	0.0172044834295478	-1.76988195385098
DIO3	-0.717005585643469	-1.51806801902039	-2.5194756080779	0.0120620750790278	0.0636062945551557	-3.09520195204878
CLCN2	0.716739130501579	3.60645999938653	6.0139905086586	3.48699069039147e-09	7.02787123690718e-07	10.4422736817228
WNT11	0.716595403808485	1.60883110757936	2.4855001184202	0.0132611340527138	0.0677591313069905	-3.52361546473584
TMEM52B	-0.716121764872249	-0.1414534510296	-2.72513610448994	0.00665170794298657	0.0423320231333619	-2.64906097212506
CLDN10	-0.715852389757982	1.72431412054617	-1.92842953806731	0.0543648502970824	0.172619646400014	-4.59771792042284
TENM1	0.715070383213611	0.155346074577396	2.6656222411831	0.00793204775080713	0.0478730032582742	-2.91389404386503
C12orf75	0.714706968765233	4.40136444576103	4.54092743808548	7.01895386681985e-06	0.000307800409900344	3.07181462897782
ODAD2	0.714548344507843	-0.901267997254494	2.38580552969936	0.0174112389015917	0.081742694071402	-3.49394894724716
DYRK3	-0.714299330389777	3.86357193117104	-5.37285103276235	1.18782095465035e-07	1.25399955069516e-05	7.13392623575443
KLHL38	-0.713873079237919	-2.56567974610681	-2.86609165862984	0.00433003700017009	0.0314749746683497	-2.20044222868453
LINC01297	0.713737300178869	-4.84353823650709	2.34187533756335	0.0195768392739431	0.0884949420101917	-3.4539786917009
LRRTM4	0.713597134843378	-2.73931928013353	2.21481299120873	0.0272208068893596	0.109569650971029	-3.76896892796713
FLJ36000	0.713574181276807	-4.96616812309456	2.15308557110494	0.0317872658790315	0.121080887917882	-3.848746310489
KCNE3	0.713138968431073	3.43909785245214	4.07604941453822	5.32384093087545e-05	0.00136362770338585	1.2587239248861
UNC5CL	0.713069501970543	1.43004171721976	4.32079457496854	1.87466245917995e-05	0.00065645257435481	2.46902658567927
LINC02377	-0.712976647944791	-4.43772455174484	-1.72968691855888	0.0843004181774322	0.227272833927078	-4.60826057964858
CA2	-0.712959010998703	3.92691713450466	-3.07021339569168	0.00225482046247711	0.0200045964494256	-2.12040033500306
LINC00501	0.712790213661245	-4.3621724623297	3.17944896926782	0.00156659440407949	0.0157949763236979	-1.30915447203266
HES5	0.71272181198047	-3.05724337287509	2.86304368457083	0.00437122379476347	0.0316354836332664	-2.21768797284958
VWA8-AS1	0.711397162878815	-1.62406107911712	3.57011104709976	0.00039110773607442	0.00581503178680544	-0.129661280210257
OPRK1	0.710973569748317	-1.13541495068317	1.79813876466023	0.0727552386265286	0.207888482932139	-4.64708276398994
DLX1	0.710799993491367	-0.427422274802346	2.24668372266174	0.0250937066857953	0.103824693072874	-3.84383995340557
IL4R	-0.710112617526109	6.17504294535708	-5.03025996748775	6.83015888790566e-07	4.86722001037077e-05	5.25129365927078
PRRG3	0.70942799326819	0.460766971203763	2.79762933408984	0.00534551702296749	0.036414851880939	-2.6038066250946
LRRC8D-DT	0.708720073311517	-1.07077409328096	3.833639270022	0.000142292332466103	0.00277705908527575	0.759377451660653
CYP2W1	0.708351808256873	-0.526840879871474	2.04170188369044	0.0417029104919193	0.144511666037733	-4.25522518742635
KRT71	0.707990833641794	-3.91061623987116	3.13627012281683	0.00181139998050085	0.0173386634442203	-1.44125147025997
DDX11L17	0.707797981455014	-4.62865771213595	3.0377133783826	0.00250779197576813	0.021503211556726	-1.71437961334713
BHLHE41	-0.707267158416299	3.95348880749549	-3.51105201031806	0.000486533432219027	0.00675996939941649	-0.724766633538096
PNPLA1	0.707120714978482	-0.897033699633427	3.40777671136964	0.000707530625547902	0.00890685083379009	-0.694192639861289
CCL5	-0.706717343418166	5.08909778297901	-3.39894329864981	0.000730244298611979	0.00910091473466885	-1.25029378878618
ARSF	-0.706698660150687	-3.93190004038205	-2.57770710290752	0.0102296654577201	0.0569034053186197	-2.91035277684927
CFH	-0.706514729458055	5.93780273422843	-4.18780809225539	3.32654712025863e-05	0.000981872702522493	1.56216058173458
GPR68	-0.706429683335024	3.42848944105754	-3.73413359759991	0.000209923189391725	0.00369039418320097	0.123269289051148
MERTK	0.706311663987975	4.65825728875683	5.21245882673608	2.72654743629884e-07	2.3860877630031e-05	6.15660403642241
CP	-0.706304513958004	5.42910092057196	-2.16924945331071	0.0305319728712721	0.118246206269506	-4.63095913309613
LINC01606	0.705906826213028	-4.32090451981133	2.01668570179424	0.0442598489883764	0.150591595929235	-4.12837674968485
LINC01182	0.705550031810453	-4.15223326844156	2.80005489710605	0.00530613698927263	0.0362455841653395	-2.36630234430912
GSTA2	0.705409587248153	-2.33123376538155	1.97459590801963	0.0488611849987059	0.16075598155537	-4.25674868589464
VTCN1	0.704651436228646	3.22073990878992	2.13502675362433	0.0332419703488509	0.12460586781338	-4.54270095419404
GLP2R	-0.704509239065167	-4.17005526295725	-2.82232402078921	0.00495668520674859	0.0344507355285269	-2.29246563413729
GDPD2	0.704425876438094	-0.691187627681292	2.31666386509491	0.020923394660862	0.0924456363304208	-3.66498879013866
MFSD6L	0.70420779839278	-0.320536529535255	3.14520185897152	0.00175803967641404	0.0170447840930464	-1.54720954394804
GPLD1	0.703571208842468	1.5731369744804	4.97606094481354	8.92838237409442e-07	6.01851396994277e-05	5.32130717478167
IFI44L	-0.703077106373006	3.93091850291727	-2.94742630151768	0.00335331297107396	0.0263885946057283	-2.47974193784767
TNFRSF12A	-0.702957109336061	5.47123564219745	-3.94881712181714	8.97556591559346e-05	0.00199634134945677	0.660844986379003
FAM163B	-0.702938902458769	-2.75043683077945	-2.65856774205956	0.00809763933099635	0.0485201794508619	-2.73265560939764
SIX3	0.702784172571725	-1.94850799547688	1.83273556773861	0.0674335401617475	0.198685975612426	-4.52827572891337
RGMA	0.702743455839428	5.01850335068119	3.03941203356691	0.00249395043870846	0.0214213487316185	-2.46166620449417
INA	0.70271285200858	0.291855551127949	1.97713084157574	0.0485730896747872	0.160116064085565	-4.46350391840258
IFI6	-0.702209513581693	6.5542259285045	-3.55686558720658	0.0004108430871216	0.0060192996378155	-0.821069449749781
NDRG4	0.702197449659614	4.84690932022462	3.03404837715493	0.00253789674696844	0.0216867896326601	-2.46756665916343
LINC02195	-0.701931850847161	-2.3462753980613	-3.15662609306676	0.00169190127606786	0.0165812366430923	-1.38872238270297
ACSS1	0.701845752351072	5.648140561376	5.02652717258367	6.9578867765854e-07	4.92307499479463e-05	5.21846074204341
SCG2	0.701808656181332	1.32448550777387	2.85485045579813	0.00448370923045751	0.0322190538119262	-2.53855770728602
FTCDNL1	0.701751395187075	1.0322532914637	3.74700237617039	0.000199723636539587	0.00355816864952377	0.311779438316829
SCIRT	0.701616398203744	0.802672249296031	3.91701046923487	0.000102052217158857	0.00217315676517682	0.951258233275079
FAM238C	0.701464164751799	-1.43026770921779	2.81843343654124	0.00501619049775252	0.0347527947922417	-2.3901608048785
NAP1L2	0.700872677664196	1.83418803149084	3.58397398456161	0.000371406222158572	0.00559730180584692	-0.335409285229564
ACADL	0.700813908229527	0.332686638316907	2.89546832142818	0.00395079187169897	0.029429588462906	-2.32318999313181
TUFT1	0.700774945014142	6.03854063925224	5.06181284507922	5.83733333999811e-07	4.39518158992386e-05	5.38222106375977
LINC00939	0.700733190435373	-3.06342221749123	2.04527381899397	0.0413482556830499	0.143907508397679	-4.10080610200359
PALMD	-0.700479290117091	3.54577467906723	-3.9546270458584	8.76668649036529e-05	0.00196983891376417	0.919086252391356
GDF5	-0.700460856166651	-2.44085254995387	-2.73278376714415	0.00650146677021817	0.0418366023798896	-2.55123739223942
IL1B	-0.700452256210656	3.32038992779516	-3.00159571388873	0.00281929409427743	0.0233222948022876	-2.23918269115859
SIGLEC14	-0.70044443801104	0.860996601144	-2.30732300910479	0.0214424701033503	0.0939279047139733	-3.73612064688924
LINC00491	0.700260548716536	0.750481985185669	2.16483387390952	0.0308705756323705	0.119029106987772	-4.13953661076454
BMP6P1	0.700155163614803	-5.84799380101327	3.01852030908236	0.00266915958284051	0.0224906001505138	-1.75395846200551
EPCAM	0.699006705671668	7.51046787331074	4.15901328490093	3.7588833453302e-05	0.0010712551088619	1.42497653329402
TSPAN2	-0.698296637614718	1.82671695049145	-3.42785059094157	0.000658339728548012	0.00843933925723056	-0.75566258732314
DUSP5	-0.698211640041893	5.00350832750102	-4.30652718180404	1.99507107231055e-05	0.000682807085862993	2.12442468929011
PSCA	-0.697516925486683	0.933564054447859	-1.96927869691834	0.0494701622232809	0.161922268182599	-4.43594767356817
PHF21B	0.697508231555826	-2.32752415970628	2.2963800846882	0.0220648479509745	0.0956047581250366	-3.60748672867783
ADAMTSL4	-0.697245395863408	3.29592476269775	-3.83353011646247	0.00014235371008951	0.00277705908527575	0.501014552700378
DPY19L3-DT	0.697195652045301	-0.557255954420095	4.75378286265016	2.61107252413742e-06	0.000141958392572518	4.40997193759029
RPE65	0.696629856206713	-3.85297346552014	2.41236321918548	0.0162067816483051	0.0776124629353268	-3.315623565018
PKD1L2	0.696171471933615	-0.289268061868015	2.87740738730503	0.00418019790637657	0.030687081981579	-2.31265570870759
DEPDC7	-0.696005343889631	1.77285829291194	-3.93228752832485	9.59593617822117e-05	0.00207373658057652	1.01291547344017
PLK5	0.695242797464048	-3.66393857081688	2.8973342543933	0.00392775688787774	0.0292973955827381	-2.11542212474911
LTK	0.695218231510345	0.61821331882711	3.56032717221754	0.000405597263408324	0.00597260678729616	-0.298063528059357
BMPR1B	-0.695119818237801	1.51715419625439	-2.5482767780639	0.0111221570612448	0.0601345308804714	-3.24117022698538
PCDH7	-0.695035979664308	4.43456487336702	-2.67520336555019	0.00771202017919238	0.0469426292359444	-3.29503050973005
ESR1	-0.694063976558925	1.21745774960425	-2.95810375732177	0.00324125473600847	0.0257557768807554	-2.12989561738309
PEG13	0.69363264984423	-1.04040697107436	3.89704624052679	0.000110567714885025	0.00229330313420053	0.986776365224761
SMTNL1	-0.693298819485649	-1.25355354584778	-3.07806927645222	0.00219729939050591	0.0196957388763542	-1.63673449915994
SUN3	0.693272215500178	-3.10767689015071	2.60188684166307	0.00954484939556447	0.0540739295825377	-2.88440981866
ARHGAP8	0.693147781174893	0.236272877496367	4.76724735000202	2.44961364356011e-06	0.000134277859972403	4.44549889573507
MYB	0.693092941913488	2.74325289246915	3.20844218037473	0.00141976976981259	0.0147391603626798	-1.67832184460616
DYDC2	0.692655046994313	-1.4079045560496	2.57459891759887	0.0103208048022753	0.0572189547707137	-3.01220823907849
SERTM1	0.691556269407632	-2.78933147445911	1.968253735991	0.0495882815973136	0.162282267133213	-4.25377739399942
CPNE6	0.691340488216997	-4.244756504543	2.80429559710336	0.00523791835850137	0.0358901734227946	-2.35362940628015
SIAH3	0.691242927243759	-2.71316913547798	2.59146335296647	0.00983486948311689	0.0552619405228475	-2.91796881539381
TRIM48	0.691241822543474	-5.92576836958685	3.12046979357232	0.00190946602643864	0.0179026928550253	-1.46404494124265
LINC01451	0.691186494739801	1.17369460093218	2.65974172585324	0.00806986869244669	0.0484285438121076	-3.03295160639856
CYP27C1	-0.690904263190839	0.56939771341362	-2.18667844896992	0.0292265099144073	0.114839809437213	-3.96583074918111
HLA-DRB6	-0.690652715444403	3.90593239726493	-2.64539143707113	0.008415262801585	0.0498465420659544	-3.29718296507957
PAPPA2	0.690188131630848	-1.06921774201092	2.1895672833179	0.0290148517273359	0.114303779089712	-3.9066916956374
NKX2-3	0.689816281798631	-2.08441357295432	2.39991920758147	0.0167616893377594	0.0796110419796031	-3.38698050011486
MT2A	-0.689315095139183	6.81133088409646	-3.84716692912843	0.000134876200176557	0.00268581319573139	0.213470140499902
ERC2	0.689278785629369	0.790978126386857	3.79648883002297	0.000164690255679712	0.00308550673387539	0.512113739961531
SEMA6C	0.689242033029373	3.26655760943577	5.19789961985642	2.93709168156239e-07	2.54799088357454e-05	6.22241273666679
ENDOU	0.689133872793678	-2.00176881546544	2.68198835185965	0.00755953956201259	0.0464109208864114	-2.71566787554467
MMP25	-0.68893168544241	1.22535157583024	-4.46953436669904	9.69612727075687e-06	0.000396294921100196	3.16722403591295
CXXC5	-0.688793487342986	4.34056830440022	-4.04760258185799	5.99054801363212e-05	0.00148707598854312	1.1689002666096
GBP1	-0.688478718920939	5.98549716535725	-4.08141676598865	5.20622540275243e-05	0.00134655400339517	1.13610567834589
FLG	0.688439407853646	-0.27470668197724	2.43680641752105	0.0151637581099692	0.0742302417978941	-3.43178430428476
ANO1	-0.688165063219364	4.6954955914712	-2.63691024956419	0.00862557497187811	0.050679062842722	-3.44802561128682
UMODL1	0.687879337395549	-1.32021226731891	2.42652276175914	0.0155951253063355	0.0757287746987859	-3.36905397410911
AQP3	-0.687462528183297	6.6249650169971	-2.33366918656416	0.0200065530203747	0.0897674092722182	-4.34164156488018
APCDD1L-DT	-0.687197650318684	-1.86305483890592	-2.41512009676833	0.016086059845975	0.0773037456904478	-3.32904394029324
NAV1	0.687060564100271	6.20390212347138	4.03509400096532	6.30816059612711e-05	0.00154627430435533	0.924434417209606
KCNJ6	-0.686867359165221	-2.12585935837179	-2.62578523681999	0.00890858783909448	0.051680672261808	-2.82528176889401
GLIS3-AS1	0.686861840621549	-4.23784836798123	3.06888200874331	0.00226470496426572	0.0200299903156002	-1.63099035557696
KCNK12	0.686745547847774	-0.69104339073755	3.90823838753148	0.000105714412944883	0.00222972482187025	1.01274192342282
NKG7	-0.686547577273793	2.83089331198072	-3.34285060390551	0.000891085988612739	0.0105958514486234	-1.13451212670589
LINC01418	0.686291446589691	0.481151009267502	2.82557659990849	0.00490743020942127	0.0342370471918121	-2.52262023041256
COL9A1	0.685922798918058	-2.89102903500048	2.12722475727313	0.0338879122035359	0.126291653380118	-3.94351838134156
KRT85	0.685922397465437	-3.82518218131819	2.51709054845768	0.0121429894131506	0.0638442866299324	-3.07421805741928
MYZAP	-0.685833701886312	-1.07328971299658	-3.68740552562087	0.000251235307614583	0.00421961118925402	0.279031207034929
H2BW1	0.685754091330477	-3.18264291084659	2.4575852626276	0.0143241898210709	0.0712566839939736	-3.22509971178529
PLS3-AS1	0.684913550483613	-1.12947479427169	4.14706587890532	3.95353759577009e-05	0.00110638058412904	1.92636543837226
ISM2	0.684359240448855	-0.466280864838554	2.45424537210965	0.0144563003446797	0.0717171956184473	-3.37059348336718
SORBS2	-0.684255168089074	2.31203468065826	-3.20591905319289	0.00143202277653298	0.0148277895486053	-1.50945216479668
ERICH3	0.684216049835216	-1.08235288275303	2.04368599097717	0.0415055923820614	0.144192646806514	-4.19726394472098
LINC02178	-0.68392929784617	-3.75587591874224	-2.08660518655963	0.0374274617669483	0.135092283761925	-3.98403226116866
BMS1P8	0.683402207628987	-4.37994156954475	2.74454308324048	0.00627641778585608	0.0408725078593951	-2.50591791975039
LRRFIP1P1	0.683139344449889	0.786677221082162	4.77756929575739	2.33239258611704e-06	0.000129272859085537	4.46655524129665
SMILR	-0.682902706869405	-2.95021721608682	-2.66842478696056	0.00786711179368734	0.0475530086699314	-2.70500949326763
GBP5	-0.68214892496759	4.63813143331252	-2.92151526420954	0.00364010812324489	0.0278814116633801	-2.66415868997189
ALG1L1P	0.682029930390888	2.9383816272076	3.75795894121754	0.000191409551821986	0.00345941556839139	0.138888181037648
SYT1	0.682007174318917	3.04600066655719	3.59989943341045	0.000349923166448382	0.0053420175517556	-0.432954743664667
RUNDC3A	0.681849222931767	0.499257113605881	3.06759184235448	0.00227432140743789	0.0200729432279931	-1.84229239285601
ACTBL2	-0.681834166205786	-3.33507746064316	-2.76811021305668	0.00584644093330143	0.0388966250226205	-2.44605573357393
JPH1	0.681505018674481	3.76607112875845	4.36443760004969	1.54794861667645e-05	0.000564647509114171	2.38771065741883
PINLYP	0.6814784944754	1.62348071054168	3.89748852048811	0.000110371990742322	0.00229330313420053	0.807967213128391
ARL14EPL	-0.681267889271593	-5.21626841543428	-3.08396641648845	0.00215501007121959	0.0194301472892203	-1.56600204597709
BOK-AS1	0.680933038078648	-4.87027571928956	3.01184823534217	0.00272744873265066	0.0227988205121821	-1.78347335701324
COTL1	-0.680846197486233	6.82620111899123	-5.69532792390766	2.09815862942935e-08	3.07827640683852e-06	8.58616745418152
CLMP	-0.680560179856864	3.55736666250903	-3.06983419619316	0.00225763167530041	0.0200045964494256	-2.07212438809471
CD70	-0.680199986966687	-0.169449841722986	-2.48341337407878	0.0133381112576099	0.0679957419323172	-3.24540928592236
RYR1	0.680127652911626	4.32862602318365	3.46004317757099	0.000586061596961209	0.00774507563018716	-1.07671152672016
GREP1	-0.680078323726139	-2.1624475112292	-2.12750481570569	0.0338645407307313	0.126251715470904	-3.93674269850668
SULT4A1	0.679335199787442	-0.0262705817448938	2.05352367204173	0.0405389150254185	0.142106987263207	-4.27847691200447
LNCTSI	-0.67932598346136	-0.722364404827556	-3.27881986822856	0.00111467246627419	0.0123767722423867	-1.05699273873757
CRHBP	0.679041533265076	-2.54577177042226	3.3394081004419	0.000901958267669612	0.0106861819190441	-0.848489862895883
TRIM47	-0.677991673761506	4.90844145630672	-4.54775431260193	6.80386756755989e-06	0.000299685584051926	3.15219020497865
CCND2	0.677920905445388	5.55181234848216	3.09931680139462	0.00204841527058587	0.0187917378822988	-2.30233276472561
RASGRF1	-0.677498463626237	0.98448573614847	-2.43085145779439	0.0154122474166131	0.0750965989508378	-3.46932011232095
LINC02091	-0.677431853374824	-4.36267934977525	-2.87381620546675	0.00422723208926295	0.0309526465603903	-2.15399613058516
COX6B2	-0.677051828058164	0.34046190111626	-2.12379034353766	0.0341756480819944	0.126913587600974	-4.0725519894499
CCL26	0.676926567436325	0.306067737116632	3.01495866179587	0.00270013152708418	0.0226649056797191	-1.97784829828935
TERT	0.676796052128118	-0.632830838522932	2.81636541331133	0.00504808328984184	0.0349072404218693	-2.44856993078166
POU3F3	0.67662431091998	-4.22137653495968	1.88016528581564	0.0606638914529764	0.185335572831303	-4.3797206124905
SLC16A9	0.676354922169947	3.15732304667679	2.79870746860258	0.00532798048933376	0.0363574537290275	-2.93357265376035
CEACAM3	-0.676284791847553	-1.16246249012964	-3.12426644403001	0.00188546532504001	0.0177734014445694	-1.505539135794
TRIM49	0.676041476799927	-5.82119543608769	3.07472007264587	0.00222165541540754	0.019851630319582	-1.59579504472521
C12orf54	-0.675683095916971	1.01229148466567	-1.82221548824813	0.0690166434021595	0.201594069067968	-4.71026615565314
GSTA3	0.675462987275092	-3.3562942272505	2.33151906892305	0.0201204998811367	0.0900952275871455	-3.50487208846171
SLC13A4	0.675422213607478	0.686906182762847	4.35141483306024	1.63925508831047e-05	0.000588274402465085	2.6544885419835
DCUN1D1	0.675343202054727	6.37665774109415	5.78586050292769	1.27045814840234e-08	2.06093101098145e-06	9.06826997515542
MAGEA3-DT	0.675009881597094	-2.36336759450002	1.47056865329879	0.142033811725144	0.316365332144653	-5.07591348772064
CCDC162P	0.674738517010937	2.7383294530744	3.12794692895602	0.00186246455526831	0.0176772634708353	-1.92221149908063
SLITRK2	0.674405865479637	-1.99527259231806	2.1076929776857	0.0355523619929753	0.130021803584493	-4.01239408484095
POU6F2	0.674209437155915	1.65923771657477	2.27236699696838	0.023486073662529	0.0996846687488706	-4.01692731791818
CA10	0.674095796041645	-4.27350385692763	2.12214452231559	0.0343142759760708	0.12730991977511	-3.92368983052308
TNFSF11	-0.673954517277269	-0.096411895707205	-3.02239371579274	0.00263584650544804	0.0222851886962732	-1.84775573309238
GPR62	0.673838394574632	-3.36420353294171	3.34163657883126	0.000894906196244792	0.0106349394482861	-0.830174943377577
LINC03060	-0.673733600803153	-0.840537896501038	-2.94746826777751	0.00335286569953579	0.0263885946057283	-2.02024797225098
IRF1	-0.673644108416577	5.4567536493664	-5.04019299986257	6.50121353604561e-07	4.78666840165011e-05	5.33946493785379
IP6K3	-0.673607727502072	-0.871623578576283	-2.29833344560206	0.0219526085412637	0.095346190296873	-3.62163235648672
SLITRK1	0.673438664020534	-4.8848149040586	2.34961022785158	0.0191792279092961	0.0874013245355268	-3.4357435611085
RPL23AP11	0.673295346082071	-4.05988523702066	2.38356638236249	0.0175163000920167	0.0819777453873431	-3.37607585893943
CYP4F23P	-0.673180249917095	-4.06175849267732	-2.26844737467487	0.0237254695010017	0.100295401049467	-3.60782706144509
TRBV20OR9-2	0.672754243376282	-4.54427514924203	2.68995840027602	0.00738389327615299	0.0455850317262007	-2.64120263290633
SP5	-0.67266633666192	-1.60437306649236	-2.02739954676306	0.0431489656986604	0.148235418833569	-4.14749973048933
GAD2	0.672631730166845	-5.81334358068588	3.37375505227424	0.000798796997884999	0.00973040079291781	-0.706630110286731
LRP4	0.672444806412228	4.80029771564974	3.58839402937047	0.000365322871652772	0.00551800700839346	-0.678035069343097
GPR141	-0.672367230797349	-0.913455523212707	-3.06849561931637	0.00226758104758821	0.0200452051273217	-1.67571540258102
BDKRB2	-0.672134005451442	3.2011847484232	-3.55036088491036	0.000420872930525609	0.00612056135266767	-0.491772279448908
PLAU	-0.672039782374033	6.97737640299029	-3.6177059346254	0.000327285229643543	0.00508988479117507	-0.617255631599558
EYS	0.671967354263239	-0.942248229540505	3.89198572408384	0.000112830669787334	0.00233538418492393	0.965081230957622
STOX1	0.671020786278816	1.6101779667627	3.21028001004646	0.00141090586185766	0.0147006812854547	-1.52526345172692
FABP5P7	-0.670774560791432	-0.520348084465644	-2.39278621922459	0.0170872523988808	0.080543809854682	-3.43216003902418
BEX1	0.670699729703989	-1.53823432358858	1.76172805073902	0.0787234212207931	0.218496094535886	-4.67372163747381
TWIST2	-0.670687278710194	1.47293201184725	-3.43543776532369	0.000640592604457898	0.00826762240410636	-0.700884995362758
ANK1	-0.670234366034287	0.589019143077591	-2.95007141393798	0.00332522795359601	0.0262246139755341	-2.10120643545618
GJB6	0.669997361947801	5.1875115471724	1.69293472553891	0.0910878313098737	0.23867045280708	-5.59741869397119
S100A14	-0.669944921473026	6.98630444587796	-2.44196824135955	0.014951234834504	0.0735410415676054	-4.09360728007322
DGKI	0.669919216432062	0.0567245003466513	3.52060352120718	0.000469750873501344	0.00661834541195372	-0.388817217960945
BLMH	0.669793704819614	5.86594713543802	5.43433533965737	8.59031007758156e-08	9.85071591827499e-06	7.22613938360989
MAGEC1	0.669791628834559	-3.54150508122441	1.3637548601926	0.173255443519878	0.358012206353783	-5.18514126857812
LIPG	-0.669364423883973	3.1730244902435	-3.34812110356529	0.000874676288968861	0.0104756398522183	-1.15881239520403
MUC2	-0.669226852558807	-2.48838199182485	-1.7099151399353	0.0878990070885108	0.23319357644423	-4.68429524100247
ATP11B	0.668723717592001	7.26435226063457	5.42164595479099	9.18681075060942e-08	1.04150247106199e-05	7.16594233448001
NTSR1	-0.668466815380215	-2.87142311757279	-2.2439420338354	0.025270839131149	0.104328363391215	-3.68279430033902
LINC00857	-0.668340426255002	-0.262534803543602	-2.33919476579349	0.019716309157999	0.0888436126083003	-3.56947206289662
FLG-AS1	0.668310197731125	0.195474398793425	2.7094251610472	0.00697021735173787	0.0438727907947084	-2.80261980986911
WSCD2	0.66799907199283	0.0146530293704676	1.93448944550579	0.0536140878837468	0.171025083220527	-4.51156380189885
PTPRR	-0.667518713133158	-0.208465955809909	-2.76029797571151	0.00598592851159256	0.0394897078575348	-2.55548510789067
HLA-DQA2	-0.666919220605402	3.71915087548496	-2.01263849840996	0.0446857442911294	0.151352004047005	-4.71684886163119
PTPRD-AS1	0.666862799325961	-1.37434324047719	2.56700741129725	0.0105464597794616	0.0579866387378333	-3.03471559214327
ANKRD34B	0.666849387061049	-2.08695843457305	2.03628501515919	0.0422456742953337	0.146048217253474	-4.14902239740792
MIR2052HG	0.666841513626765	-0.272623774026608	2.54059418721527	0.0113662717571354	0.0611167908129526	-3.18334183094777
RBFOX1	0.666819900732197	-3.96928262485212	2.30620499189824	0.0215053462227679	0.0941000379787034	-3.54766919207459
POU6F2-AS2	0.66661437759369	0.179190126687554	2.27198464020218	0.023509333663443	0.0997197565022698	-3.84636473814108
CERS3	0.666562654393126	3.53433459541447	1.87051516231273	0.0619934929417606	0.187806454256127	-5.11112296614151
RPA4	0.666171111816606	-3.51697815738496	3.27971037753156	0.00111123456412264	0.0123454695200107	-1.01848846604252
MITA1	-0.666019272487024	0.613218599563808	-3.37262215132161	0.00080201679602389	0.00975176181052083	-0.83523057129177
WNT6	-0.665656364365935	-1.59829746779428	-2.28478194804352	0.0227416391817982	0.0975845858727644	-3.62409272376438
TMPRSS4	0.665569313840695	7.30149664899479	2.50424083049415	0.0125872790320726	0.0653196303060973	-3.93443519394507
CPA4	-0.665452439522775	0.958163509931156	-1.89181175083189	0.059090882281484	0.182457501417897	-4.57989904083785
ARMC12	0.665439212538561	-1.64454943908743	3.98010045532485	7.90404153422288e-05	0.00183187018716865	1.31087248264692
LINC00678	0.665401238000537	-6.08694843689356	4.30298721238811	2.0260706987573e-05	0.000685458704112026	2.55157671759584
ACSL5	-0.66485883739009	3.73290047494464	-3.14018664797982	0.00178782055444531	0.0172055451849852	-1.88695409160614
AFAP1L2	-0.664730255502625	4.36227445453758	-3.20889627744161	0.00141757486900677	0.0147298842103762	-1.76430573683266
RAB40B	0.664357494927692	4.54885068265101	5.23001789736459	2.49202335220116e-07	2.21979205118169e-05	6.25209927544653
CSAG1	0.663977474956517	-1.60779491211935	1.31287507425217	0.189824420589101	0.379274091267782	-5.3253938248792
STRC	0.663889785011466	-2.49859108200995	2.81503882794531	0.00506863840816109	0.0349946512657572	-2.35599584316637
MIR193BHG	-0.663655379631596	1.46249426283417	-3.60185145159651	0.000347371648112171	0.00531119271630816	-0.145928049760005
LINC02767	0.66362658743376	-0.922101929204279	4.15240626645144	3.86537155230396e-05	0.00108934687264295	1.94008005294356
CHRM1	0.663255129753104	-3.77541573356474	2.43666766332675	0.0151695075563317	0.0742401727425768	-3.26156385205958
KRT9	0.663146257733529	-1.77405016399087	2.19965691271788	0.0282859574692223	0.112283144684785	-3.83549972743831
LINC00092	0.662579048891548	-1.07625292021351	3.293286699835	0.00106002487723658	0.0119225909670245	-1.0437033345139
LINC01341	0.662052256821006	-0.992091678736534	3.51696608730531	0.000476077156448485	0.00667076369565775	-0.330859174735575
[truncated: 18,568 more rows]

## Sheet: intersection_analysis
Names	total	elements
LUAD_up_in_TFAP2Dhigh LUSC_up_in_TFAP2Dhigh	113	FEZF1
		KCNMB2-AS1
		CYP26A1
[truncated: 2,148 more rows]

[truncated: 4 more sheets: ontology_down_in_both, ontology_LUAD_up_LUSC_down, ontology_LUAD_down_LUSC_up, ontology_up_in_both]
