# Supplementary material for: Integrated Characterization of AP-2δ Reveals Distinct Regulatory Architecture in Lung Adenocarcinoma and Lung Squamous Cell Carcinoma
Source: Cancers (Basel). 2026 Apr 17;18(8):1278. doi: 10.3390/cancers18081278 (PMC13114337; doi:10.3390/cancers18081278)
Supplement: Supplementary file 1 [file cancers-18-01278-s001.zip › Supplementary_File_S3.xlsx]

## Sheet: Supplementary File S3 title
	Supplementary File S3. Chromatin-compartment analyses in TFAP2D-stratified LUAD and LUSC cohorts.
	Bin-level and block-level outputs are provided.

## Sheet: LUAD_bins
chr	start	end	bin_id	p_open_high	p_open_low	delta_p_open_high_minus_low	direction
chr16	53400000	53499999	chr16:53400000-53499999	0.6	0.441327	0.158673	more_open_in_high
chr3	37400000	37499999	chr3:37400000-37499999	0.566667	0.591837	-0.0251701	more_open_in_low
chr3	172100000	172199999	chr3:172100000-172199999	0.616667	0.466837	0.14983	more_open_in_high
chr1	90700000	90799999	chr1:90700000-90799999	0.516667	0.55102	-0.0343537	more_open_in_low
chr8	42400000	42499999	chr8:42400000-42499999	0.466667	0.446429	0.0202381	more_open_in_high
chr14	68800000	68899999	chr14:68800000-68899999	0.75	0.461735	0.288265	more_open_in_high
chr16	28800000	28899999	chr16:28800000-28899999	0.416667	0.494898	-0.0782313	more_open_in_low
chr8	41300000	41399999	chr8:41300000-41399999	0.533333	0.52551	0.00782313	more_open_in_high
chr1	230400000	230499999	chr1:230400000-230499999	0.45	0.584184	-0.134184	more_open_in_low
chr15	22800000	22899999	chr15:22800000-22899999	0.466667	0.489796	-0.0231293	more_open_in_low
chr19	54100000	54199999	chr19:54100000-54199999	0.566667	0.528061	0.0386054	more_open_in_high
chr6	25200000	25299999	chr6:25200000-25299999	0.333333	0.420918	-0.087585	more_open_in_low
chr3	129100000	129199999	chr3:129100000-129199999	0.45	0.456633	-0.00663265	more_open_in_low
chr12	123600000	123699999	chr12:123600000-123699999	0.416667	0.446429	-0.0297619	more_open_in_low
chr2	23600000	23699999	chr2:23600000-23699999	0.466667	0.382653	0.0840136	more_open_in_high
chr4	153600000	153699999	chr4:153600000-153699999	0.516667	0.446429	0.0702381	more_open_in_high
chr15	59400000	59499999	chr15:59400000-59499999	0.583333	0.533163	0.0501701	more_open_in_high
chr11	2600000	2699999	chr11:2600000-2699999	0.383333	0.405612	-0.0222789	more_open_in_low
chr8	48900000	48999999	chr8:48900000-48999999	0.55	0.364796	0.185204	more_open_in_high
chr1	5800000	5899999	chr1:5800000-5899999	0.383333	0.385204	-0.00187075	more_open_in_low
chr8	86000000	86099999	chr8:86000000-86099999	0.65	0.392857	0.257143	more_open_in_high
chr3	15000000	15099999	chr3:15000000-15099999	0.666667	0.438776	0.227891	more_open_in_high
chr16	3400000	3499999	chr16:3400000-3499999	0.533333	0.528061	0.00527211	more_open_in_high
chr1	213900000	213999999	chr1:213900000-213999999	0.483333	0.492347	-0.00901361	more_open_in_low
chr1	43300000	43399999	chr1:43300000-43399999	0.416667	0.436224	-0.0195578	more_open_in_low
chr19	54200000	54299999	chr19:54200000-54299999	0.583333	0.431122	0.152211	more_open_in_high
chr1	50500000	50599999	chr1:50500000-50599999	0.316667	0.336735	-0.020068	more_open_in_low
chr10	79000000	79099999	chr10:79000000-79099999	0.466667	0.507653	-0.0409864	more_open_in_low
chr1	200000000	200099999	chr1:200000000-200099999	0.483333	0.515306	-0.0319728	more_open_in_low
chr1	170500000	170599999	chr1:170500000-170599999	0.65	0.431122	0.218878	more_open_in_high
chr2	11300000	11399999	chr2:11300000-11399999	0.583333	0.454082	0.129252	more_open_in_high
chr16	89600000	89699999	chr16:89600000-89699999	0.516667	0.380102	0.136565	more_open_in_high
chr2	104800000	104899999	chr2:104800000-104899999	0.466667	0.52551	-0.0588435	more_open_in_low
chr2	102700000	102799999	chr2:102700000-102799999	0.633333	0.461735	0.171599	more_open_in_high
chr12	11700000	11799999	chr12:11700000-11799999	0.633333	0.515306	0.118027	more_open_in_high
chr14	100600000	100699999	chr14:100600000-100699999	0.533333	0.359694	0.173639	more_open_in_high
chr16	46900000	46999999	chr16:46900000-46999999	0.366667	0.405612	-0.0389456	more_open_in_low
chr10	68200000	68299999	chr10:68200000-68299999	0.566667	0.403061	0.163605	more_open_in_high
chr1	20600000	20699999	chr1:20600000-20699999	0.566667	0.438776	0.127891	more_open_in_high
chr19	39300000	39399999	chr19:39300000-39399999	0.466667	0.413265	0.0534014	more_open_in_high
chr21	29000000	29099999	chr21:29000000-29099999	0.566667	0.487245	0.0794218	more_open_in_high
chr17	81700000	81799999	chr17:81700000-81799999	0.55	0.451531	0.0984694	more_open_in_high
chr2	237300000	237399999	chr2:237300000-237399999	0.416667	0.313776	0.102891	more_open_in_high
chr8	19600000	19699999	chr8:19600000-19699999	0.516667	0.423469	0.0931973	more_open_in_high
chr8	143000000	143099999	chr8:143000000-143099999	0.55	0.431122	0.118878	more_open_in_high
chr18	70200000	70299999	chr18:70200000-70299999	0.5	0.459184	0.0408163	more_open_in_high
chr16	30300000	30399999	chr16:30300000-30399999	0.5	0.484694	0.0153061	more_open_in_high
chr3	57700000	57799999	chr3:57700000-57799999	0.533333	0.55102	-0.0176871	more_open_in_low
chr10	28600000	28699999	chr10:28600000-28699999	0.483333	0.492347	-0.00901361	more_open_in_low
chr8	119400000	119499999	chr8:119400000-119499999	0.533333	0.387755	0.145578	more_open_in_high
chr2	218100000	218199999	chr2:218100000-218199999	0.566667	0.42602	0.140646	more_open_in_high
chr4	2200000	2299999	chr4:2200000-2299999	0.35	0.397959	-0.0479592	more_open_in_low
chr7	128000000	128099999	chr7:128000000-128099999	0.55	0.59949	-0.0494898	more_open_in_low
chr3	52800000	52899999	chr3:52800000-52899999	0.533333	0.459184	0.0741497	more_open_in_high
chr1	1300000	1399999	chr1:1300000-1399999	0.416667	0.436224	-0.0195578	more_open_in_low
chr16	31400000	31499999	chr16:31400000-31499999	0.6	0.451531	0.148469	more_open_in_high
chr1	153500000	153599999	chr1:153500000-153599999	0.6	0.461735	0.138265	more_open_in_high
chr12	56100000	56199999	chr12:56100000-56199999	0.483333	0.510204	-0.0268707	more_open_in_low
chr1	169400000	169499999	chr1:169400000-169499999	0.533333	0.507653	0.0256803	more_open_in_high
chr17	59700000	59799999	chr17:59700000-59799999	0.416667	0.331633	0.085034	more_open_in_high
chr16	89900000	89999999	chr16:89900000-89999999	0.366667	0.436224	-0.0695578	more_open_in_low
chr1	223300000	223399999	chr1:223300000-223399999	0.516667	0.492347	0.0243197	more_open_in_high
chr17	78400000	78499999	chr17:78400000-78499999	0.416667	0.397959	0.0187075	more_open_in_high
chr1	57400000	57499999	chr1:57400000-57499999	0.65	0.630102	0.019898	more_open_in_high
chr1	44000000	44099999	chr1:44000000-44099999	0.533333	0.456633	0.0767007	more_open_in_high
chr6	31500000	31599999	chr6:31500000-31599999	0.5	0.479592	0.0204082	more_open_in_high
chr3	197500000	197599999	chr3:197500000-197599999	0.483333	0.410714	0.072619	more_open_in_high
chr4	1700000	1799999	chr4:1700000-1799999	0.416667	0.438776	-0.0221088	more_open_in_low
chr3	14100000	14199999	chr3:14100000-14199999	0.5	0.47449	0.0255102	more_open_in_high
chr6	145800000	145899999	chr6:145800000-145899999	0.45	0.408163	0.0418367	more_open_in_high
chr1	8600000	8699999	chr1:8600000-8699999	0.616667	0.477041	0.139626	more_open_in_high
chr1	151300000	151399999	chr1:151300000-151399999	0.583333	0.44898	0.134354	more_open_in_high
chr1	201300000	201399999	chr1:201300000-201399999	0.416667	0.44898	-0.0323129	more_open_in_low
chr12	113400000	113499999	chr12:113400000-113499999	0.516667	0.568878	-0.0522109	more_open_in_low
chr19	30200000	30299999	chr19:30200000-30299999	0.5	0.576531	-0.0765306	more_open_in_low
chr1	10700000	10799999	chr1:10700000-10799999	0.483333	0.428571	0.0547619	more_open_in_high
chr1	10600000	10699999	chr1:10600000-10699999	0.333333	0.454082	-0.120748	more_open_in_low
chr3	149700000	149799999	chr3:149700000-149799999	0.533333	0.339286	0.194048	more_open_in_high
chr1	12500000	12599999	chr1:12500000-12599999	0.533333	0.484694	0.0486395	more_open_in_high
chr17	50800000	50899999	chr17:50800000-50899999	0.466667	0.471939	-0.00527211	more_open_in_low
chr10	4400000	4499999	chr10:4400000-4499999	0.5	0.316327	0.183673	more_open_in_high
chr17	64500000	64599999	chr17:64500000-64599999	0.433333	0.380102	0.0532313	more_open_in_high
chr19	17200000	17299999	chr19:17200000-17299999	0.583333	0.512755	0.0705782	more_open_in_high
chr1	44600000	44699999	chr1:44600000-44699999	0.5	0.433673	0.0663265	more_open_in_high
chr16	2800000	2899999	chr16:2800000-2899999	0.55	0.446429	0.103571	more_open_in_high
chr3	108700000	108799999	chr3:108700000-108799999	0.683333	0.362245	0.321088	more_open_in_high
chr7	15600000	15699999	chr7:15600000-15699999	0.516667	0.556122	-0.0394558	more_open_in_low
chr16	66500000	66599999	chr16:66500000-66599999	0.433333	0.510204	-0.0768707	more_open_in_low
chr6	81000000	81099999	chr6:81000000-81099999	0.316667	0.420918	-0.104252	more_open_in_low
chr3	36900000	36999999	chr3:36900000-36999999	0.75	0.630102	0.119898	more_open_in_high
chr19	39400000	39499999	chr19:39400000-39499999	0.55	0.464286	0.0857143	more_open_in_high
chr2	236100000	236199999	chr2:236100000-236199999	0.433333	0.548469	-0.115136	more_open_in_low
chr4	10000000	10099999	chr4:10000000-10099999	0.533333	0.441327	0.0920068	more_open_in_high
chr17	76600000	76699999	chr17:76600000-76699999	0.7	0.482143	0.217857	more_open_in_high
chr10	98200000	98299999	chr10:98200000-98299999	0.55	0.47449	0.0755102	more_open_in_high
chr2	38700000	38799999	chr2:38700000-38799999	0.533333	0.438776	0.0945578	more_open_in_high
chr1	16600000	16699999	chr1:16600000-16699999	0.516667	0.487245	0.0294218	more_open_in_high
chr12	132000000	132099999	chr12:132000000-132099999	0.333333	0.410714	-0.077381	more_open_in_low
chr1	34100000	34199999	chr1:34100000-34199999	0.483333	0.543367	-0.060034	more_open_in_low
chr17	7500000	7599999	chr17:7500000-7599999	0.433333	0.461735	-0.0284014	more_open_in_low
chr9	137700000	137799999	chr9:137700000-137799999	0.283333	0.369898	-0.0865646	more_open_in_low
chr21	43900000	43999999	chr21:43900000-43999999	0.533333	0.420918	0.112415	more_open_in_high
chr6	31100000	31199999	chr6:31100000-31199999	0.516667	0.456633	0.060034	more_open_in_high
chr6	133900000	133999999	chr6:133900000-133999999	0.533333	0.431122	0.102211	more_open_in_high
chr1	15900000	15999999	chr1:15900000-15999999	0.4	0.471939	-0.0719388	more_open_in_low
chr2	105300000	105399999	chr2:105300000-105399999	0.516667	0.545918	-0.0292517	more_open_in_low
chr6	71500000	71599999	chr6:71500000-71599999	0.4	0.390306	0.00969388	more_open_in_high
chr12	76300000	76399999	chr12:76300000-76399999	0.4	0.477041	-0.0770408	more_open_in_low
chr22	46100000	46199999	chr22:46100000-46199999	0.483333	0.466837	0.0164966	more_open_in_high
chr6	161100000	161199999	chr6:161100000-161199999	0.516667	0.372449	0.144218	more_open_in_high
chr4	177400000	177499999	chr4:177400000-177499999	0.566667	0.428571	0.138095	more_open_in_high
chr3	110800000	110899999	chr3:110800000-110899999	0.583333	0.507653	0.0756803	more_open_in_high
chr16	75100000	75199999	chr16:75100000-75199999	0.55	0.431122	0.118878	more_open_in_high
chr14	68700000	68799999	chr14:68700000-68799999	0.5	0.535714	-0.0357143	more_open_in_low
chr6	146800000	146899999	chr6:146800000-146899999	0.466667	0.385204	0.0814626	more_open_in_high
chr12	111400000	111499999	chr12:111400000-111499999	0.533333	0.492347	0.0409864	more_open_in_high
chr8	17400000	17499999	chr8:17400000-17499999	0.533333	0.420918	0.112415	more_open_in_high
chr16	56600000	56699999	chr16:56600000-56699999	0.666667	0.530612	0.136054	more_open_in_high
chr6	127100000	127199999	chr6:127100000-127199999	0.666667	0.604592	0.0620748	more_open_in_high
chr16	89300000	89399999	chr16:89300000-89399999	0.483333	0.433673	0.0496599	more_open_in_high
chr6	46600000	46699999	chr6:46600000-46699999	0.333333	0.380102	-0.0467687	more_open_in_low
chr16	69900000	69999999	chr16:69900000-69999999	0.433333	0.451531	-0.0181973	more_open_in_low
chr19	35000000	35099999	chr19:35000000-35099999	0.45	0.477041	-0.0270408	more_open_in_low
chr16	3200000	3299999	chr16:3200000-3299999	0.616667	0.423469	0.193197	more_open_in_high
chr18	63500000	63599999	chr18:63500000-63599999	0.7	0.369898	0.330102	more_open_in_high
chr4	3400000	3499999	chr4:3400000-3499999	0.266667	0.403061	-0.136395	more_open_in_low
chr16	30600000	30699999	chr16:30600000-30699999	0.5	0.512755	-0.0127551	more_open_in_low
chr16	2500000	2599999	chr16:2500000-2599999	0.5	0.507653	-0.00765306	more_open_in_low
chr17	18100000	18199999	chr17:18100000-18199999	0.483333	0.446429	0.0369048	more_open_in_high
chr12	132400000	132499999	chr12:132400000-132499999	0.466667	0.359694	0.106973	more_open_in_high
chr6	169700000	169799999	chr6:169700000-169799999	0.566667	0.433673	0.132993	more_open_in_high
chr11	47500000	47599999	chr11:47500000-47599999	0.55	0.477041	0.0729592	more_open_in_high
chr8	144100000	144199999	chr8:144100000-144199999	0.55	0.392857	0.157143	more_open_in_high
chr13	23500000	23599999	chr13:23500000-23599999	0.583333	0.510204	0.0731293	more_open_in_high
chr4	74300000	74399999	chr4:74300000-74399999	0.583333	0.55102	0.0323129	more_open_in_high
chr2	176100000	176199999	chr2:176100000-176199999	0.433333	0.52551	-0.0921769	more_open_in_low
chr10	110300000	110399999	chr10:110300000-110399999	0.533333	0.362245	0.171088	more_open_in_high
chr14	66500000	66599999	chr14:66500000-66599999	0.3	0.446429	-0.146429	more_open_in_low
chr10	123100000	123199999	chr10:123100000-123199999	0.5	0.530612	-0.0306122	more_open_in_low
chr16	72100000	72199999	chr16:72100000-72199999	0.533333	0.410714	0.122619	more_open_in_high
chr12	52000000	52099999	chr12:52000000-52099999	0.416667	0.540816	-0.12415	more_open_in_low
chr1	154500000	154599999	chr1:154500000-154599999	0.516667	0.461735	0.054932	more_open_in_high
chr2	26500000	26599999	chr2:26500000-26599999	0.516667	0.459184	0.057483	more_open_in_high
chr1	160300000	160399999	chr1:160300000-160399999	0.566667	0.459184	0.107483	more_open_in_high
chr7	149100000	149199999	chr7:149100000-149199999	0.45	0.415816	0.0341837	more_open_in_high
chr4	147700000	147799999	chr4:147700000-147799999	0.466667	0.528061	-0.0613946	more_open_in_low
chr1	154100000	154199999	chr1:154100000-154199999	0.666667	0.459184	0.207483	more_open_in_high
chr13	109800000	109899999	chr13:109800000-109899999	0.633333	0.456633	0.176701	more_open_in_high
chr15	89500000	89599999	chr15:89500000-89599999	0.633333	0.410714	0.222619	more_open_in_high
chr7	23500000	23599999	chr7:23500000-23599999	0.533333	0.42602	0.107313	more_open_in_high
chr13	29400000	29499999	chr13:29400000-29499999	0.466667	0.403061	0.0636054	more_open_in_high
chr1	33200000	33299999	chr1:33200000-33299999	0.433333	0.451531	-0.0181973	more_open_in_low
chr9	122200000	122299999	chr9:122200000-122299999	0.5	0.505102	-0.00510204	more_open_in_low
chr8	66400000	66499999	chr8:66400000-66499999	0.6	0.614796	-0.0147959	more_open_in_low
chr17	21500000	21599999	chr17:21500000-21599999	0.533333	0.433673	0.0996599	more_open_in_high
chr1	43500000	43599999	chr1:43500000-43599999	0.516667	0.464286	0.052381	more_open_in_high
chr14	105300000	105399999	chr14:105300000-105399999	0.416667	0.487245	-0.0705782	more_open_in_low
chr4	164900000	164999999	chr4:164900000-164999999	0.566667	0.5	0.0666667	more_open_in_high
chr19	2900000	2999999	chr19:2900000-2999999	0.533333	0.423469	0.109864	more_open_in_high
chr14	24000000	24099999	chr14:24000000-24099999	0.466667	0.390306	0.0763605	more_open_in_high
chr6	99300000	99399999	chr6:99300000-99399999	0.55	0.477041	0.0729592	more_open_in_high
chr2	239400000	239499999	chr2:239400000-239499999	0.45	0.364796	0.0852041	more_open_in_high
chr14	103100000	103199999	chr14:103100000-103199999	0.383333	0.484694	-0.101361	more_open_in_low
chr11	20600000	20699999	chr11:20600000-20699999	0.516667	0.556122	-0.0394558	more_open_in_low
chr8	37700000	37799999	chr8:37700000-37799999	0.466667	0.494898	-0.0282313	more_open_in_low
chr1	1900000	1999999	chr1:1900000-1999999	0.466667	0.387755	0.0789116	more_open_in_high
chr12	48700000	48799999	chr12:48700000-48799999	0.566667	0.5	0.0666667	more_open_in_high
chr1	205200000	205299999	chr1:205200000-205299999	0.5	0.405612	0.0943878	more_open_in_high
chr11	94100000	94199999	chr11:94100000-94199999	0.583333	0.441327	0.142007	more_open_in_high
chr19	55600000	55699999	chr19:55600000-55699999	0.483333	0.466837	0.0164966	more_open_in_high
chr1	153700000	153799999	chr1:153700000-153799999	0.566667	0.456633	0.110034	more_open_in_high
chr19	51900000	51999999	chr19:51900000-51999999	0.45	0.507653	-0.0576531	more_open_in_low
chr1	179700000	179799999	chr1:179700000-179799999	0.516667	0.540816	-0.0241497	more_open_in_low
chr2	231700000	231799999	chr2:231700000-231799999	0.5	0.47449	0.0255102	more_open_in_high
chr16	50000000	50099999	chr16:50000000-50099999	0.483333	0.413265	0.070068	more_open_in_high
chr1	156800000	156899999	chr1:156800000-156899999	0.566667	0.502551	0.0641156	more_open_in_high
chr12	98700000	98799999	chr12:98700000-98799999	0.6	0.497449	0.102551	more_open_in_high
chr5	175700000	175799999	chr5:175700000-175799999	0.5	0.545918	-0.0459184	more_open_in_low
chr14	93300000	93399999	chr14:93300000-93399999	0.566667	0.362245	0.204422	more_open_in_high
chr5	180300000	180399999	chr5:180300000-180399999	0.566667	0.362245	0.204422	more_open_in_high
chr6	27800000	27899999	chr6:27800000-27899999	0.666667	0.596939	0.0697279	more_open_in_high
chr13	60100000	60199999	chr13:60100000-60199999	0.45	0.387755	0.0622449	more_open_in_high
chr14	61700000	61799999	chr14:61700000-61799999	0.483333	0.469388	0.0139456	more_open_in_high
chr9	112300000	112399999	chr9:112300000-112399999	0.366667	0.326531	0.0401361	more_open_in_high
chr1	206900000	206999999	chr1:206900000-206999999	0.566667	0.403061	0.163605	more_open_in_high
chr3	43100000	43199999	chr3:43100000-43199999	0.5	0.479592	0.0204082	more_open_in_high
chr10	84300000	84399999	chr10:84300000-84399999	0.533333	0.369898	0.163435	more_open_in_high
chr8	1000000	1099999	chr8:1000000-1099999	0.533333	0.380102	0.153231	more_open_in_high
chr2	38400000	38499999	chr2:38400000-38499999	0.666667	0.47449	0.192177	more_open_in_high
chr1	53400000	53499999	chr1:53400000-53499999	0.466667	0.362245	0.104422	more_open_in_high
chr4	3200000	3299999	chr4:3200000-3299999	0.433333	0.42602	0.00731293	more_open_in_high
chr1	51800000	51899999	chr1:51800000-51899999	0.433333	0.413265	0.020068	more_open_in_high
chr19	2200000	2299999	chr19:2200000-2299999	0.45	0.52551	-0.0755102	more_open_in_low
chr1	45500000	45599999	chr1:45500000-45599999	0.416667	0.471939	-0.0552721	more_open_in_low
chr12	119700000	119799999	chr12:119700000-119799999	0.583333	0.40051	0.182823	more_open_in_high
chr2	131300000	131399999	chr2:131300000-131399999	0.533333	0.492347	0.0409864	more_open_in_high
chr11	61500000	61599999	chr11:61500000-61599999	0.483333	0.517857	-0.0345238	more_open_in_low
chr11	61100000	61199999	chr11:61100000-61199999	0.483333	0.454082	0.0292517	more_open_in_high
chr20	19900000	19999999	chr20:19900000-19999999	0.65	0.502551	0.147449	more_open_in_high
chr12	15900000	15999999	chr12:15900000-15999999	0.5	0.44898	0.0510204	more_open_in_high
chr1	50400000	50499999	chr1:50400000-50499999	0.466667	0.507653	-0.0409864	more_open_in_low
chr7	44100000	44199999	chr7:44100000-44199999	0.516667	0.454082	0.062585	more_open_in_high
chr14	22500000	22599999	chr14:22500000-22599999	0.516667	0.385204	0.131463	more_open_in_high
chr14	56100000	56199999	chr14:56100000-56199999	0.566667	0.441327	0.12534	more_open_in_high
chr14	88800000	88899999	chr14:88800000-88899999	0.366667	0.311224	0.0554422	more_open_in_high
chr2	117800000	117899999	chr2:117800000-117899999	0.416667	0.469388	-0.0527211	more_open_in_low
chr2	43800000	43899999	chr2:43800000-43899999	0.516667	0.428571	0.0880952	more_open_in_high
chr4	185400000	185499999	chr4:185400000-185499999	0.55	0.408163	0.141837	more_open_in_high
chr2	1100000	1199999	chr2:1100000-1199999	0.566667	0.420918	0.145748	more_open_in_high
chr16	61800000	61899999	chr16:61800000-61899999	0.533333	0.459184	0.0741497	more_open_in_high
chr2	201800000	201899999	chr2:201800000-201899999	0.5	0.364796	0.135204	more_open_in_high
chr16	33500000	33599999	chr16:33500000-33599999	0.683333	0.591837	0.0914966	more_open_in_high
chr1	1400000	1499999	chr1:1400000-1499999	0.6	0.459184	0.140816	more_open_in_high
chr13	102800000	102899999	chr13:102800000-102899999	0.416667	0.461735	-0.045068	more_open_in_low
chr1	65100000	65199999	chr1:65100000-65199999	0.6	0.451531	0.148469	more_open_in_high
chr13	110200000	110299999	chr13:110200000-110299999	0.5	0.390306	0.109694	more_open_in_high
chr16	1100000	1199999	chr16:1100000-1199999	0.483333	0.387755	0.0955782	more_open_in_high
chr21	46500000	46599999	chr21:46500000-46599999	0.55	0.461735	0.0882653	more_open_in_high
chr16	88600000	88699999	chr16:88600000-88699999	0.55	0.520408	0.0295918	more_open_in_high
chr2	109300000	109399999	chr2:109300000-109399999	0.45	0.344388	0.105612	more_open_in_high
chr4	1600000	1699999	chr4:1600000-1699999	0.4	0.293367	0.106633	more_open_in_high
chr10	97400000	97499999	chr10:97400000-97499999	0.566667	0.454082	0.112585	more_open_in_high
chr14	81100000	81199999	chr14:81100000-81199999	0.483333	0.492347	-0.00901361	more_open_in_low
chr8	144500000	144599999	chr8:144500000-144599999	0.4	0.464286	-0.0642857	more_open_in_low
chr19	13900000	13999999	chr19:13900000-13999999	0.483333	0.492347	-0.00901361	more_open_in_low
chr1	45000000	45099999	chr1:45000000-45099999	0.5	0.489796	0.0102041	more_open_in_high
chr6	10700000	10799999	chr6:10700000-10799999	0.35	0.403061	-0.0530612	more_open_in_low
chr2	55000000	55099999	chr2:55000000-55099999	0.716667	0.477041	0.239626	more_open_in_high
chr2	231400000	231499999	chr2:231400000-231499999	0.516667	0.469388	0.0472789	more_open_in_high
chr6	30600000	30699999	chr6:30600000-30699999	0.433333	0.517857	-0.0845238	more_open_in_low
chr12	76000000	76099999	chr12:76000000-76099999	0.616667	0.40051	0.216156	more_open_in_high
chr2	169800000	169899999	chr2:169800000-169899999	0.383333	0.410714	-0.027381	more_open_in_low
chr16	54500000	54599999	chr16:54500000-54599999	0.366667	0.456633	-0.089966	more_open_in_low
chr16	11300000	11399999	chr16:11300000-11399999	0.633333	0.471939	0.161395	more_open_in_high
chr1	9100000	9199999	chr1:9100000-9199999	0.6	0.52551	0.0744898	more_open_in_high
chr2	218800000	218899999	chr2:218800000-218899999	0.583333	0.52551	0.0578231	more_open_in_high
chr2	20600000	20699999	chr2:20600000-20699999	0.65	0.581633	0.0683673	more_open_in_high
chr8	63100000	63199999	chr8:63100000-63199999	0.283333	0.237245	0.0460884	more_open_in_high
chr12	49000000	49099999	chr12:49000000-49099999	0.633333	0.579082	0.0542517	more_open_in_high
chr16	8700000	8799999	chr16:8700000-8799999	0.433333	0.375	0.0583333	more_open_in_high
chr4	40400000	40499999	chr4:40400000-40499999	0.533333	0.405612	0.127721	more_open_in_high
chr14	36600000	36699999	chr14:36600000-36699999	0.433333	0.530612	-0.0972789	more_open_in_low
chr1	152500000	152599999	chr1:152500000-152599999	0.483333	0.441327	0.0420068	more_open_in_high
chr16	3500000	3599999	chr16:3500000-3599999	0.566667	0.451531	0.115136	more_open_in_high
chr19	46300000	46399999	chr19:46300000-46399999	0.366667	0.471939	-0.105272	more_open_in_low
chr16	85100000	85199999	chr16:85100000-85199999	0.383333	0.395408	-0.0120748	more_open_in_low
chr17	77600000	77699999	chr17:77600000-77699999	0.466667	0.420918	0.0457483	more_open_in_high
chr16	49200000	49299999	chr16:49200000-49299999	0.5	0.530612	-0.0306122	more_open_in_low
chr3	14500000	14599999	chr3:14500000-14599999	0.533333	0.395408	0.137925	more_open_in_high
chr2	216600000	216699999	chr2:216600000-216699999	0.7	0.510204	0.189796	more_open_in_high
chr17	8300000	8399999	chr17:8300000-8399999	0.566667	0.397959	0.168707	more_open_in_high
chr6	30700000	30799999	chr6:30700000-30799999	0.616667	0.466837	0.14983	more_open_in_high
chr17	75700000	75799999	chr17:75700000-75799999	0.55	0.410714	0.139286	more_open_in_high
chr5	600000	699999	chr5:600000-699999	0.416667	0.40051	0.0161565	more_open_in_high
chr6	54300000	54399999	chr6:54300000-54399999	0.516667	0.413265	0.103401	more_open_in_high
chr14	20600000	20699999	chr14:20600000-20699999	0.633333	0.55102	0.0823129	more_open_in_high
chr2	218200000	218299999	chr2:218200000-218299999	0.316667	0.459184	-0.142517	more_open_in_low
chr18	24100000	24199999	chr18:24100000-24199999	0.85	0.696429	0.153571	more_open_in_high
chr1	143800000	143899999	chr1:143800000-143899999	0	0	0	more_open_in_high
chr6	15500000	15599999	chr6:15500000-15599999	0.683333	0.403061	0.280272	more_open_in_high
chr1	153600000	153699999	chr1:153600000-153699999	0.516667	0.420918	0.0957483	more_open_in_high
chr1	227700000	227799999	chr1:227700000-227799999	0.6	0.431122	0.168878	more_open_in_high
chr11	17700000	17799999	chr11:17700000-17799999	0.5	0.545918	-0.0459184	more_open_in_low
chr7	141000000	141099999	chr7:141000000-141099999	0.65	0.589286	0.0607143	more_open_in_high
chr15	97900000	97999999	chr15:97900000-97999999	0.683333	0.642857	0.0404762	more_open_in_high
chr12	132300000	132399999	chr12:132300000-132399999	0.483333	0.415816	0.067517	more_open_in_high
chr13	93900000	93999999	chr13:93900000-93999999	0.5	0.392857	0.107143	more_open_in_high
chr6	39300000	39399999	chr6:39300000-39399999	0.433333	0.47449	-0.0411565	more_open_in_low
chr13	20200000	20299999	chr13:20200000-20299999	0.45	0.497449	-0.047449	more_open_in_low
chr15	33800000	33899999	chr15:33800000-33899999	0.5	0.344388	0.155612	more_open_in_high
chr6	30400000	30499999	chr6:30400000-30499999	0.566667	0.568878	-0.00221088	more_open_in_low
chr17	74700000	74799999	chr17:74700000-74799999	0.566667	0.543367	0.0232993	more_open_in_high
chr6	8000000	8099999	chr6:8000000-8099999	0.333333	0.517857	-0.184524	more_open_in_low
chr17	75900000	75999999	chr17:75900000-75999999	0.516667	0.395408	0.121259	more_open_in_high
chr16	300000	399999	chr16:300000-399999	0.55	0.428571	0.121429	more_open_in_high
chr14	61300000	61399999	chr14:61300000-61399999	0.566667	0.538265	0.0284014	more_open_in_high
chr11	4300000	4399999	chr11:4300000-4399999	0.366667	0.423469	-0.0568027	more_open_in_low
chr6	33800000	33899999	chr6:33800000-33899999	0.483333	0.403061	0.0802721	more_open_in_high
chr8	87800000	87899999	chr8:87800000-87899999	0.583333	0.375	0.208333	more_open_in_high
chr4	72000000	72099999	chr4:72000000-72099999	0.583333	0.52551	0.0578231	more_open_in_high
chr1	76500000	76599999	chr1:76500000-76599999	0.3	0.362245	-0.0622449	more_open_in_low
chr1	192800000	192899999	chr1:192800000-192899999	0.8	0.479592	0.320408	more_open_in_high
chr7	101000000	101099999	chr7:101000000-101099999	0.416667	0.413265	0.00340136	more_open_in_high
chr1	37700000	37799999	chr1:37700000-37799999	0.5	0.469388	0.0306122	more_open_in_high
chr12	122700000	122799999	chr12:122700000-122799999	0.583333	0.5	0.0833333	more_open_in_high
chr8	23800000	23899999	chr8:23800000-23899999	0.6	0.405612	0.194388	more_open_in_high
chr2	71400000	71499999	chr2:71400000-71499999	0.65	0.59949	0.0505102	more_open_in_high
chr6	32000000	32099999	chr6:32000000-32099999	0.483333	0.341837	0.141497	more_open_in_high
chr17	82600000	82699999	chr17:82600000-82699999	0.583333	0.403061	0.180272	more_open_in_high
chr16	500000	599999	chr16:500000-599999	0.45	0.443878	0.00612245	more_open_in_high
chr2	9200000	9299999	chr2:9200000-9299999	0.533333	0.44898	0.0843537	more_open_in_high
chr7	158400000	158499999	chr7:158400000-158499999	0.283333	0.346939	-0.0636054	more_open_in_low
chr1	64500000	64599999	chr1:64500000-64599999	0.633333	0.415816	0.217517	more_open_in_high
chr2	85300000	85399999	chr2:85300000-85399999	0.6	0.479592	0.120408	more_open_in_high
chr22	21800000	21899999	chr22:21800000-21899999	0.4	0.461735	-0.0617347	more_open_in_low
chr2	126600000	126699999	chr2:126600000-126699999	0.6	0.484694	0.115306	more_open_in_high
chr1	2000000	2099999	chr1:2000000-2099999	0.433333	0.410714	0.022619	more_open_in_high
chr1	6400000	6499999	chr1:6400000-6499999	0.516667	0.510204	0.00646259	more_open_in_high
chr9	135000000	135099999	chr9:135000000-135099999	0.416667	0.382653	0.0340136	more_open_in_high
chr17	7800000	7899999	chr17:7800000-7899999	0.466667	0.390306	0.0763605	more_open_in_high
chr8	10500000	10599999	chr8:10500000-10599999	0.55	0.40051	0.14949	more_open_in_high
chr19	2300000	2399999	chr19:2300000-2399999	0.5	0.52551	-0.0255102	more_open_in_low
chr2	199800000	199899999	chr2:199800000-199899999	0.6	0.336735	0.263265	more_open_in_high
chr11	124800000	124899999	chr11:124800000-124899999	0.65	0.535714	0.114286	more_open_in_high
chr2	3300000	3399999	chr2:3300000-3399999	0.466667	0.456633	0.010034	more_open_in_high
chr8	20200000	20299999	chr8:20200000-20299999	0.5	0.420918	0.0790816	more_open_in_high
chr7	101700000	101799999	chr7:101700000-101799999	0.583333	0.512755	0.0705782	more_open_in_high
chr12	131300000	131399999	chr12:131300000-131399999	0.45	0.390306	0.0596939	more_open_in_high
chr16	56700000	56799999	chr16:56700000-56799999	0.6	0.423469	0.176531	more_open_in_high
chr10	92300000	92399999	chr10:92300000-92399999	0.416667	0.423469	-0.00680272	more_open_in_low
chr8	141200000	141299999	chr8:141200000-141299999	0.516667	0.405612	0.111054	more_open_in_high
chr13	113100000	113199999	chr13:113100000-113199999	0.5	0.423469	0.0765306	more_open_in_high
chr22	29300000	29399999	chr22:29300000-29399999	0.583333	0.530612	0.0527211	more_open_in_high
chr5	132700000	132799999	chr5:132700000-132799999	0.516667	0.487245	0.0294218	more_open_in_high
chr8	142600000	142699999	chr8:142600000-142699999	0.533333	0.418367	0.114966	more_open_in_high
chr7	6500000	6599999	chr7:6500000-6599999	0.483333	0.489796	-0.00646259	more_open_in_low
chr17	79700000	79799999	chr17:79700000-79799999	0.483333	0.522959	-0.0396259	more_open_in_low
chr12	6600000	6699999	chr12:6600000-6699999	0.55	0.456633	0.0933673	more_open_in_high
chr1	43900000	43999999	chr1:43900000-43999999	0.583333	0.456633	0.126701	more_open_in_high
chr17	81800000	81899999	chr17:81800000-81899999	0.516667	0.415816	0.10085	more_open_in_high
chr18	100000	199999	chr18:100000-199999	0.45	0.492347	-0.0423469	more_open_in_low
chr10	96000000	96099999	chr10:96000000-96099999	0.733333	0.507653	0.22568	more_open_in_high
chr14	23500000	23599999	chr14:23500000-23599999	0.616667	0.489796	0.126871	more_open_in_high
chr16	35700000	35799999	chr16:35700000-35799999	0.483333	0.346939	0.136395	more_open_in_high
chr1	38600000	38699999	chr1:38600000-38699999	0.6	0.528061	0.0719388	more_open_in_high
chr12	54100000	54199999	chr12:54100000-54199999	0.483333	0.52551	-0.0421769	more_open_in_low
chr6	19000000	19099999	chr6:19000000-19099999	0.433333	0.387755	0.0455782	more_open_in_high
chr11	44700000	44799999	chr11:44700000-44799999	0.616667	0.40051	0.216156	more_open_in_high
chr9	131300000	131399999	chr9:131300000-131399999	0.566667	0.423469	0.143197	more_open_in_high
chr8	143900000	143999999	chr8:143900000-143999999	0.35	0.492347	-0.142347	more_open_in_low
chr6	28500000	28599999	chr6:28500000-28599999	0.5	0.413265	0.0867347	more_open_in_high
chr2	240100000	240199999	chr2:240100000-240199999	0.533333	0.413265	0.120068	more_open_in_high
chr12	89900000	89999999	chr12:89900000-89999999	0.6	0.477041	0.122959	more_open_in_high
chr4	121300000	121399999	chr4:121300000-121399999	0.4	0.441327	-0.0413265	more_open_in_low
chr1	46400000	46499999	chr1:46400000-46499999	0.55	0.507653	0.0423469	more_open_in_high
chr15	56900000	56999999	chr15:56900000-56999999	0.366667	0.446429	-0.0797619	more_open_in_low
chr11	56500000	56599999	chr11:56500000-56599999	0.6	0.497449	0.102551	more_open_in_high
chr5	171300000	171399999	chr5:171300000-171399999	0.433333	0.535714	-0.102381	more_open_in_low
chr6	36500000	36599999	chr6:36500000-36599999	0.45	0.410714	0.0392857	more_open_in_high
chr1	244200000	244299999	chr1:244200000-244299999	0.483333	0.423469	0.0598639	more_open_in_high
chr17	42900000	42999999	chr17:42900000-42999999	0.583333	0.464286	0.119048	more_open_in_high
chr2	143400000	143499999	chr2:143400000-143499999	0.45	0.42602	0.0239796	more_open_in_high
chr7	21500000	21599999	chr7:21500000-21599999	0.633333	0.535714	0.097619	more_open_in_high
chr14	104100000	104199999	chr14:104100000-104199999	0.433333	0.377551	0.0557823	more_open_in_high
chr18	57300000	57399999	chr18:57300000-57399999	0.483333	0.553571	-0.0702381	more_open_in_low
chr8	76800000	76899999	chr8:76800000-76899999	0.483333	0.311224	0.172109	more_open_in_high
chr17	42100000	42199999	chr17:42100000-42199999	0.6	0.461735	0.138265	more_open_in_high
chr1	41000000	41099999	chr1:41000000-41099999	0.416667	0.454082	-0.037415	more_open_in_low
chr16	1600000	1699999	chr16:1600000-1699999	0.3	0.464286	-0.164286	more_open_in_low
chr6	49400000	49499999	chr6:49400000-49499999	0.383333	0.352041	0.0312925	more_open_in_high
chr2	8700000	8799999	chr2:8700000-8799999	0.466667	0.464286	0.00238095	more_open_in_high
chr6	7300000	7399999	chr6:7300000-7399999	0.333333	0.415816	-0.082483	more_open_in_low
chr7	146100000	146199999	chr7:146100000-146199999	0.516667	0.510204	0.00646259	more_open_in_high
chr19	41400000	41499999	chr19:41400000-41499999	0.683333	0.464286	0.219048	more_open_in_high
chr17	29000000	29099999	chr17:29000000-29099999	0.6	0.497449	0.102551	more_open_in_high
chr1	112700000	112799999	chr1:112700000-112799999	0.483333	0.477041	0.00629252	more_open_in_high
chr1	2400000	2499999	chr1:2400000-2499999	0.516667	0.40051	0.116156	more_open_in_high
chr6	28200000	28299999	chr6:28200000-28299999	0.666667	0.543367	0.123299	more_open_in_high
chr2	45500000	45599999	chr2:45500000-45599999	0.4	0.484694	-0.0846939	more_open_in_low
chr15	70300000	70399999	chr15:70300000-70399999	0.55	0.446429	0.103571	more_open_in_high
chr17	40000000	40099999	chr17:40000000-40099999	0.6	0.464286	0.135714	more_open_in_high
chr1	167100000	167199999	chr1:167100000-167199999	0.633333	0.459184	0.17415	more_open_in_high
chr17	40200000	40299999	chr17:40200000-40299999	0.383333	0.510204	-0.126871	more_open_in_low
chr17	78200000	78299999	chr17:78200000-78299999	0.55	0.44898	0.10102	more_open_in_high
chr8	19800000	19899999	chr8:19800000-19899999	0.483333	0.380102	0.103231	more_open_in_high
chr10	8200000	8299999	chr10:8200000-8299999	0.533333	0.329082	0.204252	more_open_in_high
chr14	97700000	97799999	chr14:97700000-97799999	0.55	0.456633	0.0933673	more_open_in_high
chr22	30200000	30299999	chr22:30200000-30299999	0.516667	0.533163	-0.0164966	more_open_in_low
chr9	133200000	133299999	chr9:133200000-133299999	0.516667	0.441327	0.0753401	more_open_in_high
chr1	28300000	28399999	chr1:28300000-28399999	0.333333	0.372449	-0.0391156	more_open_in_low
chr8	27400000	27499999	chr8:27400000-27499999	0.533333	0.375	0.158333	more_open_in_high
chr15	84800000	84899999	chr15:84800000-84899999	0.566667	0.517857	0.0488095	more_open_in_high
chr2	30400000	30499999	chr2:30400000-30499999	0.716667	0.556122	0.160544	more_open_in_high
chr2	118700000	118799999	chr2:118700000-118799999	0.633333	0.507653	0.12568	more_open_in_high
chr6	157500000	157599999	chr6:157500000-157599999	0.533333	0.420918	0.112415	more_open_in_high
chr1	26100000	26199999	chr1:26100000-26199999	0.533333	0.428571	0.104762	more_open_in_high
chr17	20200000	20299999	chr17:20200000-20299999	0.533333	0.418367	0.114966	more_open_in_high
chr10	132700000	132799999	chr10:132700000-132799999	0.516667	0.487245	0.0294218	more_open_in_high
chr18	21500000	21599999	chr18:21500000-21599999	0.283333	0.32398	-0.0406463	more_open_in_low
chr1	29100000	29199999	chr1:29100000-29199999	0.466667	0.502551	-0.0358844	more_open_in_low
chr2	161400000	161499999	chr2:161400000-161499999	0.466667	0.553571	-0.0869048	more_open_in_low
chr7	102200000	102299999	chr7:102200000-102299999	0.55	0.461735	0.0882653	more_open_in_high
chr2	65000000	65099999	chr2:65000000-65099999	0.466667	0.420918	0.0457483	more_open_in_high
chr1	230900000	230999999	chr1:230900000-230999999	0.683333	0.484694	0.198639	more_open_in_high
chr2	109600000	109699999	chr2:109600000-109699999	0.466667	0.454082	0.012585	more_open_in_high
chr7	2500000	2599999	chr7:2500000-2599999	0.483333	0.433673	0.0496599	more_open_in_high
chr17	45100000	45199999	chr17:45100000-45199999	0.416667	0.507653	-0.0909864	more_open_in_low
chr2	208100000	208199999	chr2:208100000-208199999	0.466667	0.47449	-0.00782313	more_open_in_low
chr8	3100000	3199999	chr8:3100000-3199999	0.5	0.428571	0.0714286	more_open_in_high
chr12	123900000	123999999	chr12:123900000-123999999	0.5	0.420918	0.0790816	more_open_in_high
chr14	37500000	37599999	chr14:37500000-37599999	0.783333	0.55102	0.232313	more_open_in_high
chr14	72600000	72699999	chr14:72600000-72699999	0.583333	0.420918	0.162415	more_open_in_high
chr10	49100000	49199999	chr10:49100000-49199999	0.283333	0.403061	-0.119728	more_open_in_low
chr13	25000000	25099999	chr13:25000000-25099999	0.5	0.479592	0.0204082	more_open_in_high
chr16	85600000	85699999	chr16:85600000-85699999	0.516667	0.364796	0.151871	more_open_in_high
chr3	11000000	11099999	chr3:11000000-11099999	0.5	0.387755	0.112245	more_open_in_high
chr12	120400000	120499999	chr12:120400000-120499999	0.433333	0.497449	-0.0641156	more_open_in_low
chr13	29800000	29899999	chr13:29800000-29899999	0.483333	0.395408	0.0879252	more_open_in_high
chr12	132200000	132299999	chr12:132200000-132299999	0.45	0.40051	0.0494898	more_open_in_high
chr19	40500000	40599999	chr19:40500000-40599999	0.583333	0.5	0.0833333	more_open_in_high
chr1	173500000	173599999	chr1:173500000-173599999	0.583333	0.420918	0.162415	more_open_in_high
chr13	45800000	45899999	chr13:45800000-45899999	0.466667	0.497449	-0.0307823	more_open_in_low
chr19	34700000	34799999	chr19:34700000-34799999	0.633333	0.438776	0.194558	more_open_in_high
chr4	122900000	122999999	chr4:122900000-122999999	0.416667	0.329082	0.087585	more_open_in_high
chr1	234700000	234799999	chr1:234700000-234799999	0.633333	0.438776	0.194558	more_open_in_high
chr12	130100000	130199999	chr12:130100000-130199999	0.433333	0.420918	0.012415	more_open_in_high
chr1	7800000	7899999	chr1:7800000-7899999	0.466667	0.359694	0.106973	more_open_in_high
chr15	58900000	58999999	chr15:58900000-58999999	0.533333	0.446429	0.0869048	more_open_in_high
chr4	56600000	56699999	chr4:56600000-56699999	0.45	0.464286	-0.0142857	more_open_in_low
chr14	100700000	100799999	chr14:100700000-100799999	0.483333	0.380102	0.103231	more_open_in_high
chr8	143200000	143299999	chr8:143200000-143299999	0.516667	0.403061	0.113605	more_open_in_high
chr14	81600000	81699999	chr14:81600000-81699999	0.6	0.423469	0.176531	more_open_in_high
chr12	109700000	109799999	chr12:109700000-109799999	0.483333	0.433673	0.0496599	more_open_in_high
chr1	212500000	212599999	chr1:212500000-212599999	0.433333	0.489796	-0.0564626	more_open_in_low
chr6	159900000	159999999	chr6:159900000-159999999	0.55	0.420918	0.129082	more_open_in_high
chr18	36000000	36099999	chr18:36000000-36099999	0.483333	0.372449	0.110884	more_open_in_high
chr4	1500000	1599999	chr4:1500000-1599999	0.45	0.367347	0.0826531	more_open_in_high
chr16	6500000	6599999	chr16:6500000-6599999	0.5	0.459184	0.0408163	more_open_in_high
chr17	55700000	55799999	chr17:55700000-55799999	0.633333	0.446429	0.186905	more_open_in_high
chr7	108300000	108399999	chr7:108300000-108399999	0.483333	0.364796	0.118537	more_open_in_high
chr2	68300000	68399999	chr2:68300000-68399999	0.5	0.591837	-0.0918367	more_open_in_low
chr15	70800000	70899999	chr15:70800000-70899999	0.583333	0.494898	0.0884354	more_open_in_high
chr12	78800000	78899999	chr12:78800000-78899999	0.583333	0.5	0.0833333	more_open_in_high
chr6	17600000	17699999	chr6:17600000-17699999	0.45	0.392857	0.0571429	more_open_in_high
chr7	800000	899999	chr7:800000-899999	0.433333	0.42602	0.00731293	more_open_in_high
chr7	143000000	143099999	chr7:143000000-143099999	0.516667	0.443878	0.0727891	more_open_in_high
chr6	110900000	110999999	chr6:110900000-110999999	0.45	0.517857	-0.0678571	more_open_in_low
chr5	66100000	66199999	chr5:66100000-66199999	0.45	0.433673	0.0163265	more_open_in_high
chr6	43300000	43399999	chr6:43300000-43399999	0.666667	0.607143	0.0595238	more_open_in_high
chr12	124100000	124199999	chr12:124100000-124199999	0.466667	0.326531	0.140136	more_open_in_high
chr1	8100000	8199999	chr1:8100000-8199999	0.533333	0.464286	0.0690476	more_open_in_high
chr6	35500000	35599999	chr6:35500000-35599999	0.416667	0.487245	-0.0705782	more_open_in_low
chr2	143900000	143999999	chr2:143900000-143999999	0.633333	0.668367	-0.035034	more_open_in_low
chr15	28000000	28099999	chr15:28000000-28099999	0.583333	0.530612	0.0527211	more_open_in_high
chr1	84500000	84599999	chr1:84500000-84599999	0.533333	0.428571	0.104762	more_open_in_high
chr12	109300000	109399999	chr12:109300000-109399999	0.533333	0.369898	0.163435	more_open_in_high
chr16	88700000	88799999	chr16:88700000-88799999	0.4	0.466837	-0.0668367	more_open_in_low
chr12	94100000	94199999	chr12:94100000-94199999	0.55	0.438776	0.111224	more_open_in_high
chr4	169000000	169099999	chr4:169000000-169099999	0.483333	0.418367	0.064966	more_open_in_high
chr21	43700000	43799999	chr21:43700000-43799999	0.433333	0.494898	-0.0615646	more_open_in_low
chr17	28800000	28899999	chr17:28800000-28899999	0.55	0.42602	0.12398	more_open_in_high
chr4	42300000	42399999	chr4:42300000-42399999	0.666667	0.596939	0.0697279	more_open_in_high
chr14	92500000	92599999	chr14:92500000-92599999	0.466667	0.438776	0.0278912	more_open_in_high
chr17	4900000	4999999	chr17:4900000-4999999	0.483333	0.497449	-0.0141156	more_open_in_low
chr8	26500000	26599999	chr8:26500000-26599999	0.516667	0.558673	-0.0420068	more_open_in_low
chr12	27500000	27599999	chr12:27500000-27599999	0.45	0.451531	-0.00153061	more_open_in_low
chr8	66600000	66699999	chr8:66600000-66699999	0.4	0.405612	-0.00561224	more_open_in_low
chr15	29400000	29499999	chr15:29400000-29499999	0.466667	0.433673	0.0329932	more_open_in_high
chr2	218900000	218999999	chr2:218900000-218999999	0.6	0.591837	0.00816327	more_open_in_high
chr2	127300000	127399999	chr2:127300000-127399999	0.583333	0.395408	0.187925	more_open_in_high
chr14	90800000	90899999	chr14:90800000-90899999	0.533333	0.431122	0.102211	more_open_in_high
chr17	35800000	35899999	chr17:35800000-35899999	0.566667	0.423469	0.143197	more_open_in_high
chr16	4200000	4299999	chr16:4200000-4299999	0.45	0.408163	0.0418367	more_open_in_high
chr6	37200000	37299999	chr6:37200000-37299999	0.566667	0.438776	0.127891	more_open_in_high
chr17	77000000	77099999	chr17:77000000-77099999	0.433333	0.459184	-0.0258503	more_open_in_low
chr1	53700000	53799999	chr1:53700000-53799999	0.5	0.420918	0.0790816	more_open_in_high
chr12	51800000	51899999	chr12:51800000-51899999	0.5	0.433673	0.0663265	more_open_in_high
chr1	244000000	244099999	chr1:244000000-244099999	0.483333	0.369898	0.113435	more_open_in_high
chr16	83900000	83999999	chr16:83900000-83999999	0.533333	0.494898	0.0384354	more_open_in_high
chr15	43100000	43199999	chr15:43100000-43199999	0.466667	0.410714	0.0559524	more_open_in_high
chr8	143600000	143699999	chr8:143600000-143699999	0.5	0.362245	0.137755	more_open_in_high
chr1	85600000	85699999	chr1:85600000-85699999	0.55	0.459184	0.0908163	more_open_in_high
chr8	104400000	104499999	chr8:104400000-104499999	0.5	0.484694	0.0153061	more_open_in_high
chr9	135900000	135999999	chr9:135900000-135999999	0.516667	0.44898	0.0676871	more_open_in_high
chr1	47700000	47799999	chr1:47700000-47799999	0.516667	0.477041	0.0396259	more_open_in_high
chr16	68200000	68299999	chr16:68200000-68299999	0.583333	0.456633	0.126701	more_open_in_high
chr10	127200000	127299999	chr10:127200000-127299999	0.55	0.464286	0.0857143	more_open_in_high
chr16	11600000	11699999	chr16:11600000-11699999	0.516667	0.479592	0.0370748	more_open_in_high
chr12	132800000	132899999	chr12:132800000-132899999	0.433333	0.428571	0.0047619	more_open_in_high
chr2	27600000	27699999	chr2:27600000-27699999	0.433333	0.446429	-0.0130952	more_open_in_low
chr11	69700000	69799999	chr11:69700000-69799999	0.55	0.561224	-0.0112245	more_open_in_low
chr19	15400000	15499999	chr19:15400000-15499999	0.516667	0.44898	0.0676871	more_open_in_high
chr20	400000	499999	chr20:400000-499999	0.55	0.415816	0.134184	more_open_in_high
chr13	26200000	26299999	chr13:26200000-26299999	0.5	0.431122	0.0688776	more_open_in_high
chr1	231200000	231299999	chr1:231200000-231299999	0.616667	0.47449	0.142177	more_open_in_high
chr4	54200000	54299999	chr4:54200000-54299999	0.566667	0.548469	0.0181973	more_open_in_high
chr11	64300000	64399999	chr11:64300000-64399999	0.533333	0.377551	0.155782	more_open_in_high
chr17	45800000	45899999	chr17:45800000-45899999	0.483333	0.461735	0.0215986	more_open_in_high
chr8	93100000	93199999	chr8:93100000-93199999	0.25	0.40051	-0.15051	more_open_in_low
chr19	19200000	19299999	chr19:19200000-19299999	0.483333	0.535714	-0.052381	more_open_in_low
chr1	205700000	205799999	chr1:205700000-205799999	0.5	0.466837	0.0331633	more_open_in_high
chr6	31600000	31699999	chr6:31600000-31699999	0.583333	0.438776	0.144558	more_open_in_high
chr17	57800000	57899999	chr17:57800000-57899999	0.6	0.477041	0.122959	more_open_in_high
chr1	23100000	23199999	chr1:23100000-23199999	0.566667	0.497449	0.0692177	more_open_in_high
chr3	69000000	69099999	chr3:69000000-69099999	0.55	0.446429	0.103571	more_open_in_high
chr1	44400000	44499999	chr1:44400000-44499999	0.516667	0.548469	-0.0318027	more_open_in_low
chr19	44100000	44199999	chr19:44100000-44199999	0.533333	0.522959	0.0103741	more_open_in_high
chr19	12000000	12099999	chr19:12000000-12099999	0.683333	0.65051	0.0328231	more_open_in_high
chr8	64500000	64599999	chr8:64500000-64599999	0.7	0.576531	0.123469	more_open_in_high
chr10	124300000	124399999	chr10:124300000-124399999	0.433333	0.471939	-0.0386054	more_open_in_low
chr2	43900000	43999999	chr2:43900000-43999999	0.466667	0.346939	0.119728	more_open_in_high
chr12	78700000	78799999	chr12:78700000-78799999	0.733333	0.714286	0.0190476	more_open_in_high
chr2	71800000	71899999	chr2:71800000-71899999	0.55	0.431122	0.118878	more_open_in_high
chr13	110600000	110699999	chr13:110600000-110699999	0.483333	0.339286	0.144048	more_open_in_high
chr1	19600000	19699999	chr1:19600000-19699999	0.416667	0.512755	-0.0960884	more_open_in_low
chr6	33300000	33399999	chr6:33300000-33399999	0.45	0.433673	0.0163265	more_open_in_high
chr16	86700000	86799999	chr16:86700000-86799999	0.633333	0.42602	0.207313	more_open_in_high
chr15	74900000	74999999	chr15:74900000-74999999	0.5	0.494898	0.00510204	more_open_in_high
chr1	2900000	2999999	chr1:2900000-2999999	0.516667	0.403061	0.113605	more_open_in_high
chr16	29100000	29199999	chr16:29100000-29199999	0.533333	0.431122	0.102211	more_open_in_high
chr7	102300000	102399999	chr7:102300000-102399999	0.483333	0.522959	-0.0396259	more_open_in_low
chr11	67000000	67099999	chr11:67000000-67099999	0.666667	0.420918	0.245748	more_open_in_high
chr2	20100000	20199999	chr2:20100000-20199999	0.483333	0.47449	0.00884354	more_open_in_high
chr7	157000000	157099999	chr7:157000000-157099999	0.416667	0.471939	-0.0552721	more_open_in_low
chr16	71800000	71899999	chr16:71800000-71899999	0.483333	0.446429	0.0369048	more_open_in_high
chr2	178900000	178999999	chr2:178900000-178999999	0.35	0.367347	-0.0173469	more_open_in_low
chr1	2500000	2599999	chr1:2500000-2599999	0.5	0.405612	0.0943878	more_open_in_high
chr13	93000000	93099999	chr13:93000000-93099999	0.45	0.295918	0.154082	more_open_in_high
chr19	17300000	17399999	chr19:17300000-17399999	0.383333	0.471939	-0.0886054	more_open_in_low
chr17	35700000	35799999	chr17:35700000-35799999	0.5	0.405612	0.0943878	more_open_in_high
chr6	53300000	53399999	chr6:53300000-53399999	0.616667	0.459184	0.157483	more_open_in_high
chr5	80200000	80299999	chr5:80200000-80299999	0.616667	0.502551	0.114116	more_open_in_high
chr22	23800000	23899999	chr22:23800000-23899999	0.7	0.466837	0.233163	more_open_in_high
chr16	21500000	21599999	chr16:21500000-21599999	0.516667	0.494898	0.0217687	more_open_in_high
chr3	188900000	188999999	chr3:188900000-188999999	0.433333	0.459184	-0.0258503	more_open_in_low
chr17	49400000	49499999	chr17:49400000-49499999	0.6	0.584184	0.0158163	more_open_in_high
chr16	73000000	73099999	chr16:73000000-73099999	0.566667	0.471939	0.0947279	more_open_in_high
chr15	31800000	31899999	chr15:31800000-31899999	0.6	0.446429	0.153571	more_open_in_high
chr16	22300000	22399999	chr16:22300000-22399999	0.466667	0.436224	0.0304422	more_open_in_high
chr2	9400000	9499999	chr2:9400000-9499999	0.6	0.428571	0.171429	more_open_in_high
chr3	169600000	169699999	chr3:169600000-169699999	0.516667	0.530612	-0.0139456	more_open_in_low
chr19	17700000	17799999	chr19:17700000-17799999	0.55	0.466837	0.0831633	more_open_in_high
chr10	49500000	49599999	chr10:49500000-49599999	0.416667	0.477041	-0.0603741	more_open_in_low
chr14	70800000	70899999	chr14:70800000-70899999	0.533333	0.438776	0.0945578	more_open_in_high
chr3	61300000	61399999	chr3:61300000-61399999	0.433333	0.364796	0.0685374	more_open_in_high
chr15	99000000	99099999	chr15:99000000-99099999	0.4	0.385204	0.0147959	more_open_in_high
chr1	145800000	145899999	chr1:145800000-145899999	0.633333	0.558673	0.0746599	more_open_in_high
chr2	144300000	144399999	chr2:144300000-144399999	0.566667	0.40051	0.166156	more_open_in_high
chr8	42500000	42599999	chr8:42500000-42599999	0.283333	0.459184	-0.17585	more_open_in_low
chr1	17200000	17299999	chr1:17200000-17299999	0.5	0.377551	0.122449	more_open_in_high
chr5	2100000	2199999	chr5:2100000-2199999	0.466667	0.413265	0.0534014	more_open_in_high
chr12	56200000	56299999	chr12:56200000-56299999	0.616667	0.42602	0.190646	more_open_in_high
chr16	87800000	87899999	chr16:87800000-87899999	0.533333	0.387755	0.145578	more_open_in_high
chr17	1100000	1199999	chr17:1100000-1199999	0.383333	0.321429	0.0619048	more_open_in_high
chr21	46600000	46699999	chr21:46600000-46699999	0.433333	0.510204	-0.0768707	more_open_in_low
chr2	238100000	238199999	chr2:238100000-238199999	0.35	0.42602	-0.0760204	more_open_in_low
chr1	37400000	37499999	chr1:37400000-37499999	0.616667	0.515306	0.101361	more_open_in_high
chr3	147300000	147399999	chr3:147300000-147399999	0.466667	0.543367	-0.0767007	more_open_in_low
chr2	10600000	10699999	chr2:10600000-10699999	0.583333	0.515306	0.0680272	more_open_in_high
chr2	44900000	44999999	chr2:44900000-44999999	0.45	0.512755	-0.0627551	more_open_in_low
chr19	58000000	58099999	chr19:58000000-58099999	0.383333	0.533163	-0.14983	more_open_in_low
chr17	80000000	80099999	chr17:80000000-80099999	0.5	0.433673	0.0663265	more_open_in_high
chr6	34100000	34199999	chr6:34100000-34199999	0.4	0.415816	-0.0158163	more_open_in_low
chr4	186800000	186899999	chr4:186800000-186899999	0.383333	0.413265	-0.029932	more_open_in_low
chr13	41400000	41499999	chr13:41400000-41499999	0.5	0.494898	0.00510204	more_open_in_high
chr10	600000	699999	chr10:600000-699999	0.55	0.461735	0.0882653	more_open_in_high
chr21	32700000	32799999	chr21:32700000-32799999	0.5	0.451531	0.0484694	more_open_in_high
chr12	56000000	56099999	chr12:56000000-56099999	0.666667	0.392857	0.27381	more_open_in_high
chr3	172700000	172799999	chr3:172700000-172799999	0.483333	0.446429	0.0369048	more_open_in_high
chr16	85800000	85899999	chr16:85800000-85899999	0.516667	0.418367	0.0982993	more_open_in_high
chr12	123700000	123799999	chr12:123700000-123799999	0.516667	0.42602	0.0906463	more_open_in_high
chr3	191800000	191899999	chr3:191800000-191899999	0.55	0.341837	0.208163	more_open_in_high
chr1	2200000	2299999	chr1:2200000-2299999	0.483333	0.489796	-0.00646259	more_open_in_low
chr16	30000000	30099999	chr16:30000000-30099999	0.483333	0.456633	0.0267007	more_open_in_high
chr4	10600000	10699999	chr4:10600000-10699999	0.416667	0.461735	-0.045068	more_open_in_low
chr17	81000000	81099999	chr17:81000000-81099999	0.433333	0.436224	-0.00289116	more_open_in_low
chr15	41900000	41999999	chr15:41900000-41999999	0.733333	0.410714	0.322619	more_open_in_high
chr6	43800000	43899999	chr6:43800000-43899999	0.35	0.47449	-0.12449	more_open_in_low
chr6	35400000	35499999	chr6:35400000-35499999	0.5	0.492347	0.00765306	more_open_in_high
chr6	30200000	30299999	chr6:30200000-30299999	0.533333	0.482143	0.0511905	more_open_in_high
chr10	60300000	60399999	chr10:60300000-60399999	0.7	0.395408	0.304592	more_open_in_high
chr1	200100000	200199999	chr1:200100000-200199999	0.433333	0.334184	0.0991497	more_open_in_high
chr2	206700000	206799999	chr2:206700000-206799999	0.466667	0.446429	0.0202381	more_open_in_high
chr8	133500000	133599999	chr8:133500000-133599999	0.55	0.436224	0.113776	more_open_in_high
chr1	32800000	32899999	chr1:32800000-32899999	0.55	0.540816	0.00918367	more_open_in_high
chr15	90000000	90099999	chr15:90000000-90099999	0.483333	0.375	0.108333	more_open_in_high
chr13	72500000	72599999	chr13:72500000-72599999	0.466667	0.446429	0.0202381	more_open_in_high
chr15	96300000	96399999	chr15:96300000-96399999	0.5	0.520408	-0.0204082	more_open_in_low
chr18	57500000	57599999	chr18:57500000-57599999	0.383333	0.326531	0.0568027	more_open_in_high
chr6	32300000	32399999	chr6:32300000-32399999	0.45	0.25	0.2	more_open_in_high
chr1	160000000	160099999	chr1:160000000-160099999	0.616667	0.52551	0.0911565	more_open_in_high
chr16	30900000	30999999	chr16:30900000-30999999	0.55	0.441327	0.108673	more_open_in_high
chr12	6500000	6599999	chr12:6500000-6599999	0.55	0.489796	0.0602041	more_open_in_high
chr1	57600000	57699999	chr1:57600000-57699999	0.616667	0.454082	0.162585	more_open_in_high
chr2	120600000	120699999	chr2:120600000-120699999	0.416667	0.482143	-0.0654762	more_open_in_low
chr17	44200000	44299999	chr17:44200000-44299999	0.633333	0.497449	0.135884	more_open_in_high
chr18	24300000	24399999	chr18:24300000-24399999	0.433333	0.489796	-0.0564626	more_open_in_low
chr18	5500000	5599999	chr18:5500000-5599999	0.6	0.678571	-0.0785714	more_open_in_low
chr7	42700000	42799999	chr7:42700000-42799999	0.45	0.395408	0.0545918	more_open_in_high
chr7	143100000	143199999	chr7:143100000-143199999	0.55	0.415816	0.134184	more_open_in_high
chr16	11000000	11099999	chr16:11000000-11099999	0.533333	0.487245	0.0460884	more_open_in_high
chr7	151300000	151399999	chr7:151300000-151399999	0.316667	0.436224	-0.119558	more_open_in_low
chr1	156200000	156299999	chr1:156200000-156299999	0.5	0.505102	-0.00510204	more_open_in_low
chr16	30700000	30799999	chr16:30700000-30799999	0.583333	0.479592	0.103741	more_open_in_high
chr1	116700000	116799999	chr1:116700000-116799999	0.5	0.385204	0.114796	more_open_in_high
chr1	226700000	226799999	chr1:226700000-226799999	0.516667	0.489796	0.0268707	more_open_in_high
chr15	57200000	57299999	chr15:57200000-57299999	0.516667	0.390306	0.126361	more_open_in_high
chr17	39200000	39299999	chr17:39200000-39299999	0.6	0.538265	0.0617347	more_open_in_high
chr11	88100000	88199999	chr11:88100000-88199999	0.516667	0.510204	0.00646259	more_open_in_high
chr16	31200000	31299999	chr16:31200000-31299999	0.366667	0.556122	-0.189456	more_open_in_low
chr7	1400000	1499999	chr7:1400000-1499999	0.483333	0.42602	0.0573129	more_open_in_high
chr19	18200000	18299999	chr19:18200000-18299999	0.516667	0.459184	0.057483	more_open_in_high
chr15	39500000	39599999	chr15:39500000-39599999	0.533333	0.446429	0.0869048	more_open_in_high
chr15	73900000	73999999	chr15:73900000-73999999	0.533333	0.456633	0.0767007	more_open_in_high
chr2	200700000	200799999	chr2:200700000-200799999	0.616667	0.433673	0.182993	more_open_in_high
chr1	246800000	246899999	chr1:246800000-246899999	0.516667	0.428571	0.0880952	more_open_in_high
chr20	32100000	32199999	chr20:32100000-32199999	0.633333	0.568878	0.0644558	more_open_in_high
chr2	219500000	219599999	chr2:219500000-219599999	0.466667	0.466837	-0.000170068	more_open_in_low
chr3	114600000	114699999	chr3:114600000-114699999	0.65	0.471939	0.178061	more_open_in_high
chr1	222400000	222499999	chr1:222400000-222499999	0.466667	0.433673	0.0329932	more_open_in_high
chr2	44800000	44899999	chr2:44800000-44899999	0.45	0.548469	-0.0984694	more_open_in_low
chr6	119000000	119099999	chr6:119000000-119099999	0.4	0.344388	0.0556122	more_open_in_high
chr8	58200000	58299999	chr8:58200000-58299999	0.5	0.359694	0.140306	more_open_in_high
chr12	53600000	53699999	chr12:53600000-53699999	0.583333	0.520408	0.0629252	more_open_in_high
chr6	29600000	29699999	chr6:29600000-29699999	0.35	0.331633	0.0183673	more_open_in_high
chr4	185800000	185899999	chr4:185800000-185899999	0.566667	0.431122	0.135544	more_open_in_high
chr4	1900000	1999999	chr4:1900000-1999999	0.416667	0.362245	0.0544218	more_open_in_high
chr15	100700000	100799999	chr15:100700000-100799999	0.516667	0.341837	0.17483	more_open_in_high
chr8	124500000	124599999	chr8:124500000-124599999	0.666667	0.479592	0.187075	more_open_in_high
chr6	125700000	125799999	chr6:125700000-125799999	0.666667	0.512755	0.153912	more_open_in_high
chr19	52500000	52599999	chr19:52500000-52599999	0.7	0.604592	0.0954082	more_open_in_high
chr1	3000000	3099999	chr1:3000000-3099999	0.416667	0.392857	0.0238095	more_open_in_high
chr3	187800000	187899999	chr3:187800000-187899999	0.416667	0.334184	0.082483	more_open_in_high
chr15	26800000	26899999	chr15:26800000-26899999	0.383333	0.438776	-0.0554422	more_open_in_low
chr12	6700000	6799999	chr12:6700000-6799999	0.533333	0.505102	0.0282313	more_open_in_high
chr15	55500000	55599999	chr15:55500000-55599999	0.666667	0.553571	0.113095	more_open_in_high
chr2	130900000	130999999	chr2:130900000-130999999	0.433333	0.408163	0.0251701	more_open_in_high
chr13	102700000	102799999	chr13:102700000-102799999	0.666667	0.635204	0.0314626	more_open_in_high
chr6	31800000	31899999	chr6:31800000-31899999	0.583333	0.436224	0.147109	more_open_in_high
chr16	58700000	58799999	chr16:58700000-58799999	0.383333	0.482143	-0.0988095	more_open_in_low
chr3	138900000	138999999	chr3:138900000-138999999	0.516667	0.548469	-0.0318027	more_open_in_low
chr5	159700000	159799999	chr5:159700000-159799999	0.383333	0.423469	-0.0401361	more_open_in_low
chr12	52500000	52599999	chr12:52500000-52599999	0.583333	0.390306	0.193027	more_open_in_high
chr19	47700000	47799999	chr19:47700000-47799999	0.516667	0.446429	0.0702381	more_open_in_high
chr16	19500000	19599999	chr16:19500000-19599999	0.5	0.433673	0.0663265	more_open_in_high
chr7	75600000	75699999	chr7:75600000-75699999	0.5	0.431122	0.0688776	more_open_in_high
chr7	137500000	137599999	chr7:137500000-137599999	0.35	0.387755	-0.0377551	more_open_in_low
chr2	95200000	95299999	chr2:95200000-95299999	0.55	0.410714	0.139286	more_open_in_high
chr12	111200000	111299999	chr12:111200000-111299999	0.45	0.326531	0.123469	more_open_in_high
chr12	57500000	57599999	chr12:57500000-57599999	0.5	0.44898	0.0510204	more_open_in_high
chr8	1400000	1499999	chr8:1400000-1499999	0.5	0.372449	0.127551	more_open_in_high
chr6	17700000	17799999	chr6:17700000-17799999	0.45	0.497449	-0.047449	more_open_in_low
chr19	35200000	35299999	chr19:35200000-35299999	0.55	0.431122	0.118878	more_open_in_high
chr17	80300000	80399999	chr17:80300000-80399999	0.516667	0.369898	0.146769	more_open_in_high
chr6	147000000	147099999	chr6:147000000-147099999	0.383333	0.344388	0.0389456	more_open_in_high
chr15	75500000	75599999	chr15:75500000-75599999	0.25	0.433673	-0.183673	more_open_in_low
chr14	20300000	20399999	chr14:20300000-20399999	0.55	0.44898	0.10102	more_open_in_high
chr8	144400000	144499999	chr8:144400000-144499999	0.483333	0.431122	0.0522109	more_open_in_high
chr2	191100000	191199999	chr2:191100000-191199999	0.683333	0.431122	0.252211	more_open_in_high
chr6	132700000	132799999	chr6:132700000-132799999	0.583333	0.377551	0.205782	more_open_in_high
chr17	3500000	3599999	chr17:3500000-3599999	0.616667	0.487245	0.129422	more_open_in_high
chr17	50900000	50999999	chr17:50900000-50999999	0.633333	0.545918	0.087415	more_open_in_high
chr7	155300000	155399999	chr7:155300000-155399999	0.516667	0.512755	0.00391156	more_open_in_high
chr1	6200000	6299999	chr1:6200000-6299999	0.466667	0.497449	-0.0307823	more_open_in_low
chr2	119200000	119299999	chr2:119200000-119299999	0.566667	0.438776	0.127891	more_open_in_high
chr6	29700000	29799999	chr6:29700000-29799999	0.583333	0.515306	0.0680272	more_open_in_high
chr7	8200000	8299999	chr7:8200000-8299999	0.45	0.362245	0.0877551	more_open_in_high
chr17	77300000	77399999	chr17:77300000-77399999	0.616667	0.591837	0.0248299	more_open_in_high
chr5	141300000	141399999	chr5:141300000-141399999	0.483333	0.515306	-0.0319728	more_open_in_low
chr3	38000000	38099999	chr3:38000000-38099999	0.616667	0.586735	0.029932	more_open_in_high
chr6	169100000	169199999	chr6:169100000-169199999	0.466667	0.387755	0.0789116	more_open_in_high
chr7	100400000	100499999	chr7:100400000-100499999	0.466667	0.510204	-0.0435374	more_open_in_low
chr1	3200000	3299999	chr1:3200000-3299999	0.316667	0.346939	-0.0302721	more_open_in_low
chr1	147100000	147199999	chr1:147100000-147199999	0.516667	0.461735	0.054932	more_open_in_high
chr1	223000000	223099999	chr1:223000000-223099999	0.616667	0.372449	0.244218	more_open_in_high
chr6	30100000	30199999	chr6:30100000-30199999	0.45	0.395408	0.0545918	more_open_in_high
chr12	97400000	97499999	chr12:97400000-97499999	0.583333	0.461735	0.121599	more_open_in_high
chr16	87000000	87099999	chr16:87000000-87099999	0.516667	0.380102	0.136565	more_open_in_high
chr10	130000000	130099999	chr10:130000000-130099999	0.45	0.372449	0.077551	more_open_in_high
chr16	16000000	16099999	chr16:16000000-16099999	0.433333	0.5	-0.0666667	more_open_in_low
chr15	29100000	29199999	chr15:29100000-29199999	0.2	0.367347	-0.167347	more_open_in_low
chr6	33400000	33499999	chr6:33400000-33499999	0.5	0.517857	-0.0178571	more_open_in_low
chr8	1800000	1899999	chr8:1800000-1899999	0.516667	0.415816	0.10085	more_open_in_high
chr17	49000000	49099999	chr17:49000000-49099999	0.666667	0.408163	0.258503	more_open_in_high
chr1	16900000	16999999	chr1:16900000-16999999	0.45	0.5	-0.05	more_open_in_low
chr6	33100000	33199999	chr6:33100000-33199999	0.45	0.390306	0.0596939	more_open_in_high
chr7	87600000	87699999	chr7:87600000-87699999	0.483333	0.563776	-0.0804422	more_open_in_low
chr12	31300000	31399999	chr12:31300000-31399999	0.583333	0.420918	0.162415	more_open_in_high
chr6	2800000	2899999	chr6:2800000-2899999	0.566667	0.459184	0.107483	more_open_in_high
chr4	101000000	101099999	chr4:101000000-101099999	0.566667	0.446429	0.120238	more_open_in_high
chr3	195900000	195999999	chr3:195900000-195999999	0.6	0.512755	0.0872449	more_open_in_high
chr16	81000000	81099999	chr16:81000000-81099999	0.516667	0.502551	0.0141156	more_open_in_high
chr6	168000000	168099999	chr6:168000000-168099999	0.466667	0.390306	0.0763605	more_open_in_high
chr10	71800000	71899999	chr10:71800000-71899999	0.45	0.433673	0.0163265	more_open_in_high
chr1	108600000	108699999	chr1:108600000-108699999	0.433333	0.538265	-0.104932	more_open_in_low
chr2	27800000	27899999	chr2:27800000-27899999	0.483333	0.484694	-0.00136054	more_open_in_low
chr12	11300000	11399999	chr12:11300000-11399999	0.383333	0.255102	0.128231	more_open_in_high
chr19	10500000	10599999	chr19:10500000-10599999	0.533333	0.540816	-0.00748299	more_open_in_low
chr7	23000000	23099999	chr7:23000000-23099999	0.5	0.420918	0.0790816	more_open_in_high
chr8	56400000	56499999	chr8:56400000-56499999	0.45	0.464286	-0.0142857	more_open_in_low
chr13	32300000	32399999	chr13:32300000-32399999	0.566667	0.42602	0.140646	more_open_in_high
chr12	121500000	121599999	chr12:121500000-121599999	0.4	0.540816	-0.140816	more_open_in_low
chr7	43700000	43799999	chr7:43700000-43799999	0.566667	0.517857	0.0488095	more_open_in_high
chr7	47700000	47799999	chr7:47700000-47799999	0.55	0.436224	0.113776	more_open_in_high
chr19	12700000	12799999	chr19:12700000-12799999	0.633333	0.466837	0.166497	more_open_in_high
chr8	97200000	97299999	chr8:97200000-97299999	0.516667	0.545918	-0.0292517	more_open_in_low
chr17	35500000	35599999	chr17:35500000-35599999	0.55	0.44898	0.10102	more_open_in_high
chr6	122700000	122799999	chr6:122700000-122799999	0.55	0.392857	0.157143	more_open_in_high
chr19	5600000	5699999	chr19:5600000-5699999	0.45	0.492347	-0.0423469	more_open_in_low
chr17	29500000	29599999	chr17:29500000-29599999	0.616667	0.533163	0.0835034	more_open_in_high
chr12	130900000	130999999	chr12:130900000-130999999	0.4	0.339286	0.0607143	more_open_in_high
chr8	700000	799999	chr8:700000-799999	0.45	0.362245	0.0877551	more_open_in_high
chr1	3700000	3799999	chr1:3700000-3799999	0.433333	0.397959	0.0353741	more_open_in_high
chr3	125500000	125599999	chr3:125500000-125599999	0.416667	0.423469	-0.00680272	more_open_in_low
chr4	1000000	1099999	chr4:1000000-1099999	0.533333	0.420918	0.112415	more_open_in_high
chr19	7800000	7899999	chr19:7800000-7899999	0.466667	0.454082	0.012585	more_open_in_high
chr3	49300000	49399999	chr3:49300000-49399999	0.533333	0.57398	-0.0406463	more_open_in_low
chr4	164300000	164399999	chr4:164300000-164399999	0.45	0.497449	-0.047449	more_open_in_low
chr7	133000000	133099999	chr7:133000000-133099999	0.45	0.423469	0.0265306	more_open_in_high
chr1	2300000	2399999	chr1:2300000-2399999	0.433333	0.385204	0.0481293	more_open_in_high
chr2	48300000	48399999	chr2:48300000-48399999	0.616667	0.479592	0.137075	more_open_in_high
chr16	71200000	71299999	chr16:71200000-71299999	0.55	0.522959	0.0270408	more_open_in_high
chr1	28200000	28299999	chr1:28200000-28299999	0.433333	0.512755	-0.0794218	more_open_in_low
chr1	98600000	98699999	chr1:98600000-98699999	0.7	0.678571	0.0214286	more_open_in_high
chr2	110100000	110199999	chr2:110100000-110199999	0.633333	0.489796	0.143537	more_open_in_high
chr8	143300000	143399999	chr8:143300000-143399999	0.466667	0.392857	0.0738095	more_open_in_high
chr18	3400000	3499999	chr18:3400000-3499999	0.533333	0.47449	0.0588435	more_open_in_high
chr3	185500000	185599999	chr3:185500000-185599999	0.45	0.410714	0.0392857	more_open_in_high
chr12	123300000	123399999	chr12:123300000-123399999	0.6	0.494898	0.105102	more_open_in_high
chr19	4900000	4999999	chr19:4900000-4999999	0.516667	0.533163	-0.0164966	more_open_in_low
chr8	73900000	73999999	chr8:73900000-73999999	0.7	0.466837	0.233163	more_open_in_high
chr7	87300000	87399999	chr7:87300000-87399999	0.566667	0.410714	0.155952	more_open_in_high
chr4	38600000	38699999	chr4:38600000-38699999	0.683333	0.497449	0.185884	more_open_in_high
chr16	4600000	4699999	chr16:4600000-4699999	0.566667	0.423469	0.143197	more_open_in_high
chr3	44700000	44799999	chr3:44700000-44799999	0.6	0.579082	0.0209184	more_open_in_high
chr7	134300000	134399999	chr7:134300000-134399999	0.533333	0.451531	0.0818027	more_open_in_high
chr12	15700000	15799999	chr12:15700000-15799999	0.483333	0.408163	0.0751701	more_open_in_high
chr15	63200000	63299999	chr15:63200000-63299999	0.433333	0.477041	-0.0437075	more_open_in_low
chr19	12600000	12699999	chr19:12600000-12699999	0.533333	0.52551	0.00782313	more_open_in_high
chr8	142200000	142299999	chr8:142200000-142299999	0.466667	0.369898	0.0967687	more_open_in_high
chr10	133200000	133299999	chr10:133200000-133299999	0.4	0.423469	-0.0234694	more_open_in_low
chr13	112700000	112799999	chr13:112700000-112799999	0.516667	0.359694	0.156973	more_open_in_high
chr7	9600000	9699999	chr7:9600000-9699999	0.55	0.44898	0.10102	more_open_in_high
chr6	42000000	42099999	chr6:42000000-42099999	0.5	0.487245	0.0127551	more_open_in_high
chr9	71900000	71999999	chr9:71900000-71999999	0.55	0.57398	-0.0239796	more_open_in_low
chr8	84100000	84199999	chr8:84100000-84199999	0.466667	0.520408	-0.0537415	more_open_in_low
chr1	39600000	39699999	chr1:39600000-39699999	0.516667	0.466837	0.0498299	more_open_in_high
chr11	3800000	3899999	chr11:3800000-3899999	0.45	0.466837	-0.0168367	more_open_in_low
chr2	8500000	8599999	chr2:8500000-8599999	0.533333	0.420918	0.112415	more_open_in_high
chr2	63800000	63899999	chr2:63800000-63899999	0.55	0.408163	0.141837	more_open_in_high
chr6	61500000	61599999	chr6:61500000-61599999	0	0	0	more_open_in_high
chr1	155300000	155399999	chr1:155300000-155399999	0.416667	0.456633	-0.039966	more_open_in_low
chr1	224600000	224699999	chr1:224600000-224699999	0.616667	0.55102	0.0656463	more_open_in_high
chr1	229400000	229499999	chr1:229400000-229499999	0.566667	0.556122	0.0105442	more_open_in_high
chr19	14000000	14099999	chr19:14000000-14099999	0.433333	0.489796	-0.0564626	more_open_in_low
chr2	39600000	39699999	chr2:39600000-39699999	0.633333	0.545918	0.087415	more_open_in_high
chr20	63700000	63799999	chr20:63700000-63799999	0.5	0.405612	0.0943878	more_open_in_high
chr8	53800000	53899999	chr8:53800000-53899999	0.583333	0.538265	0.045068	more_open_in_high
chr16	89100000	89199999	chr16:89100000-89199999	0.4	0.403061	-0.00306122	more_open_in_low
chr17	78900000	78999999	chr17:78900000-78999999	0.566667	0.413265	0.153401	more_open_in_high
chr14	97900000	97999999	chr14:97900000-97999999	0.6	0.47449	0.12551	more_open_in_high
chr18	79900000	79999999	chr18:79900000-79999999	0.316667	0.454082	-0.137415	more_open_in_low
chr1	24900000	24999999	chr1:24900000-24999999	0.433333	0.47449	-0.0411565	more_open_in_low
chr7	2600000	2699999	chr7:2600000-2699999	0.416667	0.469388	-0.0527211	more_open_in_low
chr16	88800000	88899999	chr16:88800000-88899999	0.466667	0.387755	0.0789116	more_open_in_high
chr1	31000000	31099999	chr1:31000000-31099999	0.466667	0.456633	0.010034	more_open_in_high
chr1	228000000	228099999	chr1:228000000-228099999	0.55	0.566327	-0.0163265	more_open_in_low
chr6	167800000	167899999	chr6:167800000-167899999	0.45	0.44898	0.00102041	more_open_in_high
chr10	133300000	133399999	chr10:133300000-133399999	0.533333	0.512755	0.0205782	more_open_in_high
chr10	103100000	103199999	chr10:103100000-103199999	0.6	0.415816	0.184184	more_open_in_high
chr7	158800000	158899999	chr7:158800000-158899999	0.55	0.44898	0.10102	more_open_in_high
chr16	87900000	87999999	chr16:87900000-87999999	0.616667	0.466837	0.14983	more_open_in_high
chr12	45700000	45799999	chr12:45700000-45799999	0.383333	0.415816	-0.032483	more_open_in_low
chr19	55400000	55499999	chr19:55400000-55499999	0.533333	0.520408	0.0129252	more_open_in_high
chr11	33000000	33099999	chr11:33000000-33099999	0.633333	0.494898	0.138435	more_open_in_high
chr2	203300000	203399999	chr2:203300000-203399999	0.516667	0.515306	0.00136054	more_open_in_high
chr1	29200000	29299999	chr1:29200000-29299999	0.55	0.423469	0.126531	more_open_in_high
chr7	1000000	1099999	chr7:1000000-1099999	0.483333	0.482143	0.00119048	more_open_in_high
chr7	92200000	92299999	chr7:92200000-92299999	0.433333	0.433673	-0.000340136	more_open_in_low
chr4	74900000	74999999	chr4:74900000-74999999	0.466667	0.362245	0.104422	more_open_in_high
chr1	111600000	111699999	chr1:111600000-111699999	0.616667	0.456633	0.160034	more_open_in_high
chr13	112900000	112999999	chr13:112900000-112999999	0.45	0.387755	0.0622449	more_open_in_high
chr6	26200000	26299999	chr6:26200000-26299999	0.516667	0.556122	-0.0394558	more_open_in_low
chr12	68600000	68699999	chr12:68600000-68699999	0.3	0.456633	-0.156633	more_open_in_low
chr16	7200000	7299999	chr16:7200000-7299999	0.5	0.431122	0.0688776	more_open_in_high
chr19	56100000	56199999	chr19:56100000-56199999	0.483333	0.40051	0.0828231	more_open_in_high
chr16	3900000	3999999	chr16:3900000-3999999	0.6	0.413265	0.186735	more_open_in_high
chr1	245600000	245699999	chr1:245600000-245699999	0.233333	0.387755	-0.154422	more_open_in_low
chr16	10100000	10199999	chr16:10100000-10199999	0.616667	0.602041	0.0146259	more_open_in_high
chr10	132800000	132899999	chr10:132800000-132899999	0.433333	0.387755	0.0455782	more_open_in_high
chr12	122900000	122999999	chr12:122900000-122999999	0.5	0.441327	0.0586735	more_open_in_high
chr1	151800000	151899999	chr1:151800000-151899999	0.533333	0.502551	0.0307823	more_open_in_high
chr3	64000000	64099999	chr3:64000000-64099999	0.533333	0.410714	0.122619	more_open_in_high
chr2	74400000	74499999	chr2:74400000-74499999	0.55	0.469388	0.0806122	more_open_in_high
chr17	81300000	81399999	chr17:81300000-81399999	0.566667	0.471939	0.0947279	more_open_in_high
chr2	233400000	233499999	chr2:233400000-233499999	0.416667	0.415816	0.00085034	more_open_in_high
chr6	164000000	164099999	chr6:164000000-164099999	0.466667	0.413265	0.0534014	more_open_in_high
chr20	36600000	36699999	chr20:36600000-36699999	0.483333	0.517857	-0.0345238	more_open_in_low
chr1	150200000	150299999	chr1:150200000-150299999	0.6	0.545918	0.0540816	more_open_in_high
chr7	47000000	47099999	chr7:47000000-47099999	0.55	0.346939	0.203061	more_open_in_high
chr4	185000000	185099999	chr4:185000000-185099999	0.633333	0.558673	0.0746599	more_open_in_high
chr17	34300000	34399999	chr17:34300000-34399999	0.516667	0.428571	0.0880952	more_open_in_high
chr10	101000000	101099999	chr10:101000000-101099999	0.55	0.441327	0.108673	more_open_in_high
chr4	54100000	54199999	chr4:54100000-54199999	0.583333	0.540816	0.042517	more_open_in_high
chr16	85300000	85399999	chr16:85300000-85399999	0.416667	0.397959	0.0187075	more_open_in_high
chr4	900000	999999	chr4:900000-999999	0.483333	0.385204	0.0981293	more_open_in_high
chr2	178100000	178199999	chr2:178100000-178199999	0.483333	0.387755	0.0955782	more_open_in_high
chr1	25200000	25299999	chr1:25200000-25299999	0.45	0.584184	-0.134184	more_open_in_low
chr3	128400000	128499999	chr3:128400000-128499999	0.35	0.522959	-0.172959	more_open_in_low
chr16	66900000	66999999	chr16:66900000-66999999	0.5	0.456633	0.0433673	more_open_in_high
chr16	29800000	29899999	chr16:29800000-29899999	0.566667	0.482143	0.0845238	more_open_in_high
chr19	14100000	14199999	chr19:14100000-14199999	0.366667	0.464286	-0.097619	more_open_in_low
chr2	54700000	54799999	chr2:54700000-54799999	0.65	0.558673	0.0913265	more_open_in_high
chr16	89500000	89599999	chr16:89500000-89599999	0.416667	0.433673	-0.0170068	more_open_in_low
chr19	800000	899999	chr19:800000-899999	0.466667	0.446429	0.0202381	more_open_in_high
chr6	116800000	116899999	chr6:116800000-116899999	0.716667	0.642857	0.0738095	more_open_in_high
chr17	61400000	61499999	chr17:61400000-61499999	0.516667	0.538265	-0.0215986	more_open_in_low
chr12	47200000	47299999	chr12:47200000-47299999	0.45	0.479592	-0.0295918	more_open_in_low
chr3	127900000	127999999	chr3:127900000-127999999	0.516667	0.507653	0.00901361	more_open_in_high
chr3	138700000	138799999	chr3:138700000-138799999	0.433333	0.494898	-0.0615646	more_open_in_low
chr10	102700000	102799999	chr10:102700000-102799999	0.45	0.461735	-0.0117347	more_open_in_low
chr1	223400000	223499999	chr1:223400000-223499999	0.7	0.466837	0.233163	more_open_in_high
chr11	124000000	124099999	chr11:124000000-124099999	0.583333	0.405612	0.177721	more_open_in_high
chr17	44000000	44099999	chr17:44000000-44099999	0.566667	0.543367	0.0232993	more_open_in_high
chr3	49100000	49199999	chr3:49100000-49199999	0.45	0.47449	-0.0244898	more_open_in_low
chr2	1600000	1699999	chr2:1600000-1699999	0.383333	0.278061	0.105272	more_open_in_high
chr1	172600000	172699999	chr1:172600000-172699999	0.45	0.436224	0.0137755	more_open_in_high
chr19	17800000	17899999	chr19:17800000-17899999	0.45	0.479592	-0.0295918	more_open_in_low
chr4	127800000	127899999	chr4:127800000-127899999	0.366667	0.341837	0.0248299	more_open_in_high
chr1	152800000	152899999	chr1:152800000-152899999	0.633333	0.459184	0.17415	more_open_in_high
chr8	22100000	22199999	chr8:22100000-22199999	0.516667	0.469388	0.0472789	more_open_in_high
chr19	38300000	38399999	chr19:38300000-38399999	0.35	0.505102	-0.155102	more_open_in_low
chr1	226900000	226999999	chr1:226900000-226999999	0.366667	0.433673	-0.0670068	more_open_in_low
chr16	87300000	87399999	chr16:87300000-87399999	0.5	0.44898	0.0510204	more_open_in_high
chr4	82400000	82499999	chr4:82400000-82499999	0.416667	0.436224	-0.0195578	more_open_in_low
chr22	29700000	29799999	chr22:29700000-29799999	0.633333	0.543367	0.089966	more_open_in_high
chr7	133400000	133499999	chr7:133400000-133499999	0.35	0.428571	-0.0785714	more_open_in_low
chr6	165600000	165699999	chr6:165600000-165699999	0.5	0.382653	0.117347	more_open_in_high
chr17	36800000	36899999	chr17:36800000-36899999	0.533333	0.469388	0.0639456	more_open_in_high
chr1	36100000	36199999	chr1:36100000-36199999	0.483333	0.464286	0.0190476	more_open_in_high
chr19	4500000	4599999	chr19:4500000-4599999	0.516667	0.42602	0.0906463	more_open_in_high
chr16	3800000	3899999	chr16:3800000-3899999	0.55	0.454082	0.0959184	more_open_in_high
chr16	2200000	2299999	chr16:2200000-2299999	0.433333	0.423469	0.00986395	more_open_in_high
chr17	19700000	19799999	chr17:19700000-19799999	0.466667	0.469388	-0.00272109	more_open_in_low
chr16	24700000	24799999	chr16:24700000-24799999	0.383333	0.515306	-0.131973	more_open_in_low
chr7	27700000	27799999	chr7:27700000-27799999	0.55	0.512755	0.0372449	more_open_in_high
chr2	238200000	238299999	chr2:238200000-238299999	0.55	0.510204	0.0397959	more_open_in_high
chr10	119100000	119199999	chr10:119100000-119199999	0.4	0.456633	-0.0566327	more_open_in_low
chr2	108700000	108799999	chr2:108700000-108799999	0.266667	0.285714	-0.0190476	more_open_in_low
chr17	79800000	79899999	chr17:79800000-79899999	0.483333	0.464286	0.0190476	more_open_in_high
chr5	178500000	178599999	chr5:178500000-178599999	0.5	0.443878	0.0561224	more_open_in_high
chr17	7200000	7299999	chr17:7200000-7299999	0.516667	0.47449	0.0421769	more_open_in_high
chr15	40900000	40999999	chr15:40900000-40999999	0.566667	0.397959	0.168707	more_open_in_high
chr4	165200000	165299999	chr4:165200000-165299999	0.55	0.408163	0.141837	more_open_in_high
chr1	248800000	248899999	chr1:248800000-248899999	0.5	0.454082	0.0459184	more_open_in_high
chr2	171800000	171899999	chr2:171800000-171899999	0.383333	0.375	0.00833333	more_open_in_high
chr2	161100000	161199999	chr2:161100000-161199999	0.716667	0.561224	0.155442	more_open_in_high
chr1	32900000	32999999	chr1:32900000-32999999	0.5	0.494898	0.00510204	more_open_in_high
chr2	45800000	45899999	chr2:45800000-45899999	0.666667	0.446429	0.220238	more_open_in_high
chr7	27100000	27199999	chr7:27100000-27199999	0.416667	0.502551	-0.0858844	more_open_in_low
chr12	54000000	54099999	chr12:54000000-54099999	0.433333	0.548469	-0.115136	more_open_in_low
chr2	11100000	11199999	chr2:11100000-11199999	0.55	0.413265	0.136735	more_open_in_high
chr1	169300000	169399999	chr1:169300000-169399999	0.316667	0.290816	0.0258503	more_open_in_high
chr1	153900000	153999999	chr1:153900000-153999999	0.6	0.451531	0.148469	more_open_in_high
chr6	163900000	163999999	chr6:163900000-163999999	0.35	0.352041	-0.00204082	more_open_in_low
chr6	30300000	30399999	chr6:30300000-30399999	0.5	0.454082	0.0459184	more_open_in_high
chr9	135500000	135599999	chr9:135500000-135599999	0.533333	0.40051	0.132823	more_open_in_high
chr1	39900000	39999999	chr1:39900000-39999999	0.5	0.494898	0.00510204	more_open_in_high
chr6	168500000	168599999	chr6:168500000-168599999	0.3	0.362245	-0.0622449	more_open_in_low
chr8	122700000	122799999	chr8:122700000-122799999	0.683333	0.484694	0.198639	more_open_in_high
chr2	241800000	241899999	chr2:241800000-241899999	0.483333	0.403061	0.0802721	more_open_in_high
chr10	129800000	129899999	chr10:129800000-129899999	0.45	0.352041	0.0979592	more_open_in_high
chr19	43900000	43999999	chr19:43900000-43999999	0.5	0.530612	-0.0306122	more_open_in_low
chr22	18000000	18099999	chr22:18000000-18099999	0.616667	0.464286	0.152381	more_open_in_high
chr22	17400000	17499999	chr22:17400000-17499999	0.3	0.540816	-0.240816	more_open_in_low
chr12	69500000	69599999	chr12:69500000-69599999	0.6	0.423469	0.176531	more_open_in_high
chr2	62300000	62399999	chr2:62300000-62399999	0.716667	0.471939	0.244728	more_open_in_high
chr1	235900000	235999999	chr1:235900000-235999999	0.516667	0.362245	0.154422	more_open_in_high
chr2	1400000	1499999	chr2:1400000-1499999	0.533333	0.382653	0.15068	more_open_in_high
chr16	1900000	1999999	chr16:1900000-1999999	0.533333	0.489796	0.0435374	more_open_in_high
chr15	83000000	83099999	chr15:83000000-83099999	0.516667	0.484694	0.0319728	more_open_in_high
chr1	156900000	156999999	chr1:156900000-156999999	0.533333	0.497449	0.0358844	more_open_in_high
chr1	52000000	52099999	chr1:52000000-52099999	0.366667	0.471939	-0.105272	more_open_in_low
chr19	49300000	49399999	chr19:49300000-49399999	0.433333	0.405612	0.0277211	more_open_in_high
chr5	65100000	65199999	chr5:65100000-65199999	0.533333	0.410714	0.122619	more_open_in_high
chr4	26000000	26099999	chr4:26000000-26099999	0.566667	0.540816	0.0258503	more_open_in_high
chr16	48300000	48399999	chr16:48300000-48399999	0.55	0.392857	0.157143	more_open_in_high
chr17	3800000	3899999	chr17:3800000-3899999	0.433333	0.454082	-0.0207483	more_open_in_low
chr18	3800000	3899999	chr18:3800000-3899999	0.383333	0.329082	0.0542517	more_open_in_high
chr1	113800000	113899999	chr1:113800000-113899999	0.516667	0.47449	0.0421769	more_open_in_high
chr2	121700000	121799999	chr2:121700000-121799999	0.616667	0.423469	0.193197	more_open_in_high
chr17	9900000	9999999	chr17:9900000-9999999	0.533333	0.405612	0.127721	more_open_in_high
chr11	2300000	2399999	chr11:2300000-2399999	0.45	0.443878	0.00612245	more_open_in_high
chr5	176800000	176899999	chr5:176800000-176899999	0.533333	0.410714	0.122619	more_open_in_high
chr15	78600000	78699999	chr15:78600000-78699999	0.533333	0.5	0.0333333	more_open_in_high
chr1	151000000	151099999	chr1:151000000-151099999	0.616667	0.479592	0.137075	more_open_in_high
chr6	152300000	152399999	chr6:152300000-152399999	0.35	0.380102	-0.030102	more_open_in_low
chr11	66200000	66299999	chr11:66200000-66299999	0.483333	0.571429	-0.0880952	more_open_in_low
chr5	14900000	14999999	chr5:14900000-14999999	0.433333	0.369898	0.0634354	more_open_in_high
chr1	46100000	46199999	chr1:46100000-46199999	0.7	0.479592	0.220408	more_open_in_high
chr7	99500000	99599999	chr7:99500000-99599999	0.683333	0.614796	0.0685374	more_open_in_high
chr17	57700000	57799999	chr17:57700000-57799999	0.516667	0.382653	0.134014	more_open_in_high
chr2	54800000	54899999	chr2:54800000-54899999	0.416667	0.326531	0.0901361	more_open_in_high
chr1	209700000	209799999	chr1:209700000-209799999	0.533333	0.431122	0.102211	more_open_in_high
chr10	42400000	42499999	chr10:42400000-42499999	0.583333	0.487245	0.0960884	more_open_in_high
chr2	47500000	47599999	chr2:47500000-47599999	0.566667	0.535714	0.0309524	more_open_in_high
chr5	173600000	173699999	chr5:173600000-173699999	0.416667	0.418367	-0.00170068	more_open_in_low
chr5	140100000	140199999	chr5:140100000-140199999	0.5	0.512755	-0.0127551	more_open_in_low
chr2	117700000	117799999	chr2:117700000-117799999	0.633333	0.507653	0.12568	more_open_in_high
chr7	150400000	150499999	chr7:150400000-150499999	0.583333	0.489796	0.0935374	more_open_in_high
chr10	68800000	68899999	chr10:68800000-68899999	0.65	0.433673	0.216327	more_open_in_high
chr2	28500000	28599999	chr2:28500000-28599999	0.55	0.433673	0.116327	more_open_in_high
chr1	7900000	7999999	chr1:7900000-7999999	0.616667	0.479592	0.137075	more_open_in_high
chr3	113500000	113599999	chr3:113500000-113599999	0.7	0.507653	0.192347	more_open_in_high
chr5	14700000	14799999	chr5:14700000-14799999	0.416667	0.34949	0.0671769	more_open_in_high
chr3	14900000	14999999	chr3:14900000-14999999	0.45	0.5	-0.05	more_open_in_low
chr16	57700000	57799999	chr16:57700000-57799999	0.65	0.443878	0.206122	more_open_in_high
chr1	171700000	171799999	chr1:171700000-171799999	0.533333	0.520408	0.0129252	more_open_in_high
chr15	45100000	45199999	chr15:45100000-45199999	0.583333	0.571429	0.0119048	more_open_in_high
chr17	38800000	38899999	chr17:38800000-38899999	0.566667	0.497449	0.0692177	more_open_in_high
chr17	42600000	42699999	chr17:42600000-42699999	0.566667	0.57398	-0.00731293	more_open_in_low
chr7	101100000	101199999	chr7:101100000-101199999	0.533333	0.55102	-0.0176871	more_open_in_low
chr18	26800000	26899999	chr18:26800000-26899999	0.5	0.454082	0.0459184	more_open_in_high
chr7	92500000	92599999	chr7:92500000-92599999	0.333333	0.372449	-0.0391156	more_open_in_low
chr4	8400000	8499999	chr4:8400000-8499999	0.533333	0.408163	0.12517	more_open_in_high
chr19	40300000	40399999	chr19:40300000-40399999	0.5	0.413265	0.0867347	more_open_in_high
chr2	222400000	222499999	chr2:222400000-222499999	0.65	0.528061	0.121939	more_open_in_high
chr17	79900000	79999999	chr17:79900000-79999999	0.483333	0.377551	0.105782	more_open_in_high
chr1	247000000	247099999	chr1:247000000-247099999	0.633333	0.602041	0.0312925	more_open_in_high
chr5	134500000	134599999	chr5:134500000-134599999	0.533333	0.466837	0.0664966	more_open_in_high
chr17	73100000	73199999	chr17:73100000-73199999	0.783333	0.627551	0.155782	more_open_in_high
chr11	69800000	69899999	chr11:69800000-69899999	0.5	0.494898	0.00510204	more_open_in_high
chr6	134000000	134099999	chr6:134000000-134099999	0.566667	0.390306	0.176361	more_open_in_high
chr1	235600000	235699999	chr1:235600000-235699999	0.516667	0.528061	-0.0113946	more_open_in_low
chr6	169500000	169599999	chr6:169500000-169599999	0.6	0.344388	0.255612	more_open_in_high
chr7	101300000	101399999	chr7:101300000-101399999	0.483333	0.492347	-0.00901361	more_open_in_low
chr1	44800000	44899999	chr1:44800000-44899999	0.566667	0.459184	0.107483	more_open_in_high
chr1	6000000	6099999	chr1:6000000-6099999	0.533333	0.380102	0.153231	more_open_in_high
chr10	25900000	25999999	chr10:25900000-25999999	0.45	0.52551	-0.0755102	more_open_in_low
chr2	74300000	74399999	chr2:74300000-74399999	0.533333	0.479592	0.0537415	more_open_in_high
chr2	105400000	105499999	chr2:105400000-105499999	0.75	0.377551	0.372449	more_open_in_high
chr12	2800000	2899999	chr12:2800000-2899999	0.533333	0.540816	-0.00748299	more_open_in_low
chr12	120500000	120599999	chr12:120500000-120599999	0.466667	0.492347	-0.0256803	more_open_in_low
chr1	66900000	66999999	chr1:66900000-66999999	0.483333	0.454082	0.0292517	more_open_in_high
chr16	85000000	85099999	chr16:85000000-85099999	0.366667	0.433673	-0.0670068	more_open_in_low
chr1	184000000	184099999	chr1:184000000-184099999	0.616667	0.543367	0.0732993	more_open_in_high
chr16	15100000	15199999	chr16:15100000-15199999	1	1	0	more_open_in_high
chr8	47700000	47799999	chr8:47700000-47799999	0.366667	0.369898	-0.00323129	more_open_in_low
chr16	66300000	66399999	chr16:66300000-66399999	0.5	0.469388	0.0306122	more_open_in_high
chr22	39800000	39899999	chr22:39800000-39899999	0.466667	0.418367	0.0482993	more_open_in_high
chr1	147000000	147099999	chr1:147000000-147099999	0.483333	0.466837	0.0164966	more_open_in_high
chr13	25300000	25399999	chr13:25300000-25399999	0.516667	0.459184	0.057483	more_open_in_high
chr19	400000	499999	chr19:400000-499999	0.45	0.372449	0.077551	more_open_in_high
chr8	58600000	58699999	chr8:58600000-58699999	0.633333	0.512755	0.120578	more_open_in_high
chr1	55000000	55099999	chr1:55000000-55099999	0.533333	0.482143	0.0511905	more_open_in_high
chr1	172700000	172799999	chr1:172700000-172799999	0.55	0.5	0.05	more_open_in_high
chr8	92000000	92099999	chr8:92000000-92099999	0.533333	0.471939	0.0613946	more_open_in_high
chr6	33200000	33299999	chr6:33200000-33299999	0.433333	0.431122	0.00221088	more_open_in_high
chr11	56700000	56799999	chr11:56700000-56799999	0.65	0.471939	0.178061	more_open_in_high
chr1	42900000	42999999	chr1:42900000-42999999	0.583333	0.459184	0.12415	more_open_in_high
chr21	36000000	36099999	chr21:36000000-36099999	0.5	0.380102	0.119898	more_open_in_high
chr4	106300000	106399999	chr4:106300000-106399999	0.65	0.581633	0.0683673	more_open_in_high
chr20	37000000	37099999	chr20:37000000-37099999	0.516667	0.443878	0.0727891	more_open_in_high
chr12	38000000	38099999	chr12:38000000-38099999	0.333333	0.267857	0.0654762	more_open_in_high
chr1	161000000	161099999	chr1:161000000-161099999	0.716667	0.494898	0.221769	more_open_in_high
chr1	235800000	235899999	chr1:235800000-235899999	0.3	0.397959	-0.0979592	more_open_in_low
chr6	32800000	32899999	chr6:32800000-32899999	0.416667	0.47449	-0.0578231	more_open_in_low
chr9	120800000	120899999	chr9:120800000-120899999	0.516667	0.466837	0.0498299	more_open_in_high
chr5	167700000	167799999	chr5:167700000-167799999	0.666667	0.395408	0.271259	more_open_in_high
chr16	69200000	69299999	chr16:69200000-69299999	0.25	0.461735	-0.211735	more_open_in_low
chr8	143800000	143899999	chr8:143800000-143899999	0.466667	0.392857	0.0738095	more_open_in_high
chr10	132400000	132499999	chr10:132400000-132499999	0.366667	0.418367	-0.0517007	more_open_in_low
chr10	23100000	23199999	chr10:23100000-23199999	0.4	0.520408	-0.120408	more_open_in_low
chr1	202300000	202399999	chr1:202300000-202399999	0.433333	0.369898	0.0634354	more_open_in_high
chr7	101200000	101299999	chr7:101200000-101299999	0.483333	0.505102	-0.0217687	more_open_in_low
chr20	63300000	63399999	chr20:63300000-63399999	0.45	0.403061	0.0469388	more_open_in_high
chr1	232900000	232999999	chr1:232900000-232999999	0.55	0.357143	0.192857	more_open_in_high
chr1	35100000	35199999	chr1:35100000-35199999	0.566667	0.520408	0.0462585	more_open_in_high
chr5	134800000	134899999	chr5:134800000-134899999	0.6	0.418367	0.181633	more_open_in_high
chr15	101200000	101299999	chr15:101200000-101299999	0.566667	0.423469	0.143197	more_open_in_high
chr8	51400000	51499999	chr8:51400000-51499999	0.466667	0.303571	0.163095	more_open_in_high
chr1	65700000	65799999	chr1:65700000-65799999	0.65	0.507653	0.142347	more_open_in_high
chr12	12200000	12299999	chr12:12200000-12299999	0.416667	0.482143	-0.0654762	more_open_in_low
chr9	127600000	127699999	chr9:127600000-127699999	0.6	0.461735	0.138265	more_open_in_high
chr12	75300000	75399999	chr12:75300000-75399999	0.666667	0.57398	0.0926871	more_open_in_high
chr13	97100000	97199999	chr13:97100000-97199999	0.616667	0.489796	0.126871	more_open_in_high
chr16	1800000	1899999	chr16:1800000-1899999	0.533333	0.464286	0.0690476	more_open_in_high
chr17	32500000	32599999	chr17:32500000-32599999	0.566667	0.581633	-0.014966	more_open_in_low
chr11	108000000	108099999	chr11:108000000-108099999	0.466667	0.410714	0.0559524	more_open_in_high
chr4	188600000	188699999	chr4:188600000-188699999	0.383333	0.441327	-0.0579932	more_open_in_low
chr6	32900000	32999999	chr6:32900000-32999999	0.55	0.443878	0.106122	more_open_in_high
chr19	53600000	53699999	chr19:53600000-53699999	0.616667	0.382653	0.234014	more_open_in_high
chr22	50500000	50599999	chr22:50500000-50599999	0.483333	0.469388	0.0139456	more_open_in_high
chr17	81400000	81499999	chr17:81400000-81499999	0.366667	0.369898	-0.00323129	more_open_in_low
chr9	113400000	113499999	chr9:113400000-113499999	0.5	0.471939	0.0280612	more_open_in_high
chr2	200800000	200899999	chr2:200800000-200899999	0.416667	0.487245	-0.0705782	more_open_in_low
chr6	42900000	42999999	chr6:42900000-42999999	0.6	0.464286	0.135714	more_open_in_high
chr16	72000000	72099999	chr16:72000000-72099999	0.4	0.451531	-0.0515306	more_open_in_low
chr16	86300000	86399999	chr16:86300000-86399999	0.6	0.415816	0.184184	more_open_in_high
chr22	44900000	44999999	chr22:44900000-44999999	0.666667	0.397959	0.268707	more_open_in_high
chr12	82900000	82999999	chr12:82900000-82999999	1	1	0	more_open_in_high
chr6	13400000	13499999	chr6:13400000-13499999	0.433333	0.364796	0.0685374	more_open_in_high
chr1	154600000	154699999	chr1:154600000-154699999	0.583333	0.497449	0.0858844	more_open_in_high
chr5	32700000	32799999	chr5:32700000-32799999	0.583333	0.520408	0.0629252	more_open_in_high
chr4	55500000	55599999	chr4:55500000-55599999	0.5	0.362245	0.137755	more_open_in_high
chr6	170200000	170299999	chr6:170200000-170299999	0.366667	0.420918	-0.0542517	more_open_in_low
chr5	141400000	141499999	chr5:141400000-141499999	0.466667	0.522959	-0.0562925	more_open_in_low
chr17	44800000	44899999	chr17:44800000-44899999	0.516667	0.415816	0.10085	more_open_in_high
chr7	100100000	100199999	chr7:100100000-100199999	0.466667	0.528061	-0.0613946	more_open_in_low
chr5	161800000	161899999	chr5:161800000-161899999	0.533333	0.604592	-0.0712585	more_open_in_low
chr5	37800000	37899999	chr5:37800000-37899999	0.533333	0.55102	-0.0176871	more_open_in_low
chr13	71800000	71899999	chr13:71800000-71899999	0.583333	0.612245	-0.0289116	more_open_in_low
chr1	93100000	93199999	chr1:93100000-93199999	0.45	0.413265	0.0367347	more_open_in_high
chr1	231300000	231399999	chr1:231300000-231399999	0.483333	0.487245	-0.00391156	more_open_in_low
chr2	119600000	119699999	chr2:119600000-119699999	0.683333	0.492347	0.190986	more_open_in_high
chr5	400000	499999	chr5:400000-499999	0.4	0.405612	-0.00561224	more_open_in_low
chr18	62100000	62199999	chr18:62100000-62199999	0.55	0.533163	0.0168367	more_open_in_high
chr16	84100000	84199999	chr16:84100000-84199999	0.533333	0.410714	0.122619	more_open_in_high
chr13	33600000	33699999	chr13:33600000-33699999	0.433333	0.438776	-0.00544218	more_open_in_low
chr1	119000000	119099999	chr1:119000000-119099999	0.483333	0.533163	-0.0498299	more_open_in_low
chr9	70400000	70499999	chr9:70400000-70499999	0.5	0.487245	0.0127551	more_open_in_high
chr10	29600000	29699999	chr10:29600000-29699999	0.733333	0.42602	0.307313	more_open_in_high
chr12	111800000	111899999	chr12:111800000-111899999	0.416667	0.464286	-0.047619	more_open_in_low
chr6	41600000	41699999	chr6:41600000-41699999	0.416667	0.428571	-0.0119048	more_open_in_low
chr13	99600000	99699999	chr13:99600000-99699999	0.583333	0.471939	0.111395	more_open_in_high
chr1	149800000	149899999	chr1:149800000-149899999	0.566667	0.479592	0.0870748	more_open_in_high
chr1	3100000	3199999	chr1:3100000-3199999	0.333333	0.321429	0.0119048	more_open_in_high
chr1	114700000	114799999	chr1:114700000-114799999	0.366667	0.392857	-0.0261905	more_open_in_low
chr5	56400000	56499999	chr5:56400000-56499999	0.65	0.456633	0.193367	more_open_in_high
chr16	5500000	5599999	chr16:5500000-5599999	0.6	0.533163	0.0668367	more_open_in_high
chr6	131800000	131899999	chr6:131800000-131899999	0.633333	0.466837	0.166497	more_open_in_high
chr7	156900000	156999999	chr7:156900000-156999999	0.5	0.410714	0.0892857	more_open_in_high
chr7	5700000	5799999	chr7:5700000-5799999	0.25	0.423469	-0.173469	more_open_in_low
chr17	60500000	60599999	chr17:60500000-60599999	0.283333	0.30102	-0.0176871	more_open_in_low
chr4	177200000	177299999	chr4:177200000-177299999	0.466667	0.377551	0.0891156	more_open_in_high
chr5	181000000	181099999	chr5:181000000-181099999	0.533333	0.459184	0.0741497	more_open_in_high
chr2	134800000	134899999	chr2:134800000-134899999	0.483333	0.482143	0.00119048	more_open_in_high
chr16	81700000	81799999	chr16:81700000-81799999	0.433333	0.466837	-0.0335034	more_open_in_low
chr17	66300000	66399999	chr17:66300000-66399999	0.483333	0.443878	0.0394558	more_open_in_high
chr4	15300000	15399999	chr4:15300000-15399999	0.6	0.385204	0.214796	more_open_in_high
chr6	43400000	43499999	chr6:43400000-43499999	0.5	0.461735	0.0382653	more_open_in_high
chr7	55000000	55099999	chr7:55000000-55099999	0.466667	0.405612	0.0610544	more_open_in_high
chr16	73100000	73199999	chr16:73100000-73199999	0.6	0.456633	0.143367	more_open_in_high
chr18	63900000	63999999	chr18:63900000-63999999	0.616667	0.436224	0.180442	more_open_in_high
chr16	27400000	27499999	chr16:27400000-27499999	0.616667	0.505102	0.111565	more_open_in_high
chr4	4500000	4599999	chr4:4500000-4599999	0.616667	0.456633	0.160034	more_open_in_high
chr2	25300000	25399999	chr2:25300000-25399999	0.583333	0.52551	0.0578231	more_open_in_high
chr13	110100000	110199999	chr13:110100000-110199999	0.4	0.316327	0.0836735	more_open_in_high
chr7	128400000	128499999	chr7:128400000-128499999	0.566667	0.494898	0.0717687	more_open_in_high
chr3	50200000	50299999	chr3:50200000-50299999	0.55	0.507653	0.0423469	more_open_in_high
chr2	209400000	209499999	chr2:209400000-209499999	0.5	0.446429	0.0535714	more_open_in_high
chr20	10600000	10699999	chr20:10600000-10699999	0.45	0.464286	-0.0142857	more_open_in_low
chr5	73200000	73299999	chr5:73200000-73299999	0.4	0.535714	-0.135714	more_open_in_low
chr7	75800000	75899999	chr7:75800000-75899999	0.566667	0.44898	0.117687	more_open_in_high
chr7	150500000	150599999	chr7:150500000-150599999	0.516667	0.438776	0.0778912	more_open_in_high
chr6	41300000	41399999	chr6:41300000-41399999	0.533333	0.540816	-0.00748299	more_open_in_low
chr2	232500000	232599999	chr2:232500000-232599999	0.616667	0.5	0.116667	more_open_in_high
chr6	31700000	31799999	chr6:31700000-31799999	0.533333	0.461735	0.0715986	more_open_in_high
chr11	105000000	105099999	chr11:105000000-105099999	0.583333	0.614796	-0.0314626	more_open_in_low
chr10	94700000	94799999	chr10:94700000-94799999	0.333333	0.34949	-0.0161565	more_open_in_low
chr22	20900000	20999999	chr22:20900000-20999999	0.566667	0.515306	0.0513605	more_open_in_high
chr3	194100000	194199999	chr3:194100000-194199999	0.666667	0.47449	0.192177	more_open_in_high
chr7	66900000	66999999	chr7:66900000-66999999	0.45	0.464286	-0.0142857	more_open_in_low
chr10	93700000	93799999	chr10:93700000-93799999	0.533333	0.492347	0.0409864	more_open_in_high
chr20	3200000	3299999	chr20:3200000-3299999	0.383333	0.482143	-0.0988095	more_open_in_low
chr3	71000000	71099999	chr3:71000000-71099999	0.666667	0.471939	0.194728	more_open_in_high
chr10	87800000	87899999	chr10:87800000-87899999	0.466667	0.645408	-0.178741	more_open_in_low
chr3	41100000	41199999	chr3:41100000-41199999	0.566667	0.357143	0.209524	more_open_in_high
chr16	87400000	87499999	chr16:87400000-87499999	0.5	0.466837	0.0331633	more_open_in_high
chr1	151200000	151299999	chr1:151200000-151299999	0.583333	0.497449	0.0858844	more_open_in_high
chr2	238000000	238099999	chr2:238000000-238099999	0.583333	0.433673	0.14966	more_open_in_high
chr19	11500000	11599999	chr19:11500000-11599999	0.683333	0.5	0.183333	more_open_in_high
chr3	133100000	133199999	chr3:133100000-133199999	0.266667	0.466837	-0.20017	more_open_in_low
chr1	15500000	15599999	chr1:15500000-15599999	0.6	0.52551	0.0744898	more_open_in_high
chr17	10000000	10099999	chr17:10000000-10099999	0.566667	0.42602	0.140646	more_open_in_high
chr6	35700000	35799999	chr6:35700000-35799999	0.533333	0.423469	0.109864	more_open_in_high
chr3	107900000	107999999	chr3:107900000-107999999	0.55	0.438776	0.111224	more_open_in_high
chr12	11200000	11299999	chr12:11200000-11299999	0.366667	0.216837	0.14983	more_open_in_high
chr2	189600000	189699999	chr2:189600000-189699999	0.533333	0.505102	0.0282313	more_open_in_high
chr2	84900000	84999999	chr2:84900000-84999999	0.566667	0.533163	0.0335034	more_open_in_high
chr17	48000000	48099999	chr17:48000000-48099999	0.716667	0.538265	0.178401	more_open_in_high
chr2	133400000	133499999	chr2:133400000-133499999	0.283333	0.408163	-0.12483	more_open_in_low
chr6	166600000	166699999	chr6:166600000-166699999	0.483333	0.413265	0.070068	more_open_in_high
chr7	53000000	53099999	chr7:53000000-53099999	0.45	0.420918	0.0290816	more_open_in_high
chr17	63600000	63699999	chr17:63600000-63699999	0.466667	0.510204	-0.0435374	more_open_in_low
chr8	126200000	126299999	chr8:126200000-126299999	0.583333	0.433673	0.14966	more_open_in_high
chr17	7600000	7699999	chr17:7600000-7699999	0.566667	0.515306	0.0513605	more_open_in_high
chr4	182100000	182199999	chr4:182100000-182199999	0.516667	0.520408	-0.0037415	more_open_in_low
chr13	42000000	42099999	chr13:42000000-42099999	0.633333	0.454082	0.179252	more_open_in_high
chr7	6800000	6899999	chr7:6800000-6899999	0.533333	0.42602	0.107313	more_open_in_high
chr2	203200000	203299999	chr2:203200000-203299999	0.566667	0.456633	0.110034	more_open_in_high
chr2	3400000	3499999	chr2:3400000-3499999	0.483333	0.387755	0.0955782	more_open_in_high
chr5	140300000	140399999	chr5:140300000-140399999	0.616667	0.459184	0.157483	more_open_in_high
chr8	37500000	37599999	chr8:37500000-37599999	0.416667	0.428571	-0.0119048	more_open_in_low
chr13	113000000	113099999	chr13:113000000-113099999	0.3	0.415816	-0.115816	more_open_in_low
chr21	33100000	33199999	chr21:33100000-33199999	0.533333	0.420918	0.112415	more_open_in_high
chr5	172300000	172399999	chr5:172300000-172399999	0.516667	0.451531	0.0651361	more_open_in_high
chr8	64700000	64799999	chr8:64700000-64799999	0.633333	0.581633	0.0517007	more_open_in_high
chr1	52700000	52799999	chr1:52700000-52799999	0.583333	0.471939	0.111395	more_open_in_high
chr17	76300000	76399999	chr17:76300000-76399999	0.466667	0.380102	0.0865646	more_open_in_high
chr16	67200000	67299999	chr16:67200000-67299999	0.533333	0.464286	0.0690476	more_open_in_high
chr13	114100000	114199999	chr13:114100000-114199999	0.516667	0.380102	0.136565	more_open_in_high
chr6	31300000	31399999	chr6:31300000-31399999	0.616667	0.510204	0.106463	more_open_in_high
chr3	9800000	9899999	chr3:9800000-9899999	0.6	0.489796	0.110204	more_open_in_high
chr16	10700000	10799999	chr16:10700000-10799999	0.516667	0.420918	0.0957483	more_open_in_high
chr12	53400000	53499999	chr12:53400000-53499999	0.616667	0.423469	0.193197	more_open_in_high
chr13	40700000	40799999	chr13:40700000-40799999	0.433333	0.410714	0.022619	more_open_in_high
chr7	23200000	23299999	chr7:23200000-23299999	0.466667	0.471939	-0.00527211	more_open_in_low
chr5	136100000	136199999	chr5:136100000-136199999	0.45	0.630102	-0.180102	more_open_in_low
chr2	68000000	68099999	chr2:68000000-68099999	0.483333	0.42602	0.0573129	more_open_in_high
chr2	174300000	174399999	chr2:174300000-174399999	0.466667	0.543367	-0.0767007	more_open_in_low
chr21	41900000	41999999	chr21:41900000-41999999	0.683333	0.52551	0.157823	more_open_in_high
chr17	48900000	48999999	chr17:48900000-48999999	0.516667	0.535714	-0.0190476	more_open_in_low
chr7	99000000	99099999	chr7:99000000-99099999	0.4	0.443878	-0.0438776	more_open_in_low
chr10	127900000	127999999	chr10:127900000-127999999	0.533333	0.326531	0.206803	more_open_in_high
chr16	4300000	4399999	chr16:4300000-4399999	0.45	0.489796	-0.0397959	more_open_in_low
chr2	43100000	43199999	chr2:43100000-43199999	0.633333	0.489796	0.143537	more_open_in_high
chr7	4800000	4899999	chr7:4800000-4899999	0.533333	0.34949	0.183844	more_open_in_high
chr2	199500000	199599999	chr2:199500000-199599999	0.55	0.341837	0.208163	more_open_in_high
chr2	133200000	133299999	chr2:133200000-133299999	0.5	0.522959	-0.0229592	more_open_in_low
chr13	98300000	98399999	chr13:98300000-98399999	0.616667	0.44898	0.167687	more_open_in_high
chr2	208000000	208099999	chr2:208000000-208099999	0.45	0.418367	0.0316327	more_open_in_high
chr17	38900000	38999999	chr17:38900000-38999999	0.683333	0.594388	0.0889456	more_open_in_high
chr10	28700000	28799999	chr10:28700000-28799999	0.45	0.395408	0.0545918	more_open_in_high
chr1	48000000	48099999	chr1:48000000-48099999	0.5	0.423469	0.0765306	more_open_in_high
chr17	82300000	82399999	chr17:82300000-82399999	0.383333	0.418367	-0.035034	more_open_in_low
chr13	78500000	78599999	chr13:78500000-78599999	0.45	0.52551	-0.0755102	more_open_in_low
chr9	133500000	133599999	chr9:133500000-133599999	0.416667	0.415816	0.00085034	more_open_in_high
chr12	130400000	130499999	chr12:130400000-130499999	0.466667	0.408163	0.0585034	more_open_in_high
chr5	145100000	145199999	chr5:145100000-145199999	0.733333	0.464286	0.269048	more_open_in_high
chr1	8400000	8499999	chr1:8400000-8499999	0.433333	0.517857	-0.0845238	more_open_in_low
chr2	62100000	62199999	chr2:62100000-62199999	0.433333	0.482143	-0.0488095	more_open_in_low
chr9	136300000	136399999	chr9:136300000-136399999	0.45	0.466837	-0.0168367	more_open_in_low
chr5	2500000	2599999	chr5:2500000-2599999	0.383333	0.433673	-0.0503401	more_open_in_low
chr2	130700000	130799999	chr2:130700000-130799999	0.516667	0.55102	-0.0343537	more_open_in_low
chr8	9900000	9999999	chr8:9900000-9999999	0.516667	0.581633	-0.064966	more_open_in_low
chr3	6800000	6899999	chr3:6800000-6899999	0.4	0.522959	-0.122959	more_open_in_low
chr3	75700000	75799999	chr3:75700000-75799999	0	0	0	more_open_in_high
chr1	161400000	161499999	chr1:161400000-161499999	0.483333	0.44898	0.0343537	more_open_in_high
chr10	132900000	132999999	chr10:132900000-132999999	0.416667	0.369898	0.0467687	more_open_in_high
chr6	163800000	163899999	chr6:163800000-163899999	0.4	0.385204	0.0147959	more_open_in_high
chr12	117900000	117999999	chr12:117900000-117999999	0.566667	0.436224	0.130442	more_open_in_high
chr3	37800000	37899999	chr3:37800000-37899999	0.55	0.469388	0.0806122	more_open_in_high
chr17	82000000	82099999	chr17:82000000-82099999	0.35	0.408163	-0.0581633	more_open_in_low
chr5	102200000	102299999	chr5:102200000-102299999	0.816667	0.790816	0.0258503	more_open_in_high
chr1	167000000	167099999	chr1:167000000-167099999	0.516667	0.357143	0.159524	more_open_in_high
chr13	43800000	43899999	chr13:43800000-43899999	0.466667	0.497449	-0.0307823	more_open_in_low
chr9	101400000	101499999	chr9:101400000-101499999	0.5	0.446429	0.0535714	more_open_in_high
chr15	36700000	36799999	chr15:36700000-36799999	0.483333	0.5	-0.0166667	more_open_in_low
chr2	218700000	218799999	chr2:218700000-218799999	0.75	0.581633	0.168367	more_open_in_high
chr2	190500000	190599999	chr2:190500000-190599999	0.45	0.471939	-0.0219388	more_open_in_low
chr8	134700000	134799999	chr8:134700000-134799999	0.65	0.44898	0.20102	more_open_in_high
chr8	11800000	11899999	chr8:11800000-11899999	0.4	0.436224	-0.0362245	more_open_in_low
chr6	47700000	47799999	chr6:47700000-47799999	0.566667	0.408163	0.158503	more_open_in_high
chr10	27900000	27999999	chr10:27900000-27999999	0.433333	0.494898	-0.0615646	more_open_in_low
chr10	130100000	130199999	chr10:130100000-130199999	0.45	0.471939	-0.0219388	more_open_in_low
chr8	142800000	142899999	chr8:142800000-142899999	0.6	0.436224	0.163776	more_open_in_high
chr20	1700000	1799999	chr20:1700000-1799999	0.566667	0.397959	0.168707	more_open_in_high
chr7	127500000	127599999	chr7:127500000-127599999	0.5	0.497449	0.00255102	more_open_in_high
chr6	139700000	139799999	chr6:139700000-139799999	0.366667	0.44898	-0.0823129	more_open_in_low
chr1	178500000	178599999	chr1:178500000-178599999	0.466667	0.413265	0.0534014	more_open_in_high
chr10	123000000	123099999	chr10:123000000-123099999	0.45	0.410714	0.0392857	more_open_in_high
chr18	48400000	48499999	chr18:48400000-48499999	0.466667	0.52551	-0.0588435	more_open_in_low
chr7	138800000	138899999	chr7:138800000-138899999	0.516667	0.408163	0.108503	more_open_in_high
chr17	58300000	58399999	chr17:58300000-58399999	0.433333	0.510204	-0.0768707	more_open_in_low
chr4	121900000	121999999	chr4:121900000-121999999	0.516667	0.497449	0.0192177	more_open_in_high
chr12	52700000	52799999	chr12:52700000-52799999	0.5	0.451531	0.0484694	more_open_in_high
chr1	228800000	228899999	chr1:228800000-228899999	0.7	0.443878	0.256122	more_open_in_high
chr1	237700000	237799999	chr1:237700000-237799999	0.6	0.443878	0.156122	more_open_in_high
chr1	112900000	112999999	chr1:112900000-112999999	0.566667	0.543367	0.0232993	more_open_in_high
chr12	132600000	132699999	chr12:132600000-132699999	0.5	0.428571	0.0714286	more_open_in_high
chr5	118900000	118999999	chr5:118900000-118999999	0.516667	0.497449	0.0192177	more_open_in_high
chr6	31900000	31999999	chr6:31900000-31999999	0.566667	0.431122	0.135544	more_open_in_high
chr2	80300000	80399999	chr2:80300000-80399999	0.516667	0.446429	0.0702381	more_open_in_high
chr2	23900000	23999999	chr2:23900000-23999999	0.583333	0.530612	0.0527211	more_open_in_high
chr10	101500000	101599999	chr10:101500000-101599999	0.533333	0.489796	0.0435374	more_open_in_high
chr12	48900000	48999999	chr12:48900000-48999999	0.616667	0.604592	0.0120748	more_open_in_high
chr3	100200000	100299999	chr3:100200000-100299999	0.65	0.469388	0.180612	more_open_in_high
chr22	39600000	39699999	chr22:39600000-39699999	0.45	0.405612	0.0443878	more_open_in_high
chr4	183900000	183999999	chr4:183900000-183999999	0.633333	0.528061	0.105272	more_open_in_high
chr19	40200000	40299999	chr19:40200000-40299999	0.583333	0.510204	0.0731293	more_open_in_high
chr1	59800000	59899999	chr1:59800000-59899999	0.616667	0.517857	0.0988095	more_open_in_high
chr15	89600000	89699999	chr15:89600000-89699999	0.483333	0.489796	-0.00646259	more_open_in_low
chr1	98000000	98099999	chr1:98000000-98099999	0.65	0.55102	0.0989796	more_open_in_high
chr12	3400000	3499999	chr12:3400000-3499999	0.466667	0.456633	0.010034	more_open_in_high
chr2	152400000	152499999	chr2:152400000-152499999	0.616667	0.42602	0.190646	more_open_in_high
chr6	36900000	36999999	chr6:36900000-36999999	0.483333	0.433673	0.0496599	more_open_in_high
chr5	151900000	151999999	chr5:151900000-151999999	0.466667	0.533163	-0.0664966	more_open_in_low
chr10	3100000	3199999	chr10:3100000-3199999	0.5	0.372449	0.127551	more_open_in_high
chr5	2000000	2099999	chr5:2000000-2099999	0.483333	0.415816	0.067517	more_open_in_high
chr22	30500000	30599999	chr22:30500000-30599999	0.533333	0.433673	0.0996599	more_open_in_high
chr1	8200000	8299999	chr1:8200000-8299999	0.616667	0.446429	0.170238	more_open_in_high
chr5	181200000	181299999	chr5:181200000-181299999	0.583333	0.535714	0.047619	more_open_in_high
chr17	69600000	69699999	chr17:69600000-69699999	0.533333	0.403061	0.130272	more_open_in_high
chr13	113300000	113399999	chr13:113300000-113399999	0.366667	0.44898	-0.0823129	more_open_in_low
chr12	10300000	10399999	chr12:10300000-10399999	0.666667	0.395408	0.271259	more_open_in_high
chr10	2400000	2499999	chr10:2400000-2499999	0.533333	0.418367	0.114966	more_open_in_high
chr7	135100000	135199999	chr7:135100000-135199999	0.6	0.540816	0.0591837	more_open_in_high
chr12	31000000	31099999	chr12:31000000-31099999	0.683333	0.443878	0.239456	more_open_in_high
chr2	235500000	235599999	chr2:235500000-235599999	0.516667	0.334184	0.182483	more_open_in_high
chr15	49200000	49299999	chr15:49200000-49299999	0.766667	0.785714	-0.0190476	more_open_in_low
chr13	48300000	48399999	chr13:48300000-48399999	0.4	0.459184	-0.0591837	more_open_in_low
chr8	111600000	111699999	chr8:111600000-111699999	0.633333	0.446429	0.186905	more_open_in_high
chr17	50200000	50299999	chr17:50200000-50299999	0.533333	0.510204	0.0231293	more_open_in_high
chr11	31800000	31899999	chr11:31800000-31899999	0.416667	0.540816	-0.12415	more_open_in_low
chr3	134600000	134699999	chr3:134600000-134699999	0.5	0.395408	0.104592	more_open_in_high
chr17	51100000	51199999	chr17:51100000-51199999	0.5	0.418367	0.0816327	more_open_in_high
chr3	197700000	197799999	chr3:197700000-197799999	0.516667	0.528061	-0.0113946	more_open_in_low
chr2	17900000	17999999	chr2:17900000-17999999	0.333333	0.354592	-0.0212585	more_open_in_low
chr12	67500000	67599999	chr12:67500000-67599999	0.4	0.359694	0.0403061	more_open_in_high
chr1	214600000	214699999	chr1:214600000-214699999	0.45	0.392857	0.0571429	more_open_in_high
chr15	51900000	51999999	chr15:51900000-51999999	0.35	0.265306	0.0846939	more_open_in_high
chr5	142200000	142299999	chr5:142200000-142299999	0.5	0.47449	0.0255102	more_open_in_high
chr8	66900000	66999999	chr8:66900000-66999999	0.383333	0.540816	-0.157483	more_open_in_low
chr12	55900000	55999999	chr12:55900000-55999999	0.566667	0.482143	0.0845238	more_open_in_high
chr1	42700000	42799999	chr1:42700000-42799999	0.483333	0.517857	-0.0345238	more_open_in_low
chr4	139100000	139199999	chr4:139100000-139199999	0.416667	0.413265	0.00340136	more_open_in_high
chr9	97900000	97999999	chr9:97900000-97999999	0.633333	0.441327	0.192007	more_open_in_high
chr4	186200000	186299999	chr4:186200000-186299999	0.4	0.413265	-0.0132653	more_open_in_low
chr19	14500000	14599999	chr19:14500000-14599999	0.566667	0.469388	0.0972789	more_open_in_high
chr14	49600000	49699999	chr14:49600000-49699999	0.55	0.482143	0.0678571	more_open_in_high
chr12	50200000	50299999	chr12:50200000-50299999	0.516667	0.477041	0.0396259	more_open_in_high
chr3	23800000	23899999	chr3:23800000-23899999	0.466667	0.397959	0.0687075	more_open_in_high
chr5	168500000	168599999	chr5:168500000-168599999	0.35	0.502551	-0.152551	more_open_in_low
chr16	4000000	4099999	chr16:4000000-4099999	0.65	0.466837	0.183163	more_open_in_high
chr16	5000000	5099999	chr16:5000000-5099999	0.55	0.423469	0.126531	more_open_in_high
chr11	44300000	44399999	chr11:44300000-44399999	0.5	0.548469	-0.0484694	more_open_in_low
chr17	8400000	8499999	chr17:8400000-8499999	0.616667	0.441327	0.17534	more_open_in_high
chr1	170800000	170899999	chr1:170800000-170899999	0.416667	0.428571	-0.0119048	more_open_in_low
chr17	7400000	7499999	chr17:7400000-7499999	0.466667	0.459184	0.00748299	more_open_in_high
chr3	67500000	67599999	chr3:67500000-67599999	0.366667	0.344388	0.0222789	more_open_in_high
chr1	155600000	155699999	chr1:155600000-155699999	0.466667	0.390306	0.0763605	more_open_in_high
chr10	46000000	46099999	chr10:46000000-46099999	0.55	0.418367	0.131633	more_open_in_high
chr5	179800000	179899999	chr5:179800000-179899999	0.35	0.382653	-0.0326531	more_open_in_low
chr6	170100000	170199999	chr6:170100000-170199999	0.45	0.364796	0.0852041	more_open_in_high
chr17	39400000	39499999	chr17:39400000-39499999	0.566667	0.487245	0.0794218	more_open_in_high
chr1	84600000	84699999	chr1:84600000-84699999	0.6	0.446429	0.153571	more_open_in_high
chr15	36600000	36699999	chr15:36600000-36699999	0.366667	0.40051	-0.0338435	more_open_in_low
chr1	1200000	1299999	chr1:1200000-1299999	0.416667	0.441327	-0.0246599	more_open_in_low
chr8	30900000	30999999	chr8:30900000-30999999	0.5	0.42602	0.0739796	more_open_in_high
chr17	44300000	44399999	chr17:44300000-44399999	0.466667	0.517857	-0.0511905	more_open_in_low
chr22	50300000	50399999	chr22:50300000-50399999	0.316667	0.510204	-0.193537	more_open_in_low
chr3	99400000	99499999	chr3:99400000-99499999	0.233333	0.196429	0.0369048	more_open_in_high
chr1	23000000	23099999	chr1:23000000-23099999	0.35	0.420918	-0.0709184	more_open_in_low
chr14	69400000	69499999	chr14:69400000-69499999	0.633333	0.548469	0.0848639	more_open_in_high
chr22	23300000	23399999	chr22:23300000-23399999	0.433333	0.436224	-0.00289116	more_open_in_low
chr1	1700000	1799999	chr1:1700000-1799999	0.466667	0.464286	0.00238095	more_open_in_high
chr15	99600000	99699999	chr15:99600000-99699999	0.35	0.318878	0.0311224	more_open_in_high
chr19	48800000	48899999	chr19:48800000-48899999	0.516667	0.443878	0.0727891	more_open_in_high
chr7	125100000	125199999	chr7:125100000-125199999	0.15	0.142857	0.00714286	more_open_in_high
chr12	131500000	131599999	chr12:131500000-131599999	0.45	0.397959	0.0520408	more_open_in_high
chr6	126300000	126399999	chr6:126300000-126399999	0.516667	0.441327	0.0753401	more_open_in_high
chr1	100800000	100899999	chr1:100800000-100899999	0.616667	0.489796	0.126871	more_open_in_high
chr3	39400000	39499999	chr3:39400000-39499999	0.566667	0.369898	0.196769	more_open_in_high
chr17	41300000	41399999	chr17:41300000-41399999	0.433333	0.341837	0.0914966	more_open_in_high
chr2	227800000	227899999	chr2:227800000-227899999	0.7	0.653061	0.0469388	more_open_in_high
chr8	54300000	54399999	chr8:54300000-54399999	0.6	0.55102	0.0489796	more_open_in_high
chr5	1000000	1099999	chr5:1000000-1099999	0.466667	0.40051	0.0661565	more_open_in_high
chr1	228300000	228399999	chr1:228300000-228399999	0.533333	0.375	0.158333	more_open_in_high
chr4	157100000	157199999	chr4:157100000-157199999	0.383333	0.354592	0.0287415	more_open_in_high
chr2	212900000	212999999	chr2:212900000-212999999	0.683333	0.438776	0.244558	more_open_in_high
chr15	51000000	51099999	chr15:51000000-51099999	0.5	0.533163	-0.0331633	more_open_in_low
chr12	113200000	113299999	chr12:113200000-113299999	0.6	0.431122	0.168878	more_open_in_high
chr15	67500000	67599999	chr15:67500000-67599999	0.466667	0.44898	0.0176871	more_open_in_high
chr1	214400000	214499999	chr1:214400000-214499999	0.683333	0.42602	0.257313	more_open_in_high
chr12	20300000	20399999	chr12:20300000-20399999	0.733333	0.67602	0.0573129	more_open_in_high
chr15	67900000	67999999	chr15:67900000-67999999	0.566667	0.530612	0.0360544	more_open_in_high
chr2	96500000	96599999	chr2:96500000-96599999	0.533333	0.47449	0.0588435	more_open_in_high
chr1	3400000	3499999	chr1:3400000-3499999	0.35	0.367347	-0.0173469	more_open_in_low
chr16	85700000	85799999	chr16:85700000-85799999	0.5	0.438776	0.0612245	more_open_in_high
chr2	64600000	64699999	chr2:64600000-64699999	0.666667	0.515306	0.151361	more_open_in_high
chr5	139600000	139699999	chr5:139600000-139699999	0.366667	0.568878	-0.202211	more_open_in_low
chr1	52500000	52599999	chr1:52500000-52599999	0.583333	0.387755	0.195578	more_open_in_high
chr3	184100000	184199999	chr3:184100000-184199999	0.45	0.47449	-0.0244898	more_open_in_low
chr10	120800000	120899999	chr10:120800000-120899999	0.633333	0.408163	0.22517	more_open_in_high
chr10	101200000	101299999	chr10:101200000-101299999	0.583333	0.553571	0.0297619	more_open_in_high
chr1	89600000	89699999	chr1:89600000-89699999	0.616667	0.568878	0.0477891	more_open_in_high
chr11	102100000	102199999	chr11:102100000-102199999	0.566667	0.443878	0.122789	more_open_in_high
chr16	88100000	88199999	chr16:88100000-88199999	0.416667	0.336735	0.079932	more_open_in_high
chr17	32900000	32999999	chr17:32900000-32999999	0.55	0.44898	0.10102	more_open_in_high
chr2	113600000	113699999	chr2:113600000-113699999	0.466667	0.392857	0.0738095	more_open_in_high
chr5	127200000	127299999	chr5:127200000-127299999	0.6	0.482143	0.117857	more_open_in_high
chr7	4700000	4799999	chr7:4700000-4799999	0.65	0.436224	0.213776	more_open_in_high
chr1	27600000	27699999	chr1:27600000-27699999	0.383333	0.497449	-0.114116	more_open_in_low
chr1	112600000	112699999	chr1:112600000-112699999	0.383333	0.454082	-0.0707483	more_open_in_low
chr1	18600000	18699999	chr1:18600000-18699999	0.55	0.533163	0.0168367	more_open_in_high
chr8	7300000	7399999	chr8:7300000-7399999	0.533333	0.568878	-0.0355442	more_open_in_low
chr21	28900000	28999999	chr21:28900000-28999999	0.4	0.433673	-0.0336735	more_open_in_low
chr16	3700000	3799999	chr16:3700000-3799999	0.45	0.42602	0.0239796	more_open_in_high
chr9	108800000	108899999	chr9:108800000-108899999	0.383333	0.403061	-0.0197279	more_open_in_low
chr6	26500000	26599999	chr6:26500000-26599999	0.55	0.586735	-0.0367347	more_open_in_low
chr12	48800000	48899999	chr12:48800000-48899999	0.65	0.415816	0.234184	more_open_in_high
chr1	113100000	113199999	chr1:113100000-113199999	0.55	0.464286	0.0857143	more_open_in_high
chr3	194600000	194699999	chr3:194600000-194699999	0.566667	0.604592	-0.0379252	more_open_in_low
chr1	115800000	115899999	chr1:115800000-115899999	0.583333	0.553571	0.0297619	more_open_in_high
chr3	48900000	48999999	chr3:48900000-48999999	0.5	0.489796	0.0102041	more_open_in_high
chr2	37200000	37299999	chr2:37200000-37299999	0.316667	0.477041	-0.160374	more_open_in_low
chr1	52600000	52699999	chr1:52600000-52699999	0.716667	0.528061	0.188605	more_open_in_high
chr4	130000000	130099999	chr4:130000000-130099999	0.516667	0.451531	0.0651361	more_open_in_high
chr11	125600000	125699999	chr11:125600000-125699999	0.6	0.408163	0.191837	more_open_in_high
chr3	118900000	118999999	chr3:118900000-118999999	0.583333	0.367347	0.215986	more_open_in_high
chr17	80400000	80499999	chr17:80400000-80499999	0.416667	0.441327	-0.0246599	more_open_in_low
chr1	186200000	186299999	chr1:186200000-186299999	0.433333	0.405612	0.0277211	more_open_in_high
chr17	1400000	1499999	chr17:1400000-1499999	0.433333	0.420918	0.012415	more_open_in_high
chr7	99400000	99499999	chr7:99400000-99499999	0.566667	0.413265	0.153401	more_open_in_high
chr15	40500000	40599999	chr15:40500000-40599999	0.516667	0.5	0.0166667	more_open_in_high
chr1	26500000	26599999	chr1:26500000-26599999	0.466667	0.522959	-0.0562925	more_open_in_low
chr12	109900000	109999999	chr12:109900000-109999999	0.533333	0.403061	0.130272	more_open_in_high
chr12	62800000	62899999	chr12:62800000-62899999	0.566667	0.5	0.0666667	more_open_in_high
chr1	160400000	160499999	chr1:160400000-160499999	0.466667	0.510204	-0.0435374	more_open_in_low
chr6	25600000	25699999	chr6:25600000-25699999	0.383333	0.484694	-0.101361	more_open_in_low
chr1	101900000	101999999	chr1:101900000-101999999	0.55	0.566327	-0.0163265	more_open_in_low
chr1	43100000	43199999	chr1:43100000-43199999	0.7	0.632653	0.0673469	more_open_in_high
chr8	500000	599999	chr8:500000-599999	0.483333	0.451531	0.0318027	more_open_in_high
chr5	159300000	159399999	chr5:159300000-159399999	0.616667	0.403061	0.213605	more_open_in_high
chr18	75000000	75099999	chr18:75000000-75099999	0.366667	0.27551	0.0911565	more_open_in_high
chr17	1900000	1999999	chr17:1900000-1999999	0.45	0.385204	0.0647959	more_open_in_high
chr10	112200000	112299999	chr10:112200000-112299999	0.483333	0.413265	0.070068	more_open_in_high
chr12	48500000	48599999	chr12:48500000-48599999	0.5	0.346939	0.153061	more_open_in_high
chr2	148600000	148699999	chr2:148600000-148699999	0.45	0.380102	0.069898	more_open_in_high
chr12	45000000	45099999	chr12:45000000-45099999	0.483333	0.576531	-0.0931973	more_open_in_low
chr6	33000000	33099999	chr6:33000000-33099999	0.4	0.321429	0.0785714	more_open_in_high
chr1	26800000	26899999	chr1:26800000-26899999	0.533333	0.469388	0.0639456	more_open_in_high
chr1	241600000	241699999	chr1:241600000-241699999	0.616667	0.451531	0.165136	more_open_in_high
chr3	15400000	15499999	chr3:15400000-15499999	0.433333	0.443878	-0.0105442	more_open_in_low
chr1	204200000	204299999	chr1:204200000-204299999	0.583333	0.52551	0.0578231	more_open_in_high
chr4	154300000	154399999	chr4:154300000-154399999	0.533333	0.520408	0.0129252	more_open_in_high
chr5	43100000	43199999	chr5:43100000-43199999	0.616667	0.602041	0.0146259	more_open_in_high
chr6	150800000	150899999	chr6:150800000-150899999	0.5	0.533163	-0.0331633	more_open_in_low
chr1	7700000	7799999	chr1:7700000-7799999	0.45	0.443878	0.00612245	more_open_in_high
chr2	70900000	70999999	chr2:70900000-70999999	0.566667	0.535714	0.0309524	more_open_in_high
chr2	230900000	230999999	chr2:230900000-230999999	0.4	0.405612	-0.00561224	more_open_in_low
chr2	46500000	46599999	chr2:46500000-46599999	0.433333	0.489796	-0.0564626	more_open_in_low
chr10	10500000	10599999	chr10:10500000-10599999	0.466667	0.446429	0.0202381	more_open_in_high
chr3	34000000	34099999	chr3:34000000-34099999	0.333333	0.364796	-0.0314626	more_open_in_low
chr5	68200000	68299999	chr5:68200000-68299999	0.616667	0.464286	0.152381	more_open_in_high
chr2	1900000	1999999	chr2:1900000-1999999	0.566667	0.436224	0.130442	more_open_in_high
chr6	91400000	91499999	chr6:91400000-91499999	0.466667	0.405612	0.0610544	more_open_in_high
chr7	135200000	135299999	chr7:135200000-135299999	0.516667	0.375	0.141667	more_open_in_high
chr10	23200000	23299999	chr10:23200000-23299999	0.45	0.538265	-0.0882653	more_open_in_low
chr15	63600000	63699999	chr15:63600000-63699999	0.583333	0.438776	0.144558	more_open_in_high
chr2	36400000	36499999	chr2:36400000-36499999	0.35	0.410714	-0.0607143	more_open_in_low
chr2	120800000	120899999	chr2:120800000-120899999	0.5	0.385204	0.114796	more_open_in_high
chr1	201000000	201099999	chr1:201000000-201099999	0.466667	0.479592	-0.0129252	more_open_in_low
chr3	132000000	132099999	chr3:132000000-132099999	0.483333	0.446429	0.0369048	more_open_in_high
chr13	94700000	94799999	chr13:94700000-94799999	0.533333	0.543367	-0.010034	more_open_in_low
chr5	123500000	123599999	chr5:123500000-123599999	0.516667	0.494898	0.0217687	more_open_in_high
chr9	104900000	104999999	chr9:104900000-104999999	0.5	0.431122	0.0688776	more_open_in_high
chr1	3300000	3399999	chr1:3300000-3399999	0.366667	0.369898	-0.00323129	more_open_in_low
chr5	24600000	24699999	chr5:24600000-24699999	0.683333	0.596939	0.0863946	more_open_in_high
chr1	42000000	42099999	chr1:42000000-42099999	0.4	0.375	0.025	more_open_in_high
chr8	48500000	48599999	chr8:48500000-48599999	0.566667	0.433673	0.132993	more_open_in_high
chr1	16200000	16299999	chr1:16200000-16299999	0.616667	0.479592	0.137075	more_open_in_high
chr1	40300000	40399999	chr1:40300000-40399999	0.583333	0.581633	0.00170068	more_open_in_high
chr5	150700000	150799999	chr5:150700000-150799999	0.6	0.484694	0.115306	more_open_in_high
chr5	80400000	80499999	chr5:80400000-80499999	0.316667	0.34949	-0.0328231	more_open_in_low
chr16	24300000	24399999	chr16:24300000-24399999	0.516667	0.415816	0.10085	more_open_in_high
chr16	2400000	2499999	chr16:2400000-2499999	0.566667	0.451531	0.115136	more_open_in_high
chr4	189000000	189099999	chr4:189000000-189099999	0.4	0.357143	0.0428571	more_open_in_high
chr4	103000000	103099999	chr4:103000000-103099999	0.533333	0.5	0.0333333	more_open_in_high
chr1	33300000	33399999	chr1:33300000-33399999	0.6	0.466837	0.133163	more_open_in_high
chr5	140700000	140799999	chr5:140700000-140799999	0.616667	0.507653	0.109014	more_open_in_high
chr1	13800000	13899999	chr1:13800000-13899999	0.55	0.456633	0.0933673	more_open_in_high
chr1	5900000	5999999	chr1:5900000-5999999	0.466667	0.477041	-0.0103741	more_open_in_low
chr1	45600000	45699999	chr1:45600000-45699999	0.4	0.479592	-0.0795918	more_open_in_low
chr14	22900000	22999999	chr14:22900000-22999999	0.516667	0.492347	0.0243197	more_open_in_high
chr6	17900000	17999999	chr6:17900000-17999999	0.466667	0.482143	-0.0154762	more_open_in_low
chr4	169600000	169699999	chr4:169600000-169699999	0.566667	0.512755	0.0539116	more_open_in_high
chr7	3300000	3399999	chr7:3300000-3399999	0.566667	0.433673	0.132993	more_open_in_high
chr8	98800000	98899999	chr8:98800000-98899999	0.6	0.423469	0.176531	more_open_in_high
chr5	141600000	141699999	chr5:141600000-141699999	0.583333	0.556122	0.0272109	more_open_in_high
chr8	900000	999999	chr8:900000-999999	0.483333	0.354592	0.128741	more_open_in_high
chr3	57500000	57599999	chr3:57500000-57599999	0.55	0.471939	0.0780612	more_open_in_high
chr13	33000000	33099999	chr13:33000000-33099999	0.616667	0.556122	0.0605442	more_open_in_high
chr9	130400000	130499999	chr9:130400000-130499999	0.533333	0.494898	0.0384354	more_open_in_high
chr1	91300000	91399999	chr1:91300000-91399999	0.283333	0.244898	0.0384354	more_open_in_high
chr6	2400000	2499999	chr6:2400000-2499999	0.466667	0.359694	0.106973	more_open_in_high
chr6	166100000	166199999	chr6:166100000-166199999	0.5	0.528061	-0.0280612	more_open_in_low
chr15	82700000	82799999	chr15:82700000-82799999	0.633333	0.591837	0.0414966	more_open_in_high
chr4	173500000	173599999	chr4:173500000-173599999	0.483333	0.540816	-0.057483	more_open_in_low
chr4	1200000	1299999	chr4:1200000-1299999	0.366667	0.42602	-0.0593537	more_open_in_low
chr13	43400000	43499999	chr13:43400000-43499999	0.45	0.318878	0.131122	more_open_in_high
chr7	137800000	137899999	chr7:137800000-137899999	0.533333	0.510204	0.0231293	more_open_in_high
chr5	139400000	139499999	chr5:139400000-139499999	0.566667	0.528061	0.0386054	more_open_in_high
chr10	68900000	68999999	chr10:68900000-68999999	0.4	0.489796	-0.0897959	more_open_in_low
chr6	34000000	34099999	chr6:34000000-34099999	0.35	0.42602	-0.0760204	more_open_in_low
chr17	31500000	31599999	chr17:31500000-31599999	0.566667	0.461735	0.104932	more_open_in_high
chr20	48300000	48399999	chr20:48300000-48399999	0.516667	0.433673	0.0829932	more_open_in_high
chr6	44200000	44299999	chr6:44200000-44299999	0.483333	0.443878	0.0394558	more_open_in_high
chr22	38700000	38799999	chr22:38700000-38799999	0.6	0.517857	0.0821429	more_open_in_high
chr6	44100000	44199999	chr6:44100000-44199999	0.483333	0.446429	0.0369048	more_open_in_high
chr6	148400000	148499999	chr6:148400000-148499999	0.433333	0.359694	0.0736395	more_open_in_high
chr7	41300000	41399999	chr7:41300000-41399999	0.55	0.5	0.05	more_open_in_high
chr20	62100000	62199999	chr20:62100000-62199999	0.366667	0.44898	-0.0823129	more_open_in_low
chr7	2200000	2299999	chr7:2200000-2299999	0.516667	0.494898	0.0217687	more_open_in_high
chr1	119300000	119399999	chr1:119300000-119399999	0.583333	0.441327	0.142007	more_open_in_high
chr4	125600000	125699999	chr4:125600000-125699999	0	0	0	more_open_in_high
chr8	23000000	23099999	chr8:23000000-23099999	0.533333	0.42602	0.107313	more_open_in_high
chr14	64300000	64399999	chr14:64300000-64399999	0.35	0.372449	-0.022449	more_open_in_low
chr3	120300000	120399999	chr3:120300000-120399999	0.55	0.382653	0.167347	more_open_in_high
chr2	10400000	10499999	chr2:10400000-10499999	0.533333	0.405612	0.127721	more_open_in_high
chr3	170600000	170699999	chr3:170600000-170699999	0.483333	0.380102	0.103231	more_open_in_high
chr16	87600000	87699999	chr16:87600000-87699999	0.466667	0.410714	0.0559524	more_open_in_high
chr13	98200000	98299999	chr13:98200000-98299999	0.75	0.456633	0.293367	more_open_in_high
chr10	89700000	89799999	chr10:89700000-89799999	0.3	0.308673	-0.00867347	more_open_in_low
chr3	141800000	141899999	chr3:141800000-141899999	0.566667	0.47449	0.0921769	more_open_in_high
chr3	60600000	60699999	chr3:60600000-60699999	0.3	0.344388	-0.0443878	more_open_in_low
chr4	88200000	88299999	chr4:88200000-88299999	0.583333	0.352041	0.231293	more_open_in_high
chr5	53100000	53199999	chr5:53100000-53199999	0.583333	0.428571	0.154762	more_open_in_high
chr16	86500000	86599999	chr16:86500000-86599999	0.55	0.517857	0.0321429	more_open_in_high
chr1	56400000	56499999	chr1:56400000-56499999	0.533333	0.497449	0.0358844	more_open_in_high
chr9	34300000	34399999	chr9:34300000-34399999	0.45	0.482143	-0.0321429	more_open_in_low
chr8	47600000	47699999	chr8:47600000-47699999	0.516667	0.464286	0.052381	more_open_in_high
chr13	112000000	112099999	chr13:112000000-112099999	0.433333	0.52551	-0.0921769	more_open_in_low
chr17	17700000	17799999	chr17:17700000-17799999	0.466667	0.484694	-0.0180272	more_open_in_low
chr1	3600000	3699999	chr1:3600000-3699999	0.383333	0.443878	-0.0605442	more_open_in_low
chr1	248100000	248199999	chr1:248100000-248199999	0.566667	0.403061	0.163605	more_open_in_high
chr6	149400000	149499999	chr6:149400000-149499999	0.633333	0.487245	0.146088	more_open_in_high
chr1	38400000	38499999	chr1:38400000-38499999	0.5	0.408163	0.0918367	more_open_in_high
chr16	87500000	87599999	chr16:87500000-87599999	0.466667	0.423469	0.0431973	more_open_in_high
chr7	98100000	98199999	chr7:98100000-98199999	0.516667	0.352041	0.164626	more_open_in_high
chr10	124400000	124499999	chr10:124400000-124499999	0.633333	0.487245	0.146088	more_open_in_high
chr6	122600000	122699999	chr6:122600000-122699999	0.516667	0.47449	0.0421769	more_open_in_high
chr2	29800000	29899999	chr2:29800000-29899999	0.566667	0.59949	-0.0328231	more_open_in_low
chr15	52700000	52799999	chr15:52700000-52799999	0.483333	0.553571	-0.0702381	more_open_in_low
chr1	115900000	115999999	chr1:115900000-115999999	0.566667	0.438776	0.127891	more_open_in_high
chr14	73600000	73699999	chr14:73600000-73699999	0.633333	0.433673	0.19966	more_open_in_high
chr2	178500000	178599999	chr2:178500000-178599999	0.416667	0.461735	-0.045068	more_open_in_low
chr11	57200000	57299999	chr11:57200000-57299999	0.433333	0.497449	-0.0641156	more_open_in_low
chr1	154200000	154299999	chr1:154200000-154299999	0.616667	0.489796	0.126871	more_open_in_high
chr10	112800000	112899999	chr10:112800000-112899999	0.6	0.428571	0.171429	more_open_in_high
chr2	177900000	177999999	chr2:177900000-177999999	0.583333	0.464286	0.119048	more_open_in_high
chr6	116400000	116499999	chr6:116400000-116499999	0.4	0.377551	0.022449	more_open_in_high
chr15	43800000	43899999	chr15:43800000-43899999	0.366667	0.454082	-0.087415	more_open_in_low
chr8	8700000	8799999	chr8:8700000-8799999	0.483333	0.469388	0.0139456	more_open_in_high
chr3	196900000	196999999	chr3:196900000-196999999	0.533333	0.528061	0.00527211	more_open_in_high
chr16	70500000	70599999	chr16:70500000-70599999	0.516667	0.431122	0.0855442	more_open_in_high
chr3	176500000	176599999	chr3:176500000-176599999	0.383333	0.459184	-0.0758503	more_open_in_low
chr3	72700000	72799999	chr3:72700000-72799999	0.616667	0.507653	0.109014	more_open_in_high
chr7	42900000	42999999	chr7:42900000-42999999	0.6	0.433673	0.166327	more_open_in_high
chr5	175400000	175499999	chr5:175400000-175499999	0.583333	0.581633	0.00170068	more_open_in_high
chr2	9800000	9899999	chr2:9800000-9899999	0.383333	0.466837	-0.0835034	more_open_in_low
chr17	28300000	28399999	chr17:28300000-28399999	0.566667	0.469388	0.0972789	more_open_in_high
chr2	218600000	218699999	chr2:218600000-218699999	0.683333	0.415816	0.267517	more_open_in_high
chr16	72700000	72799999	chr16:72700000-72799999	0.433333	0.57398	-0.140646	more_open_in_low
chr2	136400000	136499999	chr2:136400000-136499999	0.55	0.461735	0.0882653	more_open_in_high
chr13	30400000	30499999	chr13:30400000-30499999	0.416667	0.461735	-0.045068	more_open_in_low
chr3	51600000	51699999	chr3:51600000-51699999	0.466667	0.461735	0.00493197	more_open_in_high
chr5	177500000	177599999	chr5:177500000-177599999	0.516667	0.477041	0.0396259	more_open_in_high
chr10	1600000	1699999	chr10:1600000-1699999	0.483333	0.42602	0.0573129	more_open_in_high
chr15	74200000	74299999	chr15:74200000-74299999	0.566667	0.428571	0.138095	more_open_in_high
chr1	230300000	230399999	chr1:230300000-230399999	0.45	0.326531	0.123469	more_open_in_high
chr5	141500000	141599999	chr5:141500000-141599999	0.45	0.489796	-0.0397959	more_open_in_low
chr13	97400000	97499999	chr13:97400000-97499999	0.433333	0.436224	-0.00289116	more_open_in_low
chr5	128900000	128999999	chr5:128900000-128999999	0.433333	0.586735	-0.153401	more_open_in_low
chr7	1700000	1799999	chr7:1700000-1799999	0.516667	0.415816	0.10085	more_open_in_high
chr2	172100000	172199999	chr2:172100000-172199999	0.566667	0.548469	0.0181973	more_open_in_high
chr2	132200000	132299999	chr2:132200000-132299999	0.533333	0.415816	0.117517	more_open_in_high
chr7	127200000	127299999	chr7:127200000-127299999	0.483333	0.487245	-0.00391156	more_open_in_low
chr5	38200000	38299999	chr5:38200000-38299999	0.516667	0.556122	-0.0394558	more_open_in_low
chr3	49600000	49699999	chr3:49600000-49699999	0.45	0.40051	0.0494898	more_open_in_high
chr5	172200000	172299999	chr5:172200000-172299999	0.583333	0.47449	0.108844	more_open_in_high
chr2	44700000	44799999	chr2:44700000-44799999	0.466667	0.497449	-0.0307823	more_open_in_low
chr1	110400000	110499999	chr1:110400000-110499999	0.533333	0.362245	0.171088	more_open_in_high
chr13	28600000	28699999	chr13:28600000-28699999	0.366667	0.477041	-0.110374	more_open_in_low
chr6	167300000	167399999	chr6:167300000-167399999	0.533333	0.321429	0.211905	more_open_in_high
chr20	36800000	36899999	chr20:36800000-36899999	0.5	0.44898	0.0510204	more_open_in_high
chr3	138800000	138899999	chr3:138800000-138899999	0.45	0.441327	0.00867347	more_open_in_high
chr3	58000000	58099999	chr3:58000000-58099999	0.6	0.42602	0.17398	more_open_in_high
chr15	58500000	58599999	chr15:58500000-58599999	0.466667	0.464286	0.00238095	more_open_in_high
chr15	37100000	37199999	chr15:37100000-37199999	0.533333	0.543367	-0.010034	more_open_in_low
chr15	79200000	79299999	chr15:79200000-79299999	0.516667	0.459184	0.057483	more_open_in_high
chr22	18100000	18199999	chr22:18100000-18199999	0.616667	0.502551	0.114116	more_open_in_high
chr9	137400000	137499999	chr9:137400000-137499999	0.333333	0.433673	-0.10034	more_open_in_low
chr2	238400000	238499999	chr2:238400000-238499999	0.566667	0.413265	0.153401	more_open_in_high
chr1	89900000	89999999	chr1:89900000-89999999	0.616667	0.42602	0.190646	more_open_in_high
chr5	159800000	159899999	chr5:159800000-159899999	0.666667	0.420918	0.245748	more_open_in_high
chr10	61400000	61499999	chr10:61400000-61499999	0.633333	0.566327	0.0670068	more_open_in_high
chr6	145700000	145799999	chr6:145700000-145799999	0.516667	0.410714	0.105952	more_open_in_high
chr5	800000	899999	chr5:800000-899999	0.433333	0.441327	-0.0079932	more_open_in_low
chr21	17500000	17599999	chr21:17500000-17599999	0.516667	0.489796	0.0268707	more_open_in_high
chr4	1800000	1899999	chr4:1800000-1899999	0.416667	0.321429	0.0952381	more_open_in_high
chr8	130400000	130499999	chr8:130400000-130499999	0.516667	0.359694	0.156973	more_open_in_high
chr6	1000000	1099999	chr6:1000000-1099999	0.483333	0.331633	0.151701	more_open_in_high
chr5	151600000	151699999	chr5:151600000-151699999	0.633333	0.522959	0.110374	more_open_in_high
chr9	114300000	114399999	chr9:114300000-114399999	0.566667	0.556122	0.0105442	more_open_in_high
chr3	8700000	8799999	chr3:8700000-8799999	0.583333	0.502551	0.0807823	more_open_in_high
chr11	46300000	46399999	chr11:46300000-46399999	0.55	0.533163	0.0168367	more_open_in_high
chr5	140500000	140599999	chr5:140500000-140599999	0.65	0.645408	0.00459184	more_open_in_high
chr12	53100000	53199999	chr12:53100000-53199999	0.566667	0.408163	0.158503	more_open_in_high
chr6	2600000	2699999	chr6:2600000-2699999	0.466667	0.375	0.0916667	more_open_in_high
chr7	1900000	1999999	chr7:1900000-1999999	0.416667	0.451531	-0.0348639	more_open_in_low
chr8	123200000	123299999	chr8:123200000-123299999	0.416667	0.471939	-0.0552721	more_open_in_low
chr2	5600000	5699999	chr2:5600000-5699999	0.533333	0.528061	0.00527211	more_open_in_high
chr16	55400000	55499999	chr16:55400000-55499999	0.55	0.530612	0.0193878	more_open_in_high
chr11	113900000	113999999	chr11:113900000-113999999	0.4	0.346939	0.0530612	more_open_in_high
chr1	1600000	1699999	chr1:1600000-1699999	0.383333	0.466837	-0.0835034	more_open_in_low
chr15	25200000	25299999	chr15:25200000-25299999	0.583333	0.44898	0.134354	more_open_in_high
chr14	91200000	91299999	chr14:91200000-91299999	0.75	0.431122	0.318878	more_open_in_high
chr16	1500000	1599999	chr16:1500000-1599999	0.366667	0.530612	-0.163946	more_open_in_low
chr5	155000000	155099999	chr5:155000000-155099999	0.616667	0.44898	0.167687	more_open_in_high
chr2	3100000	3199999	chr2:3100000-3199999	0.4	0.418367	-0.0183673	more_open_in_low
chr5	135300000	135399999	chr5:135300000-135399999	0.4	0.517857	-0.117857	more_open_in_low
chr12	131800000	131899999	chr12:131800000-131899999	0.483333	0.382653	0.10068	more_open_in_high
chr9	33200000	33299999	chr9:33200000-33299999	0.566667	0.484694	0.0819728	more_open_in_high
chr19	2800000	2899999	chr19:2800000-2899999	0.616667	0.436224	0.180442	more_open_in_high
chr16	29900000	29999999	chr16:29900000-29999999	0.516667	0.428571	0.0880952	more_open_in_high
chr15	78800000	78899999	chr15:78800000-78899999	0.55	0.477041	0.0729592	more_open_in_high
chr2	186400000	186499999	chr2:186400000-186499999	0.283333	0.334184	-0.0508503	more_open_in_low
chr12	57300000	57399999	chr12:57300000-57399999	0.466667	0.380102	0.0865646	more_open_in_high
chr17	21400000	21499999	chr17:21400000-21499999	0.516667	0.507653	0.00901361	more_open_in_high
chr2	39700000	39799999	chr2:39700000-39799999	0.666667	0.469388	0.197279	more_open_in_high
chr11	123800000	123899999	chr11:123800000-123899999	0.65	0.415816	0.234184	more_open_in_high
chr15	44700000	44799999	chr15:44700000-44799999	0.483333	0.484694	-0.00136054	more_open_in_low
chr8	47200000	47299999	chr8:47200000-47299999	0.266667	0.344388	-0.0777211	more_open_in_low
chr16	0	99999	chr16:0-99999	0.566667	0.418367	0.148299	more_open_in_high
chr11	5700000	5799999	chr11:5700000-5799999	0.6	0.392857	0.207143	more_open_in_high
chr11	86200000	86299999	chr11:86200000-86299999	0.533333	0.52551	0.00782313	more_open_in_high
chr20	62900000	62999999	chr20:62900000-62999999	0.483333	0.57398	-0.0906463	more_open_in_low
chr7	3900000	3999999	chr7:3900000-3999999	0.183333	0.27551	-0.0921769	more_open_in_low
chr2	241900000	241999999	chr2:241900000-241999999	0.233333	0.341837	-0.108503	more_open_in_low
chr17	35300000	35399999	chr17:35300000-35399999	0.75	0.647959	0.102041	more_open_in_high
chr5	177400000	177499999	chr5:177400000-177499999	0.383333	0.520408	-0.137075	more_open_in_low
chr22	43800000	43899999	chr22:43800000-43899999	0.483333	0.505102	-0.0217687	more_open_in_low
chr10	21200000	21299999	chr10:21200000-21299999	0.583333	0.359694	0.223639	more_open_in_high
chr8	116900000	116999999	chr8:116900000-116999999	0.55	0.418367	0.131633	more_open_in_high
chr3	45600000	45699999	chr3:45600000-45699999	0.516667	0.502551	0.0141156	more_open_in_high
chr4	183500000	183599999	chr4:183500000-183599999	0.5	0.44898	0.0510204	more_open_in_high
chr2	86800000	86899999	chr2:86800000-86899999	0.5	0.469388	0.0306122	more_open_in_high
chr5	1100000	1199999	chr5:1100000-1199999	0.483333	0.423469	0.0598639	more_open_in_high
chr22	50700000	50799999	chr22:50700000-50799999	0.45	0.451531	-0.00153061	more_open_in_low
chr14	69200000	69299999	chr14:69200000-69299999	0.666667	0.658163	0.0085034	more_open_in_high
chr5	179500000	179599999	chr5:179500000-179599999	0.633333	0.484694	0.148639	more_open_in_high
chr3	127200000	127299999	chr3:127200000-127299999	0.45	0.285714	0.164286	more_open_in_high
chr1	243400000	243499999	chr1:243400000-243499999	0.45	0.459184	-0.00918367	more_open_in_low
chr19	36100000	36199999	chr19:36100000-36199999	0.383333	0.438776	-0.0554422	more_open_in_low
chr7	34800000	34899999	chr7:34800000-34899999	0.383333	0.387755	-0.00442177	more_open_in_low
chr3	161600000	161699999	chr3:161600000-161699999	0.45	0.545918	-0.0959184	more_open_in_low
chr1	227900000	227999999	chr1:227900000-227999999	0.466667	0.431122	0.0355442	more_open_in_high
chr17	50100000	50199999	chr17:50100000-50199999	0.55	0.413265	0.136735	more_open_in_high
chr17	80200000	80299999	chr17:80200000-80299999	0.5	0.428571	0.0714286	more_open_in_high
chr2	106300000	106399999	chr2:106300000-106399999	0.383333	0.27551	0.107823	more_open_in_high
chr6	140000000	140099999	chr6:140000000-140099999	0.55	0.44898	0.10102	more_open_in_high
chr6	160500000	160599999	chr6:160500000-160599999	0.45	0.354592	0.0954082	more_open_in_high
chr18	79600000	79699999	chr18:79600000-79699999	0.483333	0.375	0.108333	more_open_in_high
chr2	221500000	221599999	chr2:221500000-221599999	0.666667	0.502551	0.164116	more_open_in_high
chr5	73600000	73699999	chr5:73600000-73699999	0.55	0.446429	0.103571	more_open_in_high
chr6	83000000	83099999	chr6:83000000-83099999	0.633333	0.540816	0.092517	more_open_in_high
chr5	116900000	116999999	chr5:116900000-116999999	0.6	0.387755	0.212245	more_open_in_high
chr1	240400000	240499999	chr1:240400000-240499999	0.4	0.40051	-0.000510204	more_open_in_low
chr1	6300000	6399999	chr1:6300000-6399999	0.533333	0.418367	0.114966	more_open_in_high
chr2	24100000	24199999	chr2:24100000-24199999	0.333333	0.423469	-0.0901361	more_open_in_low
chr3	129200000	129299999	chr3:129200000-129299999	0.383333	0.433673	-0.0503401	more_open_in_low
chr6	22100000	22199999	chr6:22100000-22199999	0.633333	0.479592	0.153741	more_open_in_high
chr2	42900000	42999999	chr2:42900000-42999999	0.483333	0.494898	-0.0115646	more_open_in_low
chr12	3000000	3099999	chr12:3000000-3099999	0.516667	0.42602	0.0906463	more_open_in_high
chr17	50600000	50699999	chr17:50600000-50699999	0.5	0.436224	0.0637755	more_open_in_high
chr6	169200000	169299999	chr6:169200000-169299999	0.466667	0.375	0.0916667	more_open_in_high
chr1	93400000	93499999	chr1:93400000-93499999	0.5	0.423469	0.0765306	more_open_in_high
chr1	1100000	1199999	chr1:1100000-1199999	0.4	0.408163	-0.00816327	more_open_in_low
chr3	171800000	171899999	chr3:171800000-171899999	0.666667	0.44898	0.217687	more_open_in_high
chr3	52400000	52499999	chr3:52400000-52499999	0.433333	0.517857	-0.0845238	more_open_in_low
chr2	61500000	61599999	chr2:61500000-61599999	0.4	0.47449	-0.0744898	more_open_in_low
chr1	32300000	32399999	chr1:32300000-32399999	0.583333	0.538265	0.045068	more_open_in_high
chr21	44900000	44999999	chr21:44900000-44999999	0.55	0.438776	0.111224	more_open_in_high
chr4	153700000	153799999	chr4:153700000-153799999	0.45	0.528061	-0.0780612	more_open_in_low
chr3	43900000	43999999	chr3:43900000-43999999	0.583333	0.653061	-0.0697279	more_open_in_low
chr4	53700000	53799999	chr4:53700000-53799999	0.5	0.40051	0.0994898	more_open_in_high
chr2	199400000	199499999	chr2:199400000-199499999	0.533333	0.545918	-0.012585	more_open_in_low
chr22	29000000	29099999	chr22:29000000-29099999	0.616667	0.461735	0.154932	more_open_in_high
chr10	75400000	75499999	chr10:75400000-75499999	0.466667	0.517857	-0.0511905	more_open_in_low
chr6	136500000	136599999	chr6:136500000-136599999	0.583333	0.502551	0.0807823	more_open_in_high
chr6	29900000	29999999	chr6:29900000-29999999	0.533333	0.515306	0.0180272	more_open_in_high
chr10	30100000	30199999	chr10:30100000-30199999	0.616667	0.461735	0.154932	more_open_in_high
chr6	39900000	39999999	chr6:39900000-39999999	0.316667	0.390306	-0.0736395	more_open_in_low
chr11	65600000	65699999	chr11:65600000-65699999	0.466667	0.535714	-0.0690476	more_open_in_low
chr2	197500000	197599999	chr2:197500000-197599999	0.6	0.461735	0.138265	more_open_in_high
chr10	77500000	77599999	chr10:77500000-77599999	0.316667	0.433673	-0.117007	more_open_in_low
chr15	65000000	65099999	chr15:65000000-65099999	0.533333	0.507653	0.0256803	more_open_in_high
chr12	32600000	32699999	chr12:32600000-32699999	0.483333	0.423469	0.0598639	more_open_in_high
chr6	110400000	110499999	chr6:110400000-110499999	0.466667	0.471939	-0.00527211	more_open_in_low
chr13	111900000	111999999	chr13:111900000-111999999	0.433333	0.34949	0.0838435	more_open_in_high
chr1	157100000	157199999	chr1:157100000-157199999	0.516667	0.494898	0.0217687	more_open_in_high
chr8	143500000	143599999	chr8:143500000-143599999	0.4	0.548469	-0.148469	more_open_in_low
chr8	139800000	139899999	chr8:139800000-139899999	0.4	0.362245	0.0377551	more_open_in_high
chr19	35400000	35499999	chr19:35400000-35499999	0.533333	0.405612	0.127721	more_open_in_high
chr1	89200000	89299999	chr1:89200000-89299999	0.266667	0.341837	-0.0751701	more_open_in_low
chr22	37000000	37099999	chr22:37000000-37099999	0.383333	0.431122	-0.0477891	more_open_in_low
chr21	42300000	42399999	chr21:42300000-42399999	0.583333	0.403061	0.180272	more_open_in_high
chr17	4500000	4599999	chr17:4500000-4599999	0.533333	0.446429	0.0869048	more_open_in_high
chr16	50500000	50599999	chr16:50500000-50599999	0.35	0.403061	-0.0530612	more_open_in_low
chr22	50600000	50699999	chr22:50600000-50699999	0.45	0.497449	-0.047449	more_open_in_low
chr15	50900000	50999999	chr15:50900000-50999999	0.6	0.522959	0.0770408	more_open_in_high
chr5	146700000	146799999	chr5:146700000-146799999	0.533333	0.369898	0.163435	more_open_in_high
chr7	100000	199999	chr7:100000-199999	0.5	0.339286	0.160714	more_open_in_high
chr12	108700000	108799999	chr12:108700000-108799999	0.733333	0.581633	0.151701	more_open_in_high
chr3	68900000	68999999	chr3:68900000-68999999	0.5	0.594388	-0.0943878	more_open_in_low
chr1	160100000	160199999	chr1:160100000-160199999	0.533333	0.362245	0.171088	more_open_in_high
chr6	43200000	43299999	chr6:43200000-43299999	0.466667	0.535714	-0.0690476	more_open_in_low
chr13	36300000	36399999	chr13:36300000-36399999	0.55	0.52551	0.0244898	more_open_in_high
chr5	100000	199999	chr5:100000-199999	0.3	0.352041	-0.0520408	more_open_in_low
chr6	40900000	40999999	chr6:40900000-40999999	0.7	0.408163	0.291837	more_open_in_high
chr5	126600000	126699999	chr5:126600000-126699999	0.566667	0.397959	0.168707	more_open_in_high
chr7	92400000	92499999	chr7:92400000-92499999	0.533333	0.385204	0.148129	more_open_in_high
chr8	93500000	93599999	chr8:93500000-93599999	0.233333	0.408163	-0.17483	more_open_in_low
chr10	86300000	86399999	chr10:86300000-86399999	0.6	0.543367	0.0566327	more_open_in_high
chr8	141700000	141799999	chr8:141700000-141799999	0.516667	0.420918	0.0957483	more_open_in_high
chr2	68600000	68699999	chr2:68600000-68699999	0.5	0.446429	0.0535714	more_open_in_high
chr3	14800000	14899999	chr3:14800000-14899999	0.55	0.461735	0.0882653	more_open_in_high
chr11	36300000	36399999	chr11:36300000-36399999	0.7	0.451531	0.248469	more_open_in_high
chr21	41700000	41799999	chr21:41700000-41799999	0.6	0.392857	0.207143	more_open_in_high
chr1	11600000	11699999	chr1:11600000-11699999	0.583333	0.484694	0.0986395	more_open_in_high
chr8	140000000	140099999	chr8:140000000-140099999	0.483333	0.418367	0.064966	more_open_in_high
chr2	217300000	217399999	chr2:217300000-217399999	0.416667	0.362245	0.0544218	more_open_in_high
chr7	2000000	2099999	chr7:2000000-2099999	0.35	0.461735	-0.111735	more_open_in_low
chr5	1800000	1899999	chr5:1800000-1899999	0.533333	0.482143	0.0511905	more_open_in_high
chr1	148900000	148999999	chr1:148900000-148999999	1	1	0	more_open_in_high
chr17	3100000	3199999	chr17:3100000-3199999	0.583333	0.433673	0.14966	more_open_in_high
chr3	152300000	152399999	chr3:152300000-152399999	0.366667	0.497449	-0.130782	more_open_in_low
chr12	112900000	112999999	chr12:112900000-112999999	0.583333	0.510204	0.0731293	more_open_in_high
chr7	85100000	85199999	chr7:85100000-85199999	0.566667	0.630102	-0.0634354	more_open_in_low
chr1	207800000	207899999	chr1:207800000-207899999	0.6	0.392857	0.207143	more_open_in_high
chr7	155400000	155499999	chr7:155400000-155499999	0.5	0.522959	-0.0229592	more_open_in_low
chr17	28400000	28499999	chr17:28400000-28499999	0.466667	0.390306	0.0763605	more_open_in_high
chr1	211500000	211599999	chr1:211500000-211599999	0.5	0.494898	0.00510204	more_open_in_high
chr1	182800000	182899999	chr1:182800000-182899999	0.516667	0.517857	-0.00119048	more_open_in_low
chr3	12800000	12899999	chr3:12800000-12899999	0.433333	0.420918	0.012415	more_open_in_high
chr15	75400000	75499999	chr15:75400000-75499999	0.316667	0.428571	-0.111905	more_open_in_low
chr12	55800000	55899999	chr12:55800000-55899999	0.55	0.438776	0.111224	more_open_in_high
chr7	158600000	158699999	chr7:158600000-158699999	0.516667	0.487245	0.0294218	more_open_in_high
chr16	3600000	3699999	chr16:3600000-3699999	0.516667	0.461735	0.054932	more_open_in_high
chr19	3900000	3999999	chr19:3900000-3999999	0.516667	0.382653	0.134014	more_open_in_high
chr16	10800000	10899999	chr16:10800000-10899999	0.516667	0.520408	-0.0037415	more_open_in_low
chr2	205700000	205799999	chr2:205700000-205799999	0.666667	0.42602	0.240646	more_open_in_high
chr19	51000000	51099999	chr19:51000000-51099999	0.483333	0.443878	0.0394558	more_open_in_high
chr6	32100000	32199999	chr6:32100000-32199999	0.466667	0.44898	0.0176871	more_open_in_high
chr10	102800000	102899999	chr10:102800000-102899999	0.616667	0.487245	0.129422	more_open_in_high
chr4	6900000	6999999	chr4:6900000-6999999	0.6	0.451531	0.148469	more_open_in_high
chr10	125100000	125199999	chr10:125100000-125199999	0.6	0.420918	0.179082	more_open_in_high
chr16	2700000	2799999	chr16:2700000-2799999	0.5	0.441327	0.0586735	more_open_in_high
chr5	5200000	5299999	chr5:5200000-5299999	0.566667	0.32398	0.242687	more_open_in_high
chr4	75600000	75699999	chr4:75600000-75699999	0.433333	0.443878	-0.0105442	more_open_in_low
chr2	48500000	48599999	chr2:48500000-48599999	0.5	0.395408	0.104592	more_open_in_high
chr22	23900000	23999999	chr22:23900000-23999999	0.483333	0.47449	0.00884354	more_open_in_high
chr5	7800000	7899999	chr5:7800000-7899999	0.483333	0.415816	0.067517	more_open_in_high
chr7	74600000	74699999	chr7:74600000-74699999	0.6	0.464286	0.135714	more_open_in_high
chr1	17000000	17099999	chr1:17000000-17099999	0.483333	0.418367	0.064966	more_open_in_high
chr3	125100000	125199999	chr3:125100000-125199999	0.566667	0.512755	0.0539116	more_open_in_high
chr7	33100000	33199999	chr7:33100000-33199999	0.25	0.420918	-0.170918	more_open_in_low
chr2	130100000	130199999	chr2:130100000-130199999	0.4	0.311224	0.0887755	more_open_in_high
chr4	180000000	180099999	chr4:180000000-180099999	0.633333	0.607143	0.0261905	more_open_in_high
chr6	100400000	100499999	chr6:100400000-100499999	0.466667	0.563776	-0.0971088	more_open_in_low
chr6	35900000	35999999	chr6:35900000-35999999	0.3	0.471939	-0.171939	more_open_in_low
chr1	33600000	33699999	chr1:33600000-33699999	0.516667	0.44898	0.0676871	more_open_in_high
chr7	22700000	22799999	chr7:22700000-22799999	0.633333	0.441327	0.192007	more_open_in_high
chr7	100200000	100299999	chr7:100200000-100299999	0.416667	0.428571	-0.0119048	more_open_in_low
chr1	9000000	9099999	chr1:9000000-9099999	0.366667	0.459184	-0.092517	more_open_in_low
chr21	34300000	34399999	chr21:34300000-34399999	0.483333	0.385204	0.0981293	more_open_in_high
chr6	156700000	156799999	chr6:156700000-156799999	0.4	0.369898	0.030102	more_open_in_high
chr1	8300000	8399999	chr1:8300000-8399999	0.516667	0.431122	0.0855442	more_open_in_high
chr12	63600000	63699999	chr12:63600000-63699999	0	0	0	more_open_in_high
chr19	4800000	4899999	chr19:4800000-4899999	0.583333	0.377551	0.205782	more_open_in_high
chr16	51100000	51199999	chr16:51100000-51199999	0.383333	0.566327	-0.182993	more_open_in_low
chr6	52300000	52399999	chr6:52300000-52399999	0.566667	0.530612	0.0360544	more_open_in_high
chr8	41600000	41699999	chr8:41600000-41699999	0.483333	0.392857	0.0904762	more_open_in_high
chr12	117100000	117199999	chr12:117100000-117199999	0.466667	0.387755	0.0789116	more_open_in_high
chr17	37600000	37699999	chr17:37600000-37699999	0.6	0.433673	0.166327	more_open_in_high
chr10	102100000	102199999	chr10:102100000-102199999	0.516667	0.538265	-0.0215986	more_open_in_low
chr6	16600000	16699999	chr6:16600000-16699999	0.666667	0.528061	0.138605	more_open_in_high
chr1	212600000	212699999	chr1:212600000-212699999	0.516667	0.443878	0.0727891	more_open_in_high
chr3	137700000	137799999	chr3:137700000-137799999	0.483333	0.553571	-0.0702381	more_open_in_low
chr2	27100000	27199999	chr2:27100000-27199999	0.533333	0.420918	0.112415	more_open_in_high
chr1	1500000	1599999	chr1:1500000-1599999	0.4	0.443878	-0.0438776	more_open_in_low
chr4	2500000	2599999	chr4:2500000-2599999	0.483333	0.489796	-0.00646259	more_open_in_low
chr3	72500000	72599999	chr3:72500000-72599999	0.5	0.42602	0.0739796	more_open_in_high
chr6	112300000	112399999	chr6:112300000-112399999	0.416667	0.397959	0.0187075	more_open_in_high
chr3	129000000	129099999	chr3:129000000-129099999	0.5	0.52551	-0.0255102	more_open_in_low
chr10	119000000	119099999	chr10:119000000-119099999	0.5	0.459184	0.0408163	more_open_in_high
chr15	29200000	29299999	chr15:29200000-29299999	0.4	0.341837	0.0581633	more_open_in_high
chr6	167100000	167199999	chr6:167100000-167199999	0.5	0.428571	0.0714286	more_open_in_high
chr16	12500000	12599999	chr16:12500000-12599999	0.533333	0.395408	0.137925	more_open_in_high
chr3	12900000	12999999	chr3:12900000-12999999	0.5	0.446429	0.0535714	more_open_in_high
chr12	51900000	51999999	chr12:51900000-51999999	0.45	0.510204	-0.0602041	more_open_in_low
chr7	116200000	116299999	chr7:116200000-116299999	0.516667	0.420918	0.0957483	more_open_in_high
chr4	87900000	87999999	chr4:87900000-87999999	0.55	0.464286	0.0857143	more_open_in_high
chr16	77900000	77999999	chr16:77900000-77999999	0.633333	0.415816	0.217517	more_open_in_high
chr2	113500000	113599999	chr2:113500000-113599999	0.533333	0.538265	-0.00493197	more_open_in_low
chr2	96300000	96399999	chr2:96300000-96399999	0.616667	0.522959	0.0937075	more_open_in_high
chr17	38700000	38799999	chr17:38700000-38799999	0.466667	0.438776	0.0278912	more_open_in_high
chr2	115100000	115199999	chr2:115100000-115199999	0.766667	0.663265	0.103401	more_open_in_high
chr22	26500000	26599999	chr22:26500000-26599999	0.45	0.510204	-0.0602041	more_open_in_low
chr2	97900000	97999999	chr2:97900000-97999999	0.633333	0.469388	0.163946	more_open_in_high
chr16	57300000	57399999	chr16:57300000-57399999	0.666667	0.44898	0.217687	more_open_in_high
chr15	89100000	89199999	chr15:89100000-89199999	0.533333	0.428571	0.104762	more_open_in_high
chr5	135000000	135099999	chr5:135000000-135099999	0.383333	0.535714	-0.152381	more_open_in_low
chr5	135800000	135899999	chr5:135800000-135899999	0.566667	0.428571	0.138095	more_open_in_high
chr3	160700000	160799999	chr3:160700000-160799999	0.416667	0.423469	-0.00680272	more_open_in_low
chr1	156500000	156599999	chr1:156500000-156599999	0.6	0.451531	0.148469	more_open_in_high
chr15	51600000	51699999	chr15:51600000-51699999	0.6	0.471939	0.128061	more_open_in_high
chr5	200000	299999	chr5:200000-299999	0.366667	0.443878	-0.0772109	more_open_in_low
chr13	51800000	51899999	chr13:51800000-51899999	0.616667	0.497449	0.119218	more_open_in_high
chr2	232600000	232699999	chr2:232600000-232699999	0.65	0.540816	0.109184	more_open_in_high
chr5	150600000	150699999	chr5:150600000-150699999	0.533333	0.441327	0.0920068	more_open_in_high
chr5	181100000	181199999	chr5:181100000-181199999	0.533333	0.484694	0.0486395	more_open_in_high
chr9	98900000	98999999	chr9:98900000-98999999	0.55	0.397959	0.152041	more_open_in_high
chr5	55200000	55299999	chr5:55200000-55299999	0.583333	0.517857	0.0654762	more_open_in_high
chr12	62100000	62199999	chr12:62100000-62199999	0.516667	0.52551	-0.00884354	more_open_in_low
chr6	170400000	170499999	chr6:170400000-170499999	0.383333	0.408163	-0.0248299	more_open_in_low
chr5	1900000	1999999	chr5:1900000-1999999	0.516667	0.42602	0.0906463	more_open_in_high
chr15	64700000	64799999	chr15:64700000-64799999	0.416667	0.482143	-0.0654762	more_open_in_low
chr1	66500000	66599999	chr1:66500000-66599999	0.633333	0.55102	0.0823129	more_open_in_high
chr1	222600000	222699999	chr1:222600000-222699999	0.566667	0.446429	0.120238	more_open_in_high
chr5	159900000	159999999	chr5:159900000-159999999	0.616667	0.489796	0.126871	more_open_in_high
chr13	106300000	106399999	chr13:106300000-106399999	0.616667	0.397959	0.218707	more_open_in_high
chr1	155900000	155999999	chr1:155900000-155999999	0.5	0.451531	0.0484694	more_open_in_high
chr8	11700000	11799999	chr8:11700000-11799999	0.416667	0.515306	-0.0986395	more_open_in_low
chr1	43200000	43299999	chr1:43200000-43299999	0.516667	0.410714	0.105952	more_open_in_high
chr8	100100000	100199999	chr8:100100000-100199999	0.416667	0.415816	0.00085034	more_open_in_high
chr12	132500000	132599999	chr12:132500000-132599999	0.366667	0.364796	0.00187075	more_open_in_high
chr3	21700000	21799999	chr3:21700000-21799999	0.583333	0.494898	0.0884354	more_open_in_high
chr19	32300000	32399999	chr19:32300000-32399999	0.5	0.418367	0.0816327	more_open_in_high
chr2	240900000	240999999	chr2:240900000-240999999	0.533333	0.410714	0.122619	more_open_in_high
chr12	110800000	110899999	chr12:110800000-110899999	0.666667	0.683673	-0.0170068	more_open_in_low
chr15	27700000	27799999	chr15:27700000-27799999	0.383333	0.375	0.00833333	more_open_in_high
chr12	107700000	107799999	chr12:107700000-107799999	0.483333	0.428571	0.0547619	more_open_in_high
chr3	21900000	21999999	chr3:21900000-21999999	0.5	0.336735	0.163265	more_open_in_high
chr1	225900000	225999999	chr1:225900000-225999999	0.5	0.492347	0.00765306	more_open_in_high
chr22	50000000	50099999	chr22:50000000-50099999	0.416667	0.47449	-0.0578231	more_open_in_low
chr4	26800000	26899999	chr4:26800000-26899999	0.4	0.362245	0.0377551	more_open_in_high
chr10	133100000	133199999	chr10:133100000-133199999	0.4	0.34949	0.0505102	more_open_in_high
chr14	65100000	65199999	chr14:65100000-65199999	0.466667	0.5	-0.0333333	more_open_in_low
chr10	42700000	42799999	chr10:42700000-42799999	0.55	0.581633	-0.0316327	more_open_in_low
chr15	66500000	66599999	chr15:66500000-66599999	0.45	0.461735	-0.0117347	more_open_in_low
chr16	27300000	27399999	chr16:27300000-27399999	0.633333	0.405612	0.227721	more_open_in_high
chr16	71600000	71699999	chr16:71600000-71699999	0.65	0.461735	0.188265	more_open_in_high
chr3	43600000	43699999	chr3:43600000-43699999	0.6	0.441327	0.158673	more_open_in_high
chr1	203400000	203499999	chr1:203400000-203499999	0.433333	0.369898	0.0634354	more_open_in_high
chr19	57400000	57499999	chr19:57400000-57499999	0.666667	0.591837	0.0748299	more_open_in_high
chr3	38100000	38199999	chr3:38100000-38199999	0.433333	0.512755	-0.0794218	more_open_in_low
chr6	41400000	41499999	chr6:41400000-41499999	0.483333	0.479592	0.0037415	more_open_in_high
chr8	1100000	1199999	chr8:1100000-1199999	0.533333	0.382653	0.15068	more_open_in_high
chr3	195700000	195799999	chr3:195700000-195799999	0.366667	0.471939	-0.105272	more_open_in_low
chr1	182600000	182699999	chr1:182600000-182699999	0.516667	0.390306	0.126361	more_open_in_high
chr3	151300000	151399999	chr3:151300000-151399999	0.6	0.438776	0.161224	more_open_in_high
chr12	118100000	118199999	chr12:118100000-118199999	0.666667	0.57398	0.0926871	more_open_in_high
chr3	40300000	40399999	chr3:40300000-40399999	0.6	0.482143	0.117857	more_open_in_high
chr16	87700000	87799999	chr16:87700000-87799999	0.583333	0.357143	0.22619	more_open_in_high
chr3	120400000	120499999	chr3:120400000-120499999	0.583333	0.492347	0.0909864	more_open_in_high
chr17	40800000	40899999	chr17:40800000-40899999	0.45	0.367347	0.0826531	more_open_in_high
chr7	23700000	23799999	chr7:23700000-23799999	0.483333	0.42602	0.0573129	more_open_in_high
chr10	122300000	122399999	chr10:122300000-122399999	0.666667	0.489796	0.176871	more_open_in_high
chr9	98700000	98799999	chr9:98700000-98799999	0.533333	0.589286	-0.0559524	more_open_in_low
chr2	127100000	127199999	chr2:127100000-127199999	0.483333	0.403061	0.0802721	more_open_in_high
chr4	142400000	142499999	chr4:142400000-142499999	0.7	0.5	0.2	more_open_in_high
chr7	127100000	127199999	chr7:127100000-127199999	0.583333	0.456633	0.126701	more_open_in_high
chr17	72100000	72199999	chr17:72100000-72199999	0.516667	0.533163	-0.0164966	more_open_in_low
chr8	123700000	123799999	chr8:123700000-123799999	0.616667	0.441327	0.17534	more_open_in_high
chr2	151200000	151299999	chr2:151200000-151299999	0.583333	0.461735	0.121599	more_open_in_high
chr7	157200000	157299999	chr7:157200000-157299999	0.466667	0.443878	0.0227891	more_open_in_high
chr16	27500000	27599999	chr16:27500000-27599999	0.5	0.517857	-0.0178571	more_open_in_low
chr12	51300000	51399999	chr12:51300000-51399999	0.6	0.540816	0.0591837	more_open_in_high
chr13	49400000	49499999	chr13:49400000-49499999	0.75	0.566327	0.183673	more_open_in_high
chr7	127700000	127799999	chr7:127700000-127799999	0.333333	0.494898	-0.161565	more_open_in_low
chr21	46000000	46099999	chr21:46000000-46099999	0.466667	0.321429	0.145238	more_open_in_high
chr10	28500000	28599999	chr10:28500000-28599999	0.316667	0.392857	-0.0761905	more_open_in_low
chr1	94800000	94899999	chr1:94800000-94899999	0.6	0.433673	0.166327	more_open_in_high
chr6	122400000	122499999	chr6:122400000-122499999	0.366667	0.346939	0.0197279	more_open_in_high
chr21	46400000	46499999	chr21:46400000-46499999	0.383333	0.446429	-0.0630952	more_open_in_low
chr6	46000000	46099999	chr6:46000000-46099999	0.483333	0.44898	0.0343537	more_open_in_high
chr1	33100000	33199999	chr1:33100000-33199999	0.566667	0.456633	0.110034	more_open_in_high
chr16	600000	699999	chr16:600000-699999	0.566667	0.469388	0.0972789	more_open_in_high
chr12	116900000	116999999	chr12:116900000-116999999	0.583333	0.451531	0.131803	more_open_in_high
chr12	49900000	49999999	chr12:49900000-49999999	0.433333	0.471939	-0.0386054	more_open_in_low
chr12	12100000	12199999	chr12:12100000-12199999	0.433333	0.395408	0.0379252	more_open_in_high
chr17	39000000	39099999	chr17:39000000-39099999	0.45	0.369898	0.080102	more_open_in_high
chr17	15700000	15799999	chr17:15700000-15799999	0.633333	0.581633	0.0517007	more_open_in_high
chr16	85900000	85999999	chr16:85900000-85999999	0.566667	0.387755	0.178912	more_open_in_high
chr1	35700000	35799999	chr1:35700000-35799999	0.666667	0.528061	0.138605	more_open_in_high
chr13	112300000	112399999	chr13:112300000-112399999	0.45	0.382653	0.0673469	more_open_in_high
chr8	27200000	27299999	chr8:27200000-27299999	0.433333	0.47449	-0.0411565	more_open_in_low
chr15	44200000	44299999	chr15:44200000-44299999	0.433333	0.522959	-0.0896259	more_open_in_low
chr12	114600000	114699999	chr12:114600000-114699999	0.516667	0.535714	-0.0190476	more_open_in_low
chr9	137200000	137299999	chr9:137200000-137299999	0.383333	0.431122	-0.0477891	more_open_in_low
chr3	122900000	122999999	chr3:122900000-122999999	0.45	0.446429	0.00357143	more_open_in_high
chr1	54700000	54799999	chr1:54700000-54799999	0.45	0.459184	-0.00918367	more_open_in_low
chr8	30000000	30099999	chr8:30000000-30099999	0.366667	0.334184	0.032483	more_open_in_high
chr10	6200000	6299999	chr10:6200000-6299999	0.616667	0.423469	0.193197	more_open_in_high
chr7	123500000	123599999	chr7:123500000-123599999	0.5	0.423469	0.0765306	more_open_in_high
chr4	105800000	105899999	chr4:105800000-105899999	0.716667	0.612245	0.104422	more_open_in_high
chr1	204400000	204499999	chr1:204400000-204499999	0.55	0.5	0.05	more_open_in_high
chr12	106900000	106999999	chr12:106900000-106999999	0.583333	0.494898	0.0884354	more_open_in_high
chr3	51800000	51899999	chr3:51800000-51899999	0.633333	0.397959	0.235374	more_open_in_high
chr1	47500000	47599999	chr1:47500000-47599999	0.6	0.44898	0.15102	more_open_in_high
chr16	66800000	66899999	chr16:66800000-66899999	0.65	0.568878	0.0811224	more_open_in_high
chr1	203800000	203899999	chr1:203800000-203899999	0.583333	0.477041	0.106293	more_open_in_high
chr5	131900000	131999999	chr5:131900000-131999999	0.383333	0.405612	-0.0222789	more_open_in_low
chr6	163600000	163699999	chr6:163600000-163699999	0.283333	0.403061	-0.119728	more_open_in_low
chr16	65000000	65099999	chr16:65000000-65099999	0.483333	0.436224	0.0471088	more_open_in_high
chr20	49300000	49399999	chr20:49300000-49399999	0.483333	0.484694	-0.00136054	more_open_in_low
chr15	64900000	64999999	chr15:64900000-64999999	0.683333	0.540816	0.142517	more_open_in_high
chr1	53100000	53199999	chr1:53100000-53199999	0.55	0.451531	0.0984694	more_open_in_high
chr12	91300000	91399999	chr12:91300000-91399999	0.65	0.55102	0.0989796	more_open_in_high
chr2	96100000	96199999	chr2:96100000-96199999	0.45	0.471939	-0.0219388	more_open_in_low
chr17	79100000	79199999	chr17:79100000-79199999	0.5	0.413265	0.0867347	more_open_in_high
chr2	239000000	239099999	chr2:239000000-239099999	0.55	0.415816	0.134184	more_open_in_high
chr7	100000000	100099999	chr7:100000000-100099999	0.533333	0.436224	0.0971088	more_open_in_high
chr10	35100000	35199999	chr10:35100000-35199999	0.55	0.464286	0.0857143	more_open_in_high
chr2	25900000	25999999	chr2:25900000-25999999	0.466667	0.507653	-0.0409864	more_open_in_low
chr16	55300000	55399999	chr16:55300000-55399999	0.433333	0.502551	-0.0692177	more_open_in_low
chr3	194400000	194499999	chr3:194400000-194499999	0.633333	0.487245	0.146088	more_open_in_high
chr7	150300000	150399999	chr7:150300000-150399999	0.516667	0.420918	0.0957483	more_open_in_high
chr19	11700000	11799999	chr19:11700000-11799999	0.45	0.566327	-0.116327	more_open_in_low
chr6	36100000	36199999	chr6:36100000-36199999	0.566667	0.492347	0.0743197	more_open_in_high
chr7	87900000	87999999	chr7:87900000-87999999	0.75	0.627551	0.122449	more_open_in_high
chr16	20300000	20399999	chr16:20300000-20399999	0.416667	0.428571	-0.0119048	more_open_in_low
chr10	11800000	11899999	chr10:11800000-11899999	0.45	0.456633	-0.00663265	more_open_in_low
chr18	50200000	50299999	chr18:50200000-50299999	0.5	0.545918	-0.0459184	more_open_in_low
chr1	37800000	37899999	chr1:37800000-37899999	0.483333	0.464286	0.0190476	more_open_in_high
chr2	67500000	67599999	chr2:67500000-67599999	0.583333	0.372449	0.210884	more_open_in_high
chr12	98600000	98699999	chr12:98600000-98699999	0.35	0.316327	0.0336735	more_open_in_high
chr20	35500000	35599999	chr20:35500000-35599999	0.683333	0.464286	0.219048	more_open_in_high
chr1	201100000	201199999	chr1:201100000-201199999	0.533333	0.415816	0.117517	more_open_in_high
chr1	236000000	236099999	chr1:236000000-236099999	0.7	0.517857	0.182143	more_open_in_high
chr10	128200000	128299999	chr10:128200000-128299999	0.483333	0.438776	0.0445578	more_open_in_high
chr6	168400000	168499999	chr6:168400000-168499999	0.283333	0.392857	-0.109524	more_open_in_low
chr1	150100000	150199999	chr1:150100000-150199999	0.633333	0.553571	0.0797619	more_open_in_high
chr17	3900000	3999999	chr17:3900000-3999999	0.466667	0.502551	-0.0358844	more_open_in_low
chr11	120300000	120399999	chr11:120300000-120399999	0.433333	0.436224	-0.00289116	more_open_in_low
chr2	1000000	1099999	chr2:1000000-1099999	0.65	0.431122	0.218878	more_open_in_high
chr7	1200000	1299999	chr7:1200000-1299999	0.483333	0.482143	0.00119048	more_open_in_high
chr19	1100000	1199999	chr19:1100000-1199999	0.566667	0.464286	0.102381	more_open_in_high
chr12	109100000	109199999	chr12:109100000-109199999	0.616667	0.420918	0.195748	more_open_in_high
chr3	154300000	154399999	chr3:154300000-154399999	0.433333	0.441327	-0.0079932	more_open_in_low
chr6	117900000	117999999	chr6:117900000-117999999	0.733333	0.632653	0.10068	more_open_in_high
chr15	25400000	25499999	chr15:25400000-25499999	0.6	0.479592	0.120408	more_open_in_high
chr13	99800000	99899999	chr13:99800000-99899999	0.483333	0.47449	0.00884354	more_open_in_high
chr5	100800000	100899999	chr5:100800000-100899999	0.183333	0.257653	-0.0743197	more_open_in_low
chr2	106100000	106199999	chr2:106100000-106199999	0.416667	0.512755	-0.0960884	more_open_in_low
chr16	65800000	65899999	chr16:65800000-65899999	0.466667	0.380102	0.0865646	more_open_in_high
chr3	9900000	9999999	chr3:9900000-9999999	0.616667	0.471939	0.144728	more_open_in_high
chr16	700000	799999	chr16:700000-799999	0.5	0.443878	0.0561224	more_open_in_high
chr4	94600000	94699999	chr4:94600000-94699999	0.366667	0.367347	-0.000680272	more_open_in_low
chr14	100800000	100899999	chr14:100800000-100899999	0.483333	0.387755	0.0955782	more_open_in_high
chr5	179300000	179399999	chr5:179300000-179399999	0.483333	0.454082	0.0292517	more_open_in_high
chr11	3300000	3399999	chr11:3300000-3399999	0.533333	0.441327	0.0920068	more_open_in_high
chr7	97000000	97099999	chr7:97000000-97099999	0.516667	0.566327	-0.0496599	more_open_in_low
chr5	34600000	34699999	chr5:34600000-34699999	0.666667	0.451531	0.215136	more_open_in_high
chr16	2000000	2099999	chr16:2000000-2099999	0.483333	0.428571	0.0547619	more_open_in_high
chr13	63800000	63899999	chr13:63800000-63899999	0.5	0.390306	0.109694	more_open_in_high
chr1	197400000	197499999	chr1:197400000-197499999	0.383333	0.331633	0.0517007	more_open_in_high
chr19	51300000	51399999	chr19:51300000-51399999	0.516667	0.461735	0.054932	more_open_in_high
chr4	2600000	2699999	chr4:2600000-2699999	0.516667	0.487245	0.0294218	more_open_in_high
chr4	39300000	39399999	chr4:39300000-39399999	0.35	0.433673	-0.0836735	more_open_in_low
chr10	97800000	97899999	chr10:97800000-97899999	0.466667	0.369898	0.0967687	more_open_in_high
chr10	63600000	63699999	chr10:63600000-63699999	0.466667	0.44898	0.0176871	more_open_in_high
chr1	63300000	63399999	chr1:63300000-63399999	0.516667	0.530612	-0.0139456	more_open_in_low
chr7	5500000	5599999	chr7:5500000-5599999	0.416667	0.563776	-0.147109	more_open_in_low
chr16	29600000	29699999	chr16:29600000-29699999	0.4	0.515306	-0.115306	more_open_in_low
chr3	114300000	114399999	chr3:114300000-114399999	0.333333	0.357143	-0.0238095	more_open_in_low
chr6	138700000	138799999	chr6:138700000-138799999	0.533333	0.492347	0.0409864	more_open_in_high
chr10	100100000	100199999	chr10:100100000-100199999	0.466667	0.505102	-0.0384354	more_open_in_low
chr22	38400000	38499999	chr22:38400000-38499999	0.55	0.533163	0.0168367	more_open_in_high
chr1	202800000	202899999	chr1:202800000-202899999	0.483333	0.423469	0.0598639	more_open_in_high
chr1	35000000	35099999	chr1:35000000-35099999	0.516667	0.420918	0.0957483	more_open_in_high
chr3	49900000	49999999	chr3:49900000-49999999	0.6	0.477041	0.122959	more_open_in_high
chr1	205800000	205899999	chr1:205800000-205899999	0.45	0.479592	-0.0295918	more_open_in_low
chr19	9200000	9299999	chr19:9200000-9299999	0.6	0.438776	0.161224	more_open_in_high
chr1	143400000	143499999	chr1:143400000-143499999	0.466667	0.533163	-0.0664966	more_open_in_low
chr12	51000000	51099999	chr12:51000000-51099999	0.65	0.469388	0.180612	more_open_in_high
chr2	46300000	46399999	chr2:46300000-46399999	0.65	0.42602	0.22398	more_open_in_high
chr1	152100000	152199999	chr1:152100000-152199999	0.65	0.420918	0.229082	more_open_in_high
chr4	187000000	187099999	chr4:187000000-187099999	0.216667	0.357143	-0.140476	more_open_in_low
chr4	13500000	13599999	chr4:13500000-13599999	0.533333	0.548469	-0.0151361	more_open_in_low
chr10	88800000	88899999	chr10:88800000-88899999	0.583333	0.44898	0.134354	more_open_in_high
chr17	8700000	8799999	chr17:8700000-8799999	0.466667	0.395408	0.0712585	more_open_in_high
chr10	116600000	116699999	chr10:116600000-116699999	0.566667	0.40051	0.166156	more_open_in_high
chr15	93000000	93099999	chr15:93000000-93099999	0.566667	0.471939	0.0947279	more_open_in_high
chr1	38800000	38899999	chr1:38800000-38899999	0.6	0.477041	0.122959	more_open_in_high
chr1	16000000	16099999	chr1:16000000-16099999	0.5	0.392857	0.107143	more_open_in_high
chr15	64000000	64099999	chr15:64000000-64099999	0.583333	0.410714	0.172619	more_open_in_high
chr1	185700000	185799999	chr1:185700000-185799999	0.566667	0.489796	0.0768707	more_open_in_high
chr15	80700000	80799999	chr15:80700000-80799999	0.583333	0.40051	0.182823	more_open_in_high
chr16	23700000	23799999	chr16:23700000-23799999	0.616667	0.507653	0.109014	more_open_in_high
chr15	98800000	98899999	chr15:98800000-98899999	0.616667	0.459184	0.157483	more_open_in_high
chr15	66300000	66399999	chr15:66300000-66399999	0.383333	0.446429	-0.0630952	more_open_in_low
chr6	168200000	168299999	chr6:168200000-168299999	0.4	0.354592	0.0454082	more_open_in_high
chr3	52100000	52199999	chr3:52100000-52199999	0.633333	0.469388	0.163946	more_open_in_high
chr5	2300000	2399999	chr5:2300000-2399999	0.516667	0.443878	0.0727891	more_open_in_high
chr2	113300000	113399999	chr2:113300000-113399999	0.583333	0.558673	0.0246599	more_open_in_high
chr22	33000000	33099999	chr22:33000000-33099999	0.533333	0.52551	0.00782313	more_open_in_high
chr3	12500000	12599999	chr3:12500000-12599999	0.6	0.484694	0.115306	more_open_in_high
chr7	157500000	157599999	chr7:157500000-157599999	0.483333	0.423469	0.0598639	more_open_in_high
chr1	159900000	159999999	chr1:159900000-159999999	0.616667	0.431122	0.185544	more_open_in_high
chr6	87200000	87299999	chr6:87200000-87299999	0.583333	0.441327	0.142007	more_open_in_high
chr6	89400000	89499999	chr6:89400000-89499999	0.416667	0.431122	-0.0144558	more_open_in_low
chr1	175100000	175199999	chr1:175100000-175199999	0.55	0.44898	0.10102	more_open_in_high
chr2	96700000	96799999	chr2:96700000-96799999	0.383333	0.405612	-0.0222789	more_open_in_low
chr10	50900000	50999999	chr10:50900000-50999999	0.7	0.586735	0.113265	more_open_in_high
chr13	26000000	26099999	chr13:26000000-26099999	0.7	0.456633	0.243367	more_open_in_high
chr20	38600000	38699999	chr20:38600000-38699999	0.6	0.528061	0.0719388	more_open_in_high
chr7	48000000	48099999	chr7:48000000-48099999	0.683333	0.446429	0.236905	more_open_in_high
chr4	105000000	105099999	chr4:105000000-105099999	0.85	0.691327	0.158673	more_open_in_high
chr12	78400000	78499999	chr12:78400000-78499999	0.35	0.334184	0.0158163	more_open_in_high
chr4	183100000	183199999	chr4:183100000-183199999	0.35	0.436224	-0.0862245	more_open_in_low
chr6	169600000	169699999	chr6:169600000-169699999	0.483333	0.428571	0.0547619	more_open_in_high
chr4	4400000	4499999	chr4:4400000-4499999	0.5	0.405612	0.0943878	more_open_in_high
chr17	35100000	35199999	chr17:35100000-35199999	0.433333	0.397959	0.0353741	more_open_in_high
chr1	204000000	204099999	chr1:204000000-204099999	0.466667	0.415816	0.0508503	more_open_in_high
chr9	106800000	106899999	chr9:106800000-106899999	0.65	0.660714	-0.0107143	more_open_in_low
chr9	121000000	121099999	chr9:121000000-121099999	0.433333	0.318878	0.114456	more_open_in_high
chr3	173300000	173399999	chr3:173300000-173399999	0.75	0.67602	0.0739796	more_open_in_high
chr3	186600000	186699999	chr3:186600000-186699999	0.45	0.336735	0.113265	more_open_in_high
chr19	53700000	53799999	chr19:53700000-53799999	0.6	0.359694	0.240306	more_open_in_high
chr1	51200000	51299999	chr1:51200000-51299999	0.583333	0.477041	0.106293	more_open_in_high
chr1	161300000	161399999	chr1:161300000-161399999	0.533333	0.538265	-0.00493197	more_open_in_low
chr17	55300000	55399999	chr17:55300000-55399999	0.283333	0.459184	-0.17585	more_open_in_low
chr5	900000	999999	chr5:900000-999999	0.416667	0.438776	-0.0221088	more_open_in_low
chr22	39400000	39499999	chr22:39400000-39499999	0.516667	0.34949	0.167177	more_open_in_high
chr7	91100000	91199999	chr7:91100000-91199999	0.233333	0.316327	-0.0829932	more_open_in_low
chr10	11200000	11299999	chr10:11200000-11299999	0.316667	0.32398	-0.00731293	more_open_in_low
chr2	38900000	38999999	chr2:38900000-38999999	0.45	0.456633	-0.00663265	more_open_in_low
chr10	72000000	72099999	chr10:72000000-72099999	0.6	0.5	0.1	more_open_in_high
chr1	14700000	14799999	chr1:14700000-14799999	0.3	0.395408	-0.0954082	more_open_in_low
chr3	123900000	123999999	chr3:123900000-123999999	0.45	0.410714	0.0392857	more_open_in_high
chr15	32600000	32699999	chr15:32600000-32699999	0.55	0.479592	0.0704082	more_open_in_high
chr3	101700000	101799999	chr3:101700000-101799999	0.516667	0.464286	0.052381	more_open_in_high
chr6	2900000	2999999	chr6:2900000-2999999	0.583333	0.47449	0.108844	more_open_in_high
chr6	136900000	136999999	chr6:136900000-136999999	0.633333	0.614796	0.0185374	more_open_in_high
chr22	44700000	44799999	chr22:44700000-44799999	0.516667	0.464286	0.052381	more_open_in_high
chr16	85400000	85499999	chr16:85400000-85499999	0.516667	0.382653	0.134014	more_open_in_high
chr1	24700000	24799999	chr1:24700000-24799999	0.5	0.494898	0.00510204	more_open_in_high
chr18	5200000	5299999	chr18:5200000-5299999	0.55	0.377551	0.172449	more_open_in_high
chr1	232200000	232299999	chr1:232200000-232299999	0.3	0.387755	-0.0877551	more_open_in_low
chr1	109200000	109299999	chr1:109200000-109299999	0.433333	0.469388	-0.0360544	more_open_in_low
chr2	128300000	128399999	chr2:128300000-128399999	0.466667	0.405612	0.0610544	more_open_in_high
chr13	23800000	23899999	chr13:23800000-23899999	0.55	0.420918	0.129082	more_open_in_high
chr9	136500000	136599999	chr9:136500000-136599999	0.333333	0.438776	-0.105442	more_open_in_low
chr3	186900000	186999999	chr3:186900000-186999999	0.55	0.451531	0.0984694	more_open_in_high
chr1	207700000	207799999	chr1:207700000-207799999	0.5	0.32398	0.17602	more_open_in_high
chr21	45400000	45499999	chr21:45400000-45499999	0.366667	0.34949	0.0171769	more_open_in_high
chr20	2700000	2799999	chr20:2700000-2799999	0.366667	0.433673	-0.0670068	more_open_in_low
chr6	18100000	18199999	chr6:18100000-18199999	0.633333	0.522959	0.110374	more_open_in_high
chr9	89600000	89699999	chr9:89600000-89699999	0.566667	0.382653	0.184014	more_open_in_high
chr5	112800000	112899999	chr5:112800000-112899999	0.65	0.456633	0.193367	more_open_in_high
chr1	45400000	45499999	chr1:45400000-45499999	0.783333	0.614796	0.168537	more_open_in_high
chr1	205000000	205099999	chr1:205000000-205099999	0.6	0.436224	0.163776	more_open_in_high
chr15	92800000	92899999	chr15:92800000-92899999	0.566667	0.415816	0.15085	more_open_in_high
chr1	204100000	204199999	chr1:204100000-204199999	0.516667	0.464286	0.052381	more_open_in_high
chr1	173800000	173899999	chr1:173800000-173899999	0.5	0.540816	-0.0408163	more_open_in_low
chr6	147200000	147299999	chr6:147200000-147299999	0.3	0.341837	-0.0418367	more_open_in_low
chr17	48500000	48599999	chr17:48500000-48599999	0.383333	0.456633	-0.0732993	more_open_in_low
chr1	6500000	6599999	chr1:6500000-6599999	0.5	0.461735	0.0382653	more_open_in_high
chr14	75000000	75099999	chr14:75000000-75099999	0.483333	0.408163	0.0751701	more_open_in_high
chr6	32500000	32599999	chr6:32500000-32599999	0.716667	0.497449	0.219218	more_open_in_high
chr20	31600000	31699999	chr20:31600000-31699999	0.516667	0.436224	0.0804422	more_open_in_high
chr1	155000000	155099999	chr1:155000000-155099999	0.483333	0.530612	-0.0472789	more_open_in_low
chr1	225800000	225899999	chr1:225800000-225899999	0.633333	0.408163	0.22517	more_open_in_high
chr5	55300000	55399999	chr5:55300000-55399999	0.266667	0.380102	-0.113435	more_open_in_low
chr6	84700000	84799999	chr6:84700000-84799999	0.55	0.57398	-0.0239796	more_open_in_low
chr3	138600000	138699999	chr3:138600000-138699999	0.5	0.451531	0.0484694	more_open_in_high
chr16	86900000	86999999	chr16:86900000-86999999	0.583333	0.418367	0.164966	more_open_in_high
chr9	113300000	113399999	chr9:113300000-113399999	0.55	0.436224	0.113776	more_open_in_high
chr12	10600000	10699999	chr12:10600000-10699999	0.466667	0.436224	0.0304422	more_open_in_high
chr19	7700000	7799999	chr19:7700000-7799999	0.516667	0.415816	0.10085	more_open_in_high
chr3	99800000	99899999	chr3:99800000-99899999	0.7	0.625	0.075	more_open_in_high
chr3	76000000	76099999	chr3:76000000-76099999	0.45	0.438776	0.0112245	more_open_in_high
chr15	88600000	88699999	chr15:88600000-88699999	0.6	0.469388	0.130612	more_open_in_high
chr6	29000000	29099999	chr6:29000000-29099999	0.616667	0.464286	0.152381	more_open_in_high
chr12	7600000	7699999	chr12:7600000-7699999	0.616667	0.418367	0.198299	more_open_in_high
chr15	34400000	34499999	chr15:34400000-34499999	0.55	0.530612	0.0193878	more_open_in_high
chr14	105100000	105199999	chr14:105100000-105199999	0.383333	0.469388	-0.0860544	more_open_in_low
chr15	84600000	84699999	chr15:84600000-84699999	0.55	0.454082	0.0959184	more_open_in_high
chr5	120700000	120799999	chr5:120700000-120799999	0.533333	0.369898	0.163435	more_open_in_high
chr19	45700000	45799999	chr19:45700000-45799999	0.433333	0.438776	-0.00544218	more_open_in_low
chr5	15300000	15399999	chr5:15300000-15399999	0.7	0.530612	0.169388	more_open_in_high
chr1	228100000	228199999	chr1:228100000-228199999	0.35	0.466837	-0.116837	more_open_in_low
chr2	10500000	10599999	chr2:10500000-10599999	0.316667	0.477041	-0.160374	more_open_in_low
chr16	77200000	77299999	chr16:77200000-77299999	0.533333	0.489796	0.0435374	more_open_in_high
chr16	74700000	74799999	chr16:74700000-74799999	0.45	0.451531	-0.00153061	more_open_in_low
chr20	21100000	21199999	chr20:21100000-21199999	0.45	0.528061	-0.0780612	more_open_in_low
chr17	32100000	32199999	chr17:32100000-32199999	0.416667	0.410714	0.00595238	more_open_in_high
chr1	156100000	156199999	chr1:156100000-156199999	0.466667	0.502551	-0.0358844	more_open_in_low
chr12	42100000	42199999	chr12:42100000-42199999	0.566667	0.461735	0.104932	more_open_in_high
chr9	83800000	83899999	chr9:83800000-83899999	1	1	0	more_open_in_high
chr7	27000000	27099999	chr7:27000000-27099999	0.483333	0.515306	-0.0319728	more_open_in_low
chr12	122200000	122299999	chr12:122200000-122299999	0.45	0.515306	-0.0653061	more_open_in_low
chr15	83800000	83899999	chr15:83800000-83899999	0.583333	0.413265	0.170068	more_open_in_high
chr15	40800000	40899999	chr15:40800000-40899999	0.6	0.408163	0.191837	more_open_in_high
chr5	147400000	147499999	chr5:147400000-147499999	0.616667	0.517857	0.0988095	more_open_in_high
chr3	52600000	52699999	chr3:52600000-52699999	0.533333	0.403061	0.130272	more_open_in_high
chr5	178200000	178299999	chr5:178200000-178299999	0.483333	0.40051	0.0828231	more_open_in_high
chr21	25700000	25799999	chr21:25700000-25799999	0.483333	0.543367	-0.060034	more_open_in_low
chr2	3000000	3099999	chr2:3000000-3099999	0.533333	0.42602	0.107313	more_open_in_high
chr3	49500000	49599999	chr3:49500000-49599999	0.483333	0.461735	0.0215986	more_open_in_high
chr21	44400000	44499999	chr21:44400000-44499999	0.45	0.413265	0.0367347	more_open_in_high
chr12	43800000	43899999	chr12:43800000-43899999	0.5	0.438776	0.0612245	more_open_in_high
chr5	180800000	180899999	chr5:180800000-180899999	0.433333	0.466837	-0.0335034	more_open_in_low
chr17	41700000	41799999	chr17:41700000-41799999	0.583333	0.451531	0.131803	more_open_in_high
chr1	16100000	16199999	chr1:16100000-16199999	0.383333	0.433673	-0.0503401	more_open_in_low
chr16	19100000	19199999	chr16:19100000-19199999	0.5	0.477041	0.0229592	more_open_in_high
chr14	104600000	104699999	chr14:104600000-104699999	0.516667	0.443878	0.0727891	more_open_in_high
chr22	19900000	19999999	chr22:19900000-19999999	0.533333	0.433673	0.0996599	more_open_in_high
chr2	46900000	46999999	chr2:46900000-46999999	0.366667	0.487245	-0.120578	more_open_in_low
chr19	19400000	19499999	chr19:19400000-19499999	0.55	0.471939	0.0780612	more_open_in_high
chr4	37800000	37899999	chr4:37800000-37899999	0.566667	0.408163	0.158503	more_open_in_high
chr12	131400000	131499999	chr12:131400000-131499999	0.4	0.415816	-0.0158163	more_open_in_low
chr14	56700000	56799999	chr14:56700000-56799999	0.316667	0.558673	-0.242007	more_open_in_low
chr15	71200000	71299999	chr15:71200000-71299999	0.383333	0.308673	0.0746599	more_open_in_high
chr5	3100000	3199999	chr5:3100000-3199999	0.466667	0.403061	0.0636054	more_open_in_high
chr22	37400000	37499999	chr22:37400000-37499999	0.516667	0.492347	0.0243197	more_open_in_high
chr12	1500000	1599999	chr12:1500000-1599999	0.416667	0.433673	-0.0170068	more_open_in_low
chr16	88900000	88999999	chr16:88900000-88999999	0.516667	0.385204	0.131463	more_open_in_high
chr2	200000	299999	chr2:200000-299999	0.55	0.5	0.05	more_open_in_high
chr15	48900000	48999999	chr15:48900000-48999999	0.516667	0.459184	0.057483	more_open_in_high
chr13	24300000	24399999	chr13:24300000-24399999	0.466667	0.461735	0.00493197	more_open_in_high
chr16	86400000	86499999	chr16:86400000-86499999	0.516667	0.433673	0.0829932	more_open_in_high
chr1	22600000	22699999	chr1:22600000-22699999	0.5	0.466837	0.0331633	more_open_in_high
chr1	30000000	30099999	chr1:30000000-30099999	0.45	0.433673	0.0163265	more_open_in_high
chr22	24400000	24499999	chr22:24400000-24499999	0.433333	0.47449	-0.0411565	more_open_in_low
[truncated: 19,234 more rows]

## Sheet: LUSC_bins
chr	start	end	bin_id	p_open_high	p_open_low	delta_p_open_high_minus_low	direction
chr16	53400000	53499999	chr16:53400000-53499999	0.64	0.442006	0.197994	more_open_in_high
chr3	37400000	37499999	chr3:37400000-37499999	0.56	0.586207	-0.0262069	more_open_in_low
chr3	172100000	172199999	chr3:172100000-172199999	0.38	0.448276	-0.0682759	more_open_in_low
chr1	90700000	90799999	chr1:90700000-90799999	0.4	0.53605	-0.13605	more_open_in_low
chr8	42400000	42499999	chr8:42400000-42499999	0.52	0.413793	0.106207	more_open_in_high
chr14	68800000	68899999	chr14:68800000-68899999	0.46	0.492163	-0.032163	more_open_in_low
chr16	28800000	28899999	chr16:28800000-28899999	0.62	0.438871	0.181129	more_open_in_high
chr8	41300000	41399999	chr8:41300000-41399999	0.52	0.514107	0.00589342	more_open_in_high
chr1	230400000	230499999	chr1:230400000-230499999	0.62	0.514107	0.105893	more_open_in_high
chr15	22800000	22899999	chr15:22800000-22899999	0.56	0.398119	0.161881	more_open_in_high
chr19	54100000	54199999	chr19:54100000-54199999	0.6	0.501567	0.0984326	more_open_in_high
chr6	25200000	25299999	chr6:25200000-25299999	0.66	0.429467	0.230533	more_open_in_high
chr3	129100000	129199999	chr3:129100000-129199999	0.62	0.442006	0.177994	more_open_in_high
chr12	123600000	123699999	chr12:123600000-123699999	0.66	0.416928	0.243072	more_open_in_high
chr2	23600000	23699999	chr2:23600000-23699999	0.4	0.376176	0.0238245	more_open_in_high
chr4	153600000	153699999	chr4:153600000-153699999	0.62	0.482759	0.137241	more_open_in_high
chr15	59400000	59499999	chr15:59400000-59499999	0.62	0.438871	0.181129	more_open_in_high
chr11	2600000	2699999	chr11:2600000-2699999	0.52	0.322884	0.197116	more_open_in_high
chr8	48900000	48999999	chr8:48900000-48999999	0.5	0.435737	0.0642633	more_open_in_high
chr1	5800000	5899999	chr1:5800000-5899999	0.42	0.338558	0.081442	more_open_in_high
chr8	86000000	86099999	chr8:86000000-86099999	0.5	0.429467	0.0705329	more_open_in_high
chr3	15000000	15099999	chr3:15000000-15099999	0.64	0.420063	0.219937	more_open_in_high
chr16	3400000	3499999	chr16:3400000-3499999	0.5	0.551724	-0.0517241	more_open_in_low
chr20	50300000	50399999	chr20:50300000-50399999	0.48	0.394984	0.0850157	more_open_in_high
chr1	213900000	213999999	chr1:213900000-213999999	0.5	0.532915	-0.0329154	more_open_in_low
chr1	43300000	43399999	chr1:43300000-43399999	0.56	0.38558	0.17442	more_open_in_high
chr19	54200000	54299999	chr19:54200000-54299999	0.7	0.445141	0.254859	more_open_in_high
chr1	50500000	50599999	chr1:50500000-50599999	0.3	0.22884	0.0711599	more_open_in_high
chr10	79000000	79099999	chr10:79000000-79099999	0.5	0.470219	0.0297806	more_open_in_high
chr1	200000000	200099999	chr1:200000000-200099999	0.54	0.532915	0.00708464	more_open_in_high
chr1	170500000	170599999	chr1:170500000-170599999	0.28	0.269592	0.0104075	more_open_in_high
chr2	11300000	11399999	chr2:11300000-11399999	0.46	0.38558	0.0744201	more_open_in_high
chr16	89600000	89699999	chr16:89600000-89699999	0.68	0.401254	0.278746	more_open_in_high
chr2	104800000	104899999	chr2:104800000-104899999	0.6	0.526646	0.0733542	more_open_in_high
chr2	102700000	102799999	chr2:102700000-102799999	0.64	0.445141	0.194859	more_open_in_high
chr12	11700000	11799999	chr12:11700000-11799999	0.54	0.416928	0.123072	more_open_in_high
chr14	100600000	100699999	chr14:100600000-100699999	0.56	0.394984	0.165016	more_open_in_high
chr16	46900000	46999999	chr16:46900000-46999999	0.56	0.407524	0.152476	more_open_in_high
chr10	68200000	68299999	chr10:68200000-68299999	0.44	0.319749	0.120251	more_open_in_high
chr1	20600000	20699999	chr1:20600000-20699999	0.52	0.373041	0.146959	more_open_in_high
chr19	39300000	39399999	chr19:39300000-39399999	0.6	0.482759	0.117241	more_open_in_high
chr21	29000000	29099999	chr21:29000000-29099999	0.5	0.438871	0.0611285	more_open_in_high
chr17	81700000	81799999	chr17:81700000-81799999	0.68	0.37931	0.30069	more_open_in_high
chr2	237300000	237399999	chr2:237300000-237399999	0.62	0.376176	0.243824	more_open_in_high
chr8	19600000	19699999	chr8:19600000-19699999	0.42	0.45768	-0.0376803	more_open_in_low
chr8	143000000	143099999	chr8:143000000-143099999	0.68	0.479624	0.200376	more_open_in_high
chr18	70200000	70299999	chr18:70200000-70299999	0.4	0.344828	0.0551724	more_open_in_high
chr16	30300000	30399999	chr16:30300000-30399999	0.68	0.413793	0.266207	more_open_in_high
chr3	57700000	57799999	chr3:57700000-57799999	0.58	0.454545	0.125455	more_open_in_high
chr10	28600000	28699999	chr10:28600000-28699999	0.4	0.454545	-0.0545455	more_open_in_low
chr8	119400000	119499999	chr8:119400000-119499999	0.5	0.398119	0.101881	more_open_in_high
chr2	218100000	218199999	chr2:218100000-218199999	0.62	0.445141	0.174859	more_open_in_high
chr4	2200000	2299999	chr4:2200000-2299999	0.5	0.351097	0.148903	more_open_in_high
chr7	128000000	128099999	chr7:128000000-128099999	0.88	0.492163	0.387837	more_open_in_high
chr3	52800000	52899999	chr3:52800000-52899999	0.44	0.445141	-0.00514107	more_open_in_low
chr1	1300000	1399999	chr1:1300000-1399999	0.64	0.416928	0.223072	more_open_in_high
chr16	31400000	31499999	chr16:31400000-31499999	0.64	0.420063	0.219937	more_open_in_high
chr1	153500000	153599999	chr1:153500000-153599999	0.52	0.495298	0.0247022	more_open_in_high
chr12	56100000	56199999	chr12:56100000-56199999	0.74	0.438871	0.301129	more_open_in_high
chr1	169400000	169499999	chr1:169400000-169499999	0.48	0.492163	-0.012163	more_open_in_low
chr16	89900000	89999999	chr16:89900000-89999999	0.5	0.404389	0.0956113	more_open_in_high
chr1	223300000	223399999	chr1:223300000-223399999	0.54	0.451411	0.0885893	more_open_in_high
chr17	78400000	78499999	chr17:78400000-78499999	0.58	0.373041	0.206959	more_open_in_high
chr1	57400000	57499999	chr1:57400000-57499999	0.5	0.460815	0.039185	more_open_in_high
chr1	44000000	44099999	chr1:44000000-44099999	0.52	0.39185	0.12815	more_open_in_high
chr6	31500000	31599999	chr6:31500000-31599999	0.68	0.46395	0.21605	more_open_in_high
chr3	197500000	197599999	chr3:197500000-197599999	0.54	0.388715	0.151285	more_open_in_high
chr4	1700000	1799999	chr4:1700000-1799999	0.58	0.376176	0.203824	more_open_in_high
chr3	14100000	14199999	chr3:14100000-14199999	0.58	0.429467	0.150533	more_open_in_high
chr6	145800000	145899999	chr6:145800000-145899999	0.56	0.347962	0.212038	more_open_in_high
chr1	8600000	8699999	chr1:8600000-8699999	0.4	0.432602	-0.0326019	more_open_in_low
chr1	151300000	151399999	chr1:151300000-151399999	0.48	0.432602	0.0473981	more_open_in_high
chr1	201300000	201399999	chr1:201300000-201399999	0.68	0.407524	0.272476	more_open_in_high
chr12	113400000	113499999	chr12:113400000-113499999	0.6	0.523511	0.076489	more_open_in_high
chr1	10700000	10799999	chr1:10700000-10799999	0.48	0.351097	0.128903	more_open_in_high
chr1	10600000	10699999	chr1:10600000-10699999	0.54	0.38558	0.15442	more_open_in_high
chr3	149700000	149799999	chr3:149700000-149799999	0.74	0.445141	0.294859	more_open_in_high
chr1	12500000	12599999	chr1:12500000-12599999	0.46	0.467085	-0.00708464	more_open_in_low
chr17	50800000	50899999	chr17:50800000-50899999	0.5	0.398119	0.101881	more_open_in_high
chr10	4400000	4499999	chr10:4400000-4499999	0.54	0.272727	0.267273	more_open_in_high
chr17	64500000	64599999	chr17:64500000-64599999	0.56	0.376176	0.183824	more_open_in_high
chr19	17200000	17299999	chr19:17200000-17299999	0.72	0.438871	0.281129	more_open_in_high
chr1	44600000	44699999	chr1:44600000-44699999	0.54	0.473354	0.0666458	more_open_in_high
chr16	2800000	2899999	chr16:2800000-2899999	0.62	0.407524	0.212476	more_open_in_high
chr3	108700000	108799999	chr3:108700000-108799999	0.38	0.420063	-0.0400627	more_open_in_low
chr7	15600000	15699999	chr7:15600000-15699999	0.72	0.576803	0.143197	more_open_in_high
chr16	66500000	66599999	chr16:66500000-66599999	0.36	0.529781	-0.169781	more_open_in_low
chr6	81000000	81099999	chr6:81000000-81099999	0.66	0.645768	0.014232	more_open_in_high
chr3	36900000	36999999	chr3:36900000-36999999	0.62	0.714734	-0.0947335	more_open_in_low
chr19	39400000	39499999	chr19:39400000-39499999	0.76	0.454545	0.305455	more_open_in_high
chr2	236100000	236199999	chr2:236100000-236199999	0.56	0.514107	0.0458934	more_open_in_high
chr4	10000000	10099999	chr4:10000000-10099999	0.54	0.470219	0.0697806	more_open_in_high
chr17	76600000	76699999	chr17:76600000-76699999	0.64	0.498433	0.141567	more_open_in_high
chr10	98200000	98299999	chr10:98200000-98299999	0.54	0.467085	0.0729154	more_open_in_high
chr2	38700000	38799999	chr2:38700000-38799999	0.64	0.407524	0.232476	more_open_in_high
chr1	16600000	16699999	chr1:16600000-16699999	0.58	0.442006	0.137994	more_open_in_high
chr12	132000000	132099999	chr12:132000000-132099999	0.56	0.357367	0.202633	more_open_in_high
chr1	34100000	34199999	chr1:34100000-34199999	0.7	0.520376	0.179624	more_open_in_high
chr17	7500000	7599999	chr17:7500000-7599999	0.7	0.435737	0.264263	more_open_in_high
chr9	137700000	137799999	chr9:137700000-137799999	0.66	0.341693	0.318307	more_open_in_high
chr21	43900000	43999999	chr21:43900000-43999999	0.34	0.39185	-0.0518495	more_open_in_low
chr6	31100000	31199999	chr6:31100000-31199999	0.7	0.394984	0.305016	more_open_in_high
chr6	133900000	133999999	chr6:133900000-133999999	0.52	0.473354	0.0466458	more_open_in_high
chr1	15900000	15999999	chr1:15900000-15999999	0.48	0.438871	0.0411285	more_open_in_high
chr2	105300000	105399999	chr2:105300000-105399999	0.56	0.445141	0.114859	more_open_in_high
chr6	71500000	71599999	chr6:71500000-71599999	0.54	0.426332	0.113668	more_open_in_high
chr12	76300000	76399999	chr12:76300000-76399999	0.4	0.30094	0.0990596	more_open_in_high
chr22	46100000	46199999	chr22:46100000-46199999	0.6	0.454545	0.145455	more_open_in_high
chr6	161100000	161199999	chr6:161100000-161199999	0.48	0.347962	0.132038	more_open_in_high
chr4	177400000	177499999	chr4:177400000-177499999	0.58	0.347962	0.232038	more_open_in_high
chr3	110800000	110899999	chr3:110800000-110899999	0.24	0.451411	-0.211411	more_open_in_low
chr16	75100000	75199999	chr16:75100000-75199999	0.66	0.442006	0.217994	more_open_in_high
chr14	68700000	68799999	chr14:68700000-68799999	0.6	0.476489	0.123511	more_open_in_high
chr6	146800000	146899999	chr6:146800000-146899999	0.38	0.442006	-0.0620063	more_open_in_low
chr12	111400000	111499999	chr12:111400000-111499999	0.52	0.442006	0.0779937	more_open_in_high
chr8	17400000	17499999	chr8:17400000-17499999	0.7	0.45768	0.24232	more_open_in_high
chr16	56600000	56699999	chr16:56600000-56699999	0.44	0.510972	-0.0709718	more_open_in_low
chr6	127100000	127199999	chr6:127100000-127199999	0.72	0.526646	0.193354	more_open_in_high
chr16	89300000	89399999	chr16:89300000-89399999	0.46	0.445141	0.0148589	more_open_in_high
chr6	46600000	46699999	chr6:46600000-46699999	0.58	0.326019	0.253981	more_open_in_high
chr16	69900000	69999999	chr16:69900000-69999999	0.34	0.429467	-0.0894671	more_open_in_low
chr19	35000000	35099999	chr19:35000000-35099999	0.52	0.485893	0.0341066	more_open_in_high
chr16	3200000	3299999	chr16:3200000-3299999	0.66	0.432602	0.227398	more_open_in_high
chr18	63500000	63599999	chr18:63500000-63599999	0.54	0.413793	0.126207	more_open_in_high
chr4	3400000	3499999	chr4:3400000-3499999	0.54	0.39185	0.14815	more_open_in_high
chr16	30600000	30699999	chr16:30600000-30699999	0.64	0.420063	0.219937	more_open_in_high
chr16	2500000	2599999	chr16:2500000-2599999	0.7	0.432602	0.267398	more_open_in_high
chr17	18100000	18199999	chr17:18100000-18199999	0.56	0.467085	0.0929154	more_open_in_high
chr12	132400000	132499999	chr12:132400000-132499999	0.64	0.420063	0.219937	more_open_in_high
chr6	169700000	169799999	chr6:169700000-169799999	0.64	0.382445	0.257555	more_open_in_high
chr11	47500000	47599999	chr11:47500000-47599999	0.66	0.435737	0.224263	more_open_in_high
chr8	144100000	144199999	chr8:144100000-144199999	0.54	0.357367	0.182633	more_open_in_high
chr13	23500000	23599999	chr13:23500000-23599999	0.48	0.429467	0.0505329	more_open_in_high
chr4	74300000	74399999	chr4:74300000-74399999	0.58	0.435737	0.144263	more_open_in_high
chr2	176100000	176199999	chr2:176100000-176199999	0.38	0.532915	-0.152915	more_open_in_low
chr10	110300000	110399999	chr10:110300000-110399999	0.52	0.347962	0.172038	more_open_in_high
chr14	66500000	66599999	chr14:66500000-66599999	0.42	0.282132	0.137868	more_open_in_high
chr10	123100000	123199999	chr10:123100000-123199999	0.62	0.526646	0.0933542	more_open_in_high
chr16	72100000	72199999	chr16:72100000-72199999	0.38	0.388715	-0.00871473	more_open_in_low
chr12	52000000	52099999	chr12:52000000-52099999	0.56	0.507837	0.052163	more_open_in_high
chr1	154500000	154599999	chr1:154500000-154599999	0.66	0.426332	0.233668	more_open_in_high
chr2	26500000	26599999	chr2:26500000-26599999	0.6	0.407524	0.192476	more_open_in_high
chr1	160300000	160399999	chr1:160300000-160399999	0.62	0.382445	0.237555	more_open_in_high
chr7	149100000	149199999	chr7:149100000-149199999	0.66	0.373041	0.286959	more_open_in_high
chr4	147700000	147799999	chr4:147700000-147799999	0.42	0.470219	-0.0502194	more_open_in_low
chr1	154100000	154199999	chr1:154100000-154199999	0.62	0.398119	0.221881	more_open_in_high
chr13	109800000	109899999	chr13:109800000-109899999	0.46	0.398119	0.0618809	more_open_in_high
chr15	89500000	89599999	chr15:89500000-89599999	0.66	0.366771	0.293229	more_open_in_high
chr7	23500000	23599999	chr7:23500000-23599999	0.6	0.38558	0.21442	more_open_in_high
chr13	29400000	29499999	chr13:29400000-29499999	0.48	0.354232	0.125768	more_open_in_high
chr1	33200000	33299999	chr1:33200000-33299999	0.48	0.38558	0.0944201	more_open_in_high
chr9	122200000	122299999	chr9:122200000-122299999	0.66	0.46395	0.19605	more_open_in_high
chr8	66400000	66499999	chr8:66400000-66499999	0.66	0.45768	0.20232	more_open_in_high
chr17	21500000	21599999	chr17:21500000-21599999	0.46	0.420063	0.0399373	more_open_in_high
chr1	43500000	43599999	chr1:43500000-43599999	0.48	0.416928	0.0630721	more_open_in_high
chr14	105300000	105399999	chr14:105300000-105399999	0.56	0.410658	0.149342	more_open_in_high
chr4	164900000	164999999	chr4:164900000-164999999	0.44	0.507837	-0.067837	more_open_in_low
chr19	2900000	2999999	chr19:2900000-2999999	0.62	0.407524	0.212476	more_open_in_high
chr14	24000000	24099999	chr14:24000000-24099999	0.58	0.376176	0.203824	more_open_in_high
chr6	99300000	99399999	chr6:99300000-99399999	0.6	0.448276	0.151724	more_open_in_high
chr2	239400000	239499999	chr2:239400000-239499999	0.44	0.388715	0.0512853	more_open_in_high
chr14	103100000	103199999	chr14:103100000-103199999	0.42	0.532915	-0.112915	more_open_in_low
chr11	20600000	20699999	chr11:20600000-20699999	0.46	0.551724	-0.0917241	more_open_in_low
chr8	37700000	37799999	chr8:37700000-37799999	0.58	0.473354	0.106646	more_open_in_high
chr1	1900000	1999999	chr1:1900000-1999999	0.58	0.404389	0.175611	more_open_in_high
chr12	48700000	48799999	chr12:48700000-48799999	0.6	0.413793	0.186207	more_open_in_high
chr1	205200000	205299999	chr1:205200000-205299999	0.48	0.382445	0.0975549	more_open_in_high
chr11	94100000	94199999	chr11:94100000-94199999	0.58	0.398119	0.181881	more_open_in_high
chr19	55600000	55699999	chr19:55600000-55699999	0.72	0.448276	0.271724	more_open_in_high
chr1	153700000	153799999	chr1:153700000-153799999	0.5	0.38558	0.11442	more_open_in_high
chr19	51900000	51999999	chr19:51900000-51999999	0.6	0.730408	-0.130408	more_open_in_low
chr1	179700000	179799999	chr1:179700000-179799999	0.64	0.479624	0.160376	more_open_in_high
chr2	231700000	231799999	chr2:231700000-231799999	0.56	0.404389	0.155611	more_open_in_high
chr16	50000000	50099999	chr16:50000000-50099999	0.58	0.413793	0.166207	more_open_in_high
chr1	156800000	156899999	chr1:156800000-156899999	0.58	0.520376	0.0596238	more_open_in_high
chr12	98700000	98799999	chr12:98700000-98799999	0.68	0.492163	0.187837	more_open_in_high
chr5	175700000	175799999	chr5:175700000-175799999	0.6	0.54232	0.0576803	more_open_in_high
chr5	180300000	180399999	chr5:180300000-180399999	0.62	0.354232	0.265768	more_open_in_high
chr6	27800000	27899999	chr6:27800000-27899999	0.42	0.639498	-0.219498	more_open_in_low
chr13	60100000	60199999	chr13:60100000-60199999	0.56	0.297806	0.262194	more_open_in_high
chr14	61700000	61799999	chr14:61700000-61799999	0.58	0.432602	0.147398	more_open_in_high
chr9	112300000	112399999	chr9:112300000-112399999	0.4	0.282132	0.117868	more_open_in_high
chr1	206900000	206999999	chr1:206900000-206999999	0.5	0.394984	0.105016	more_open_in_high
chr3	43100000	43199999	chr3:43100000-43199999	0.46	0.420063	0.0399373	more_open_in_high
chr10	84300000	84399999	chr10:84300000-84399999	0.48	0.373041	0.106959	more_open_in_high
chr8	1000000	1099999	chr8:1000000-1099999	0.56	0.420063	0.139937	more_open_in_high
chr2	38400000	38499999	chr2:38400000-38499999	0.4	0.404389	-0.00438871	more_open_in_low
chr1	53400000	53499999	chr1:53400000-53499999	0.42	0.388715	0.0312853	more_open_in_high
chr4	3200000	3299999	chr4:3200000-3299999	0.48	0.351097	0.128903	more_open_in_high
chr1	51800000	51899999	chr1:51800000-51899999	0.54	0.376176	0.163824	more_open_in_high
chr19	2200000	2299999	chr19:2200000-2299999	0.68	0.482759	0.197241	more_open_in_high
chr1	45500000	45599999	chr1:45500000-45599999	0.66	0.451411	0.208589	more_open_in_high
chr12	119700000	119799999	chr12:119700000-119799999	0.4	0.38558	0.0144201	more_open_in_high
chr2	131300000	131399999	chr2:131300000-131399999	0.7	0.46395	0.23605	more_open_in_high
chr11	61500000	61599999	chr11:61500000-61599999	0.7	0.416928	0.283072	more_open_in_high
chr11	61100000	61199999	chr11:61100000-61199999	0.56	0.473354	0.0866458	more_open_in_high
chr20	19900000	19999999	chr20:19900000-19999999	0.6	0.476489	0.123511	more_open_in_high
chr12	15900000	15999999	chr12:15900000-15999999	0.46	0.420063	0.0399373	more_open_in_high
chr1	50400000	50499999	chr1:50400000-50499999	0.46	0.532915	-0.0729154	more_open_in_low
chr7	44100000	44199999	chr7:44100000-44199999	0.68	0.373041	0.306959	more_open_in_high
chr14	22500000	22599999	chr14:22500000-22599999	0.4	0.39185	0.00815047	more_open_in_high
chr14	56100000	56199999	chr14:56100000-56199999	0.5	0.366771	0.133229	more_open_in_high
chr14	88800000	88899999	chr14:88800000-88899999	0.56	0.288401	0.271599	more_open_in_high
chr2	117800000	117899999	chr2:117800000-117899999	0.52	0.432602	0.0873981	more_open_in_high
chr2	43800000	43899999	chr2:43800000-43899999	0.5	0.332288	0.167712	more_open_in_high
chr4	185400000	185499999	chr4:185400000-185499999	0.66	0.360502	0.299498	more_open_in_high
chr2	1100000	1199999	chr2:1100000-1199999	0.6	0.435737	0.164263	more_open_in_high
chr16	61800000	61899999	chr16:61800000-61899999	0.36	0.354232	0.00576803	more_open_in_high
chr2	201800000	201899999	chr2:201800000-201899999	0.4	0.366771	0.0332288	more_open_in_high
chr16	33500000	33599999	chr16:33500000-33599999	0.58	0.554859	0.0251411	more_open_in_high
chr1	1400000	1499999	chr1:1400000-1499999	0.46	0.442006	0.0179937	more_open_in_high
chr13	102800000	102899999	chr13:102800000-102899999	0.46	0.382445	0.0775549	more_open_in_high
chr1	65100000	65199999	chr1:65100000-65199999	0.44	0.366771	0.0732288	more_open_in_high
chr13	110200000	110299999	chr13:110200000-110299999	0.34	0.363636	-0.0236364	more_open_in_low
chr16	1100000	1199999	chr16:1100000-1199999	0.7	0.410658	0.289342	more_open_in_high
chr21	46500000	46599999	chr21:46500000-46599999	0.5	0.413793	0.0862069	more_open_in_high
chr18	51100000	51199999	chr18:51100000-51199999	0.6	0.413793	0.186207	more_open_in_high
chr16	88600000	88699999	chr16:88600000-88699999	0.68	0.492163	0.187837	more_open_in_high
chr2	109300000	109399999	chr2:109300000-109399999	0.4	0.413793	-0.0137931	more_open_in_low
chr4	1600000	1699999	chr4:1600000-1699999	0.58	0.329154	0.250846	more_open_in_high
chr10	97400000	97499999	chr10:97400000-97499999	0.58	0.423197	0.156803	more_open_in_high
chr14	81100000	81199999	chr14:81100000-81199999	0.44	0.504702	-0.0647022	more_open_in_low
chr8	144500000	144599999	chr8:144500000-144599999	0.64	0.423197	0.216803	more_open_in_high
chr19	13900000	13999999	chr19:13900000-13999999	0.6	0.504702	0.0952978	more_open_in_high
chr1	45000000	45099999	chr1:45000000-45099999	0.68	0.454545	0.225455	more_open_in_high
chr6	10700000	10799999	chr6:10700000-10799999	0.44	0.373041	0.0669592	more_open_in_high
chr2	55000000	55099999	chr2:55000000-55099999	0.56	0.470219	0.0897806	more_open_in_high
chr2	231400000	231499999	chr2:231400000-231499999	0.48	0.451411	0.0285893	more_open_in_high
chr6	30600000	30699999	chr6:30600000-30699999	0.64	0.451411	0.188589	more_open_in_high
chr12	76000000	76099999	chr12:76000000-76099999	0.36	0.451411	-0.0914107	more_open_in_low
chr2	169800000	169899999	chr2:169800000-169899999	0.62	0.382445	0.237555	more_open_in_high
chr16	54500000	54599999	chr16:54500000-54599999	0.5	0.416928	0.0830721	more_open_in_high
chr16	11300000	11399999	chr16:11300000-11399999	0.46	0.482759	-0.0227586	more_open_in_low
chr1	9100000	9199999	chr1:9100000-9199999	0.54	0.495298	0.0447022	more_open_in_high
chr2	218800000	218899999	chr2:218800000-218899999	0.58	0.523511	0.056489	more_open_in_high
chr2	20600000	20699999	chr2:20600000-20699999	0.52	0.595611	-0.0756113	more_open_in_low
chr8	63100000	63199999	chr8:63100000-63199999	0.36	0.197492	0.162508	more_open_in_high
chr12	49000000	49099999	chr12:49000000-49099999	0.68	0.526646	0.153354	more_open_in_high
chr16	8700000	8799999	chr16:8700000-8799999	0.62	0.39185	0.22815	more_open_in_high
chr4	40400000	40499999	chr4:40400000-40499999	0.68	0.329154	0.350846	more_open_in_high
chr14	36600000	36699999	chr14:36600000-36699999	0.38	0.548589	-0.168589	more_open_in_low
chr1	152500000	152599999	chr1:152500000-152599999	0.52	0.39185	0.12815	more_open_in_high
chr16	3500000	3599999	chr16:3500000-3599999	0.44	0.617555	-0.177555	more_open_in_low
chr19	46300000	46399999	chr19:46300000-46399999	0.42	0.473354	-0.0533542	more_open_in_low
chr16	85100000	85199999	chr16:85100000-85199999	0.5	0.39185	0.10815	more_open_in_high
chr17	77600000	77699999	chr17:77600000-77699999	0.56	0.435737	0.124263	more_open_in_high
chr16	49200000	49299999	chr16:49200000-49299999	0.64	0.554859	0.0851411	more_open_in_high
chr3	14500000	14599999	chr3:14500000-14599999	0.48	0.373041	0.106959	more_open_in_high
chr2	216600000	216699999	chr2:216600000-216699999	0.68	0.489028	0.190972	more_open_in_high
chr17	8300000	8399999	chr17:8300000-8399999	0.66	0.382445	0.277555	more_open_in_high
chr6	30700000	30799999	chr6:30700000-30799999	0.6	0.495298	0.104702	more_open_in_high
chr17	75700000	75799999	chr17:75700000-75799999	0.58	0.442006	0.137994	more_open_in_high
chr5	600000	699999	chr5:600000-699999	0.56	0.432602	0.127398	more_open_in_high
chr2	192100000	192199999	chr2:192100000-192199999	0.72	0.548589	0.171411	more_open_in_high
chr6	54300000	54399999	chr6:54300000-54399999	0.44	0.347962	0.0920376	more_open_in_high
chr14	20600000	20699999	chr14:20600000-20699999	0.64	0.501567	0.138433	more_open_in_high
chr2	218200000	218299999	chr2:218200000-218299999	0.64	0.448276	0.191724	more_open_in_high
chr18	24100000	24199999	chr18:24100000-24199999	0.64	0.489028	0.150972	more_open_in_high
chr1	143800000	143899999	chr1:143800000-143899999	1	1	0	more_open_in_high
chr6	15500000	15599999	chr6:15500000-15599999	0.4	0.394984	0.00501567	more_open_in_high
chr1	153600000	153699999	chr1:153600000-153699999	0.64	0.388715	0.251285	more_open_in_high
chr1	227700000	227799999	chr1:227700000-227799999	0.48	0.413793	0.0662069	more_open_in_high
chr11	17700000	17799999	chr11:17700000-17799999	0.66	0.438871	0.221129	more_open_in_high
chr7	141000000	141099999	chr7:141000000-141099999	0.76	0.53605	0.22395	more_open_in_high
chr15	97900000	97999999	chr15:97900000-97999999	0.68	0.595611	0.0843887	more_open_in_high
chr12	132300000	132399999	chr12:132300000-132399999	0.64	0.416928	0.223072	more_open_in_high
chr13	93900000	93999999	chr13:93900000-93999999	0.46	0.423197	0.0368025	more_open_in_high
chr6	39300000	39399999	chr6:39300000-39399999	0.58	0.479624	0.100376	more_open_in_high
chr13	20200000	20299999	chr13:20200000-20299999	0.64	0.507837	0.132163	more_open_in_high
chr15	33800000	33899999	chr15:33800000-33899999	0.56	0.354232	0.205768	more_open_in_high
chr6	30400000	30499999	chr6:30400000-30499999	0.7	0.567398	0.132602	more_open_in_high
chr17	74700000	74799999	chr17:74700000-74799999	0.7	0.476489	0.223511	more_open_in_high
chr6	8000000	8099999	chr6:8000000-8099999	0.44	0.394984	0.0450157	more_open_in_high
chr17	75900000	75999999	chr17:75900000-75999999	0.62	0.382445	0.237555	more_open_in_high
chr16	300000	399999	chr16:300000-399999	0.6	0.407524	0.192476	more_open_in_high
chr14	61300000	61399999	chr14:61300000-61399999	0.56	0.448276	0.111724	more_open_in_high
chr11	4300000	4399999	chr11:4300000-4399999	0.48	0.420063	0.0599373	more_open_in_high
chr6	33800000	33899999	chr6:33800000-33899999	0.56	0.382445	0.177555	more_open_in_high
chr8	87800000	87899999	chr8:87800000-87899999	0.5	0.401254	0.0987461	more_open_in_high
chr4	72000000	72099999	chr4:72000000-72099999	0.58	0.529781	0.0502194	more_open_in_high
chr1	76500000	76599999	chr1:76500000-76599999	0.32	0.445141	-0.125141	more_open_in_low
chr1	192800000	192899999	chr1:192800000-192899999	0.6	0.548589	0.0514107	more_open_in_high
chr7	101000000	101099999	chr7:101000000-101099999	0.56	0.435737	0.124263	more_open_in_high
chr1	37700000	37799999	chr1:37700000-37799999	0.68	0.435737	0.244263	more_open_in_high
chr12	122700000	122799999	chr12:122700000-122799999	0.36	0.416928	-0.0569279	more_open_in_low
chr8	23800000	23899999	chr8:23800000-23899999	0.62	0.479624	0.140376	more_open_in_high
chr2	71400000	71499999	chr2:71400000-71499999	0.7	0.507837	0.192163	more_open_in_high
chr6	32000000	32099999	chr6:32000000-32099999	0.52	0.398119	0.121881	more_open_in_high
chr17	82600000	82699999	chr17:82600000-82699999	0.7	0.382445	0.317555	more_open_in_high
chr16	500000	599999	chr16:500000-599999	0.64	0.413793	0.226207	more_open_in_high
chr2	9200000	9299999	chr2:9200000-9299999	0.52	0.435737	0.0842633	more_open_in_high
chr7	158400000	158499999	chr7:158400000-158499999	0.66	0.407524	0.252476	more_open_in_high
chr1	64500000	64599999	chr1:64500000-64599999	0.62	0.416928	0.203072	more_open_in_high
chr2	85300000	85399999	chr2:85300000-85399999	0.58	0.504702	0.0752978	more_open_in_high
chr22	21800000	21899999	chr22:21800000-21899999	0.64	0.401254	0.238746	more_open_in_high
chr2	126600000	126699999	chr2:126600000-126699999	0.46	0.561129	-0.101129	more_open_in_low
chr1	2000000	2099999	chr1:2000000-2099999	0.58	0.410658	0.169342	more_open_in_high
chr1	6400000	6499999	chr1:6400000-6499999	0.58	0.438871	0.141129	more_open_in_high
chr9	135000000	135099999	chr9:135000000-135099999	0.68	0.38558	0.29442	more_open_in_high
chr17	7800000	7899999	chr17:7800000-7899999	0.56	0.338558	0.221442	more_open_in_high
chr8	10500000	10599999	chr8:10500000-10599999	0.6	0.39185	0.20815	more_open_in_high
chr19	2300000	2399999	chr19:2300000-2399999	0.74	0.394984	0.345016	more_open_in_high
chr2	199800000	199899999	chr2:199800000-199899999	0.3	0.39185	-0.0918495	more_open_in_low
chr11	124800000	124899999	chr11:124800000-124899999	0.58	0.557994	0.0220063	more_open_in_high
chr2	3300000	3399999	chr2:3300000-3399999	0.46	0.326019	0.133981	more_open_in_high
chr8	20200000	20299999	chr8:20200000-20299999	0.5	0.335423	0.164577	more_open_in_high
chr7	101700000	101799999	chr7:101700000-101799999	0.42	0.423197	-0.00319749	more_open_in_low
chr12	131300000	131399999	chr12:131300000-131399999	0.74	0.451411	0.288589	more_open_in_high
chr16	56700000	56799999	chr16:56700000-56799999	0.7	0.38558	0.31442	more_open_in_high
chr10	92300000	92399999	chr10:92300000-92399999	0.12	0.0909091	0.0290909	more_open_in_high
chr8	141200000	141299999	chr8:141200000-141299999	0.36	0.407524	-0.0475235	more_open_in_low
chr13	113100000	113199999	chr13:113100000-113199999	0.56	0.38558	0.17442	more_open_in_high
chr22	29300000	29399999	chr22:29300000-29399999	0.68	0.479624	0.200376	more_open_in_high
chr5	132700000	132799999	chr5:132700000-132799999	0.7	0.460815	0.239185	more_open_in_high
chr8	142600000	142699999	chr8:142600000-142699999	0.54	0.432602	0.107398	more_open_in_high
chr7	6500000	6599999	chr7:6500000-6599999	0.66	0.37931	0.28069	more_open_in_high
chr17	79700000	79799999	chr17:79700000-79799999	0.64	0.498433	0.141567	more_open_in_high
chr12	6600000	6699999	chr12:6600000-6699999	0.58	0.514107	0.0658934	more_open_in_high
chr1	43900000	43999999	chr1:43900000-43999999	0.76	0.426332	0.333668	more_open_in_high
chr17	81800000	81899999	chr17:81800000-81899999	0.6	0.438871	0.161129	more_open_in_high
chr18	100000	199999	chr18:100000-199999	0.64	0.420063	0.219937	more_open_in_high
chr10	96000000	96099999	chr10:96000000-96099999	0.72	0.664577	0.0554232	more_open_in_high
chr14	23500000	23599999	chr14:23500000-23599999	0.64	0.429467	0.210533	more_open_in_high
chr16	35700000	35799999	chr16:35700000-35799999	0.4	0.363636	0.0363636	more_open_in_high
chr1	38600000	38699999	chr1:38600000-38699999	0.78	0.551724	0.228276	more_open_in_high
chr12	54100000	54199999	chr12:54100000-54199999	0.5	0.442006	0.0579937	more_open_in_high
chr6	19000000	19099999	chr6:19000000-19099999	0.38	0.451411	-0.0714107	more_open_in_low
chr11	44700000	44799999	chr11:44700000-44799999	0.26	0.373041	-0.113041	more_open_in_low
chr9	131300000	131399999	chr9:131300000-131399999	0.5	0.37931	0.12069	more_open_in_high
chr8	143900000	143999999	chr8:143900000-143999999	0.52	0.445141	0.0748589	more_open_in_high
chr6	28500000	28599999	chr6:28500000-28599999	0.52	0.410658	0.109342	more_open_in_high
chr2	240100000	240199999	chr2:240100000-240199999	0.52	0.376176	0.143824	more_open_in_high
chr12	89900000	89999999	chr12:89900000-89999999	0.58	0.485893	0.0941066	more_open_in_high
chr4	121300000	121399999	chr4:121300000-121399999	0.54	0.60815	-0.0681505	more_open_in_low
chr1	46400000	46499999	chr1:46400000-46499999	0.58	0.482759	0.0972414	more_open_in_high
chr15	56900000	56999999	chr15:56900000-56999999	0.28	0.451411	-0.171411	more_open_in_low
chr11	56500000	56599999	chr11:56500000-56599999	0.36	0.498433	-0.138433	more_open_in_low
chr5	171300000	171399999	chr5:171300000-171399999	0.38	0.53605	-0.15605	more_open_in_low
chr6	36500000	36599999	chr6:36500000-36599999	0.54	0.420063	0.119937	more_open_in_high
chr1	244200000	244299999	chr1:244200000-244299999	0.48	0.407524	0.0724765	more_open_in_high
chr17	42900000	42999999	chr17:42900000-42999999	0.74	0.39185	0.34815	more_open_in_high
chr2	143400000	143499999	chr2:143400000-143499999	0.4	0.404389	-0.00438871	more_open_in_low
chr7	21500000	21599999	chr7:21500000-21599999	0.54	0.45768	0.0823197	more_open_in_high
chr14	104100000	104199999	chr14:104100000-104199999	0.68	0.413793	0.266207	more_open_in_high
chr18	57300000	57399999	chr18:57300000-57399999	0.56	0.514107	0.0458934	more_open_in_high
chr8	76800000	76899999	chr8:76800000-76899999	0.34	0.360502	-0.0205016	more_open_in_low
chr17	42100000	42199999	chr17:42100000-42199999	0.76	0.394984	0.365016	more_open_in_high
chr1	41000000	41099999	chr1:41000000-41099999	0.52	0.416928	0.103072	more_open_in_high
chr16	1600000	1699999	chr16:1600000-1699999	0.44	0.420063	0.0199373	more_open_in_high
chr6	49400000	49499999	chr6:49400000-49499999	0.44	0.278997	0.161003	more_open_in_high
chr2	8700000	8799999	chr2:8700000-8799999	0.48	0.416928	0.0630721	more_open_in_high
chr6	7300000	7399999	chr6:7300000-7399999	0.62	0.351097	0.268903	more_open_in_high
chr7	146100000	146199999	chr7:146100000-146199999	0.84	0.598746	0.241254	more_open_in_high
chr19	41400000	41499999	chr19:41400000-41499999	0.48	0.495298	-0.0152978	more_open_in_low
chr17	29000000	29099999	chr17:29000000-29099999	0.64	0.426332	0.213668	more_open_in_high
chr1	112700000	112799999	chr1:112700000-112799999	0.48	0.482759	-0.00275862	more_open_in_low
chr1	2400000	2499999	chr1:2400000-2499999	0.5	0.335423	0.164577	more_open_in_high
chr6	28200000	28299999	chr6:28200000-28299999	0.56	0.548589	0.0114107	more_open_in_high
chr2	45500000	45599999	chr2:45500000-45599999	0.36	0.410658	-0.0506583	more_open_in_low
chr15	70300000	70399999	chr15:70300000-70399999	0.56	0.388715	0.171285	more_open_in_high
chr17	40000000	40099999	chr17:40000000-40099999	0.68	0.473354	0.206646	more_open_in_high
chr1	167100000	167199999	chr1:167100000-167199999	0.64	0.526646	0.113354	more_open_in_high
chr17	40200000	40299999	chr17:40200000-40299999	0.6	0.45768	0.14232	more_open_in_high
chr17	78200000	78299999	chr17:78200000-78299999	0.52	0.357367	0.162633	more_open_in_high
chr8	19800000	19899999	chr8:19800000-19899999	0.52	0.354232	0.165768	more_open_in_high
chr10	8200000	8299999	chr10:8200000-8299999	0.6	0.39185	0.20815	more_open_in_high
chr14	97700000	97799999	chr14:97700000-97799999	0.5	0.423197	0.0768025	more_open_in_high
chr22	30200000	30299999	chr22:30200000-30299999	0.38	0.504702	-0.124702	more_open_in_low
chr9	133200000	133299999	chr9:133200000-133299999	0.64	0.470219	0.169781	more_open_in_high
chr1	28300000	28399999	chr1:28300000-28399999	0.6	0.347962	0.252038	more_open_in_high
chr8	27400000	27499999	chr8:27400000-27499999	0.48	0.344828	0.135172	more_open_in_high
chr15	84800000	84899999	chr15:84800000-84899999	0.6	0.423197	0.176803	more_open_in_high
chr2	30400000	30499999	chr2:30400000-30499999	0.68	0.514107	0.165893	more_open_in_high
chr2	118700000	118799999	chr2:118700000-118799999	0.66	0.45768	0.20232	more_open_in_high
chr6	157500000	157599999	chr6:157500000-157599999	0.36	0.388715	-0.0287147	more_open_in_low
chr1	26100000	26199999	chr1:26100000-26199999	0.56	0.388715	0.171285	more_open_in_high
chr17	20200000	20299999	chr17:20200000-20299999	0.46	0.329154	0.130846	more_open_in_high
chr10	132700000	132799999	chr10:132700000-132799999	0.58	0.388715	0.191285	more_open_in_high
chr18	21500000	21599999	chr18:21500000-21599999	0.46	0.319749	0.140251	more_open_in_high
chr1	29100000	29199999	chr1:29100000-29199999	0.64	0.485893	0.154107	more_open_in_high
chr7	102200000	102299999	chr7:102200000-102299999	0.6	0.366771	0.233229	more_open_in_high
chr2	65000000	65099999	chr2:65000000-65099999	0.42	0.442006	-0.0220063	more_open_in_low
chr1	230900000	230999999	chr1:230900000-230999999	0.72	0.470219	0.249781	more_open_in_high
chr2	109600000	109699999	chr2:109600000-109699999	0.6	0.432602	0.167398	more_open_in_high
chr7	2500000	2599999	chr7:2500000-2599999	0.54	0.435737	0.104263	more_open_in_high
chr17	45100000	45199999	chr17:45100000-45199999	0.74	0.38558	0.35442	more_open_in_high
chr2	208100000	208199999	chr2:208100000-208199999	0.46	0.413793	0.0462069	more_open_in_high
chr8	3100000	3199999	chr8:3100000-3199999	0.38	0.401254	-0.0212539	more_open_in_low
chr12	123900000	123999999	chr12:123900000-123999999	0.48	0.376176	0.103824	more_open_in_high
chr14	37500000	37599999	chr14:37500000-37599999	0.34	0.564263	-0.224263	more_open_in_low
chr14	72600000	72699999	chr14:72600000-72699999	0.6	0.451411	0.148589	more_open_in_high
chr10	49100000	49199999	chr10:49100000-49199999	0.52	0.407524	0.112476	more_open_in_high
chr13	25000000	25099999	chr13:25000000-25099999	0.6	0.445141	0.154859	more_open_in_high
chr16	85600000	85699999	chr16:85600000-85699999	0.46	0.360502	0.0994984	more_open_in_high
chr3	11000000	11099999	chr3:11000000-11099999	0.52	0.413793	0.106207	more_open_in_high
chr12	120400000	120499999	chr12:120400000-120499999	0.64	0.467085	0.172915	more_open_in_high
chr13	29800000	29899999	chr13:29800000-29899999	0.38	0.344828	0.0351724	more_open_in_high
chr12	132200000	132299999	chr12:132200000-132299999	0.66	0.394984	0.265016	more_open_in_high
chr19	40500000	40599999	chr19:40500000-40599999	0.74	0.46395	0.27605	more_open_in_high
chr1	173500000	173599999	chr1:173500000-173599999	0.5	0.360502	0.139498	more_open_in_high
chr13	45800000	45899999	chr13:45800000-45899999	0.74	0.579937	0.160063	more_open_in_high
chr19	34700000	34799999	chr19:34700000-34799999	0.68	0.45768	0.22232	more_open_in_high
chr4	122900000	122999999	chr4:122900000-122999999	0.44	0.31348	0.12652	more_open_in_high
chr1	234700000	234799999	chr1:234700000-234799999	0.44	0.476489	-0.036489	more_open_in_low
chr12	130100000	130199999	chr12:130100000-130199999	0.42	0.360502	0.0594984	more_open_in_high
chr1	7800000	7899999	chr1:7800000-7899999	0.48	0.39185	0.0881505	more_open_in_high
chr15	58900000	58999999	chr15:58900000-58999999	0.72	0.410658	0.309342	more_open_in_high
chr4	56600000	56699999	chr4:56600000-56699999	0.58	0.576803	0.00319749	more_open_in_high
chr14	100700000	100799999	chr14:100700000-100799999	0.68	0.420063	0.259937	more_open_in_high
chr8	143200000	143299999	chr8:143200000-143299999	0.7	0.410658	0.289342	more_open_in_high
chr14	81600000	81699999	chr14:81600000-81699999	0.38	0.442006	-0.0620063	more_open_in_low
chr12	109700000	109799999	chr12:109700000-109799999	0.52	0.451411	0.0685893	more_open_in_high
chr1	212500000	212599999	chr1:212500000-212599999	0.5	0.413793	0.0862069	more_open_in_high
chr6	159900000	159999999	chr6:159900000-159999999	0.54	0.382445	0.157555	more_open_in_high
chr18	36000000	36099999	chr18:36000000-36099999	0.72	0.470219	0.249781	more_open_in_high
chr4	1500000	1599999	chr4:1500000-1599999	0.66	0.413793	0.246207	more_open_in_high
chr16	6500000	6599999	chr16:6500000-6599999	0.6	0.448276	0.151724	more_open_in_high
chr17	55700000	55799999	chr17:55700000-55799999	0.54	0.429467	0.110533	more_open_in_high
chr7	108300000	108399999	chr7:108300000-108399999	0.42	0.376176	0.0438245	more_open_in_high
chr2	68300000	68399999	chr2:68300000-68399999	0.52	0.489028	0.0309718	more_open_in_high
chr15	70800000	70899999	chr15:70800000-70899999	0.42	0.413793	0.0062069	more_open_in_high
chr12	78800000	78899999	chr12:78800000-78899999	0.5	0.45768	0.0423197	more_open_in_high
chr6	17600000	17699999	chr6:17600000-17699999	0.58	0.360502	0.219498	more_open_in_high
chr7	800000	899999	chr7:800000-899999	0.56	0.369906	0.190094	more_open_in_high
chr7	143000000	143099999	chr7:143000000-143099999	0.74	0.432602	0.307398	more_open_in_high
chr6	110900000	110999999	chr6:110900000-110999999	0.6	0.492163	0.107837	more_open_in_high
chr5	66100000	66199999	chr5:66100000-66199999	0.5	0.429467	0.0705329	more_open_in_high
chr6	43300000	43399999	chr6:43300000-43399999	0.52	0.586207	-0.0662069	more_open_in_low
chr12	124100000	124199999	chr12:124100000-124199999	0.44	0.37931	0.0606897	more_open_in_high
chr1	8100000	8199999	chr1:8100000-8199999	0.52	0.37931	0.14069	more_open_in_high
chr6	35500000	35599999	chr6:35500000-35599999	0.52	0.448276	0.0717241	more_open_in_high
chr2	143900000	143999999	chr2:143900000-143999999	0.46	0.347962	0.112038	more_open_in_high
chr15	28000000	28099999	chr15:28000000-28099999	0.52	0.570533	-0.0505329	more_open_in_low
chr1	84500000	84599999	chr1:84500000-84599999	0.5	0.398119	0.101881	more_open_in_high
chr12	109300000	109399999	chr12:109300000-109399999	0.54	0.344828	0.195172	more_open_in_high
chr16	88700000	88799999	chr16:88700000-88799999	0.58	0.429467	0.150533	more_open_in_high
chr12	94100000	94199999	chr12:94100000-94199999	0.56	0.420063	0.139937	more_open_in_high
chr4	169000000	169099999	chr4:169000000-169099999	0.48	0.413793	0.0662069	more_open_in_high
chr21	43700000	43799999	chr21:43700000-43799999	0.48	0.529781	-0.0497806	more_open_in_low
chr17	28800000	28899999	chr17:28800000-28899999	0.64	0.404389	0.235611	more_open_in_high
chr4	42300000	42399999	chr4:42300000-42399999	0.6	0.589342	0.0106583	more_open_in_high
chr14	92500000	92599999	chr14:92500000-92599999	0.42	0.407524	0.0124765	more_open_in_high
chr17	4900000	4999999	chr17:4900000-4999999	0.54	0.545455	-0.00545455	more_open_in_low
chr8	26500000	26599999	chr8:26500000-26599999	0.68	0.501567	0.178433	more_open_in_high
chr12	27500000	27599999	chr12:27500000-27599999	0.32	0.504702	-0.184702	more_open_in_low
chr8	66600000	66699999	chr8:66600000-66699999	0.42	0.420063	-6.26959e-05	more_open_in_low
chr15	29400000	29499999	chr15:29400000-29499999	0.68	0.416928	0.263072	more_open_in_high
chr2	218900000	218999999	chr2:218900000-218999999	0.74	0.595611	0.144389	more_open_in_high
chr2	127300000	127399999	chr2:127300000-127399999	0.54	0.401254	0.138746	more_open_in_high
chr14	90800000	90899999	chr14:90800000-90899999	0.54	0.420063	0.119937	more_open_in_high
chr17	35800000	35899999	chr17:35800000-35899999	0.48	0.410658	0.0693417	more_open_in_high
chr16	4200000	4299999	chr16:4200000-4299999	0.52	0.382445	0.137555	more_open_in_high
chr6	37200000	37299999	chr6:37200000-37299999	0.48	0.423197	0.0568025	more_open_in_high
chr17	77000000	77099999	chr17:77000000-77099999	0.66	0.46395	0.19605	more_open_in_high
chr1	53700000	53799999	chr1:53700000-53799999	0.6	0.407524	0.192476	more_open_in_high
chr12	51800000	51899999	chr12:51800000-51899999	0.68	0.435737	0.244263	more_open_in_high
chr1	244000000	244099999	chr1:244000000-244099999	0.6	0.407524	0.192476	more_open_in_high
chr16	83900000	83999999	chr16:83900000-83999999	0.44	0.523511	-0.083511	more_open_in_low
chr15	43100000	43199999	chr15:43100000-43199999	0.6	0.344828	0.255172	more_open_in_high
chr8	143600000	143699999	chr8:143600000-143699999	0.6	0.404389	0.195611	more_open_in_high
chr1	85600000	85699999	chr1:85600000-85699999	0.38	0.467085	-0.0870846	more_open_in_low
chr10	102200000	102299999	chr10:102200000-102299999	0.7	0.611285	0.0887147	more_open_in_high
chr8	104400000	104499999	chr8:104400000-104499999	0.42	0.504702	-0.0847022	more_open_in_low
chr9	135900000	135999999	chr9:135900000-135999999	0.62	0.382445	0.237555	more_open_in_high
chr1	47700000	47799999	chr1:47700000-47799999	0.66	0.473354	0.186646	more_open_in_high
chr16	68200000	68299999	chr16:68200000-68299999	0.72	0.435737	0.284263	more_open_in_high
chr10	127200000	127299999	chr10:127200000-127299999	0.48	0.482759	-0.00275862	more_open_in_low
chr16	11600000	11699999	chr16:11600000-11699999	0.48	0.448276	0.0317241	more_open_in_high
chr12	132800000	132899999	chr12:132800000-132899999	0.6	0.473354	0.126646	more_open_in_high
chr2	27600000	27699999	chr2:27600000-27699999	0.6	0.416928	0.183072	more_open_in_high
chr15	40700000	40799999	chr15:40700000-40799999	0.74	0.46395	0.27605	more_open_in_high
chr11	69700000	69799999	chr11:69700000-69799999	0.7	0.520376	0.179624	more_open_in_high
chr19	15400000	15499999	chr19:15400000-15499999	0.64	0.435737	0.204263	more_open_in_high
chr20	400000	499999	chr20:400000-499999	0.7	0.435737	0.264263	more_open_in_high
chr13	26200000	26299999	chr13:26200000-26299999	0.48	0.38558	0.0944201	more_open_in_high
chr1	231200000	231299999	chr1:231200000-231299999	0.66	0.448276	0.211724	more_open_in_high
chr10	112300000	112399999	chr10:112300000-112399999	0.42	0.529781	-0.109781	more_open_in_low
chr4	54200000	54299999	chr4:54200000-54299999	0.38	0.630094	-0.250094	more_open_in_low
chr11	64300000	64399999	chr11:64300000-64399999	0.52	0.363636	0.156364	more_open_in_high
chr17	45800000	45899999	chr17:45800000-45899999	0.62	0.398119	0.221881	more_open_in_high
chr8	93100000	93199999	chr8:93100000-93199999	0.32	0.423197	-0.103197	more_open_in_low
chr19	19200000	19299999	chr19:19200000-19299999	0.74	0.410658	0.329342	more_open_in_high
chr1	205700000	205799999	chr1:205700000-205799999	0.52	0.401254	0.118746	more_open_in_high
chr6	31600000	31699999	chr6:31600000-31699999	0.64	0.426332	0.213668	more_open_in_high
chr17	57800000	57899999	chr17:57800000-57899999	0.54	0.570533	-0.0305329	more_open_in_low
chr1	23100000	23199999	chr1:23100000-23199999	0.52	0.423197	0.0968025	more_open_in_high
chr3	69000000	69099999	chr3:69000000-69099999	0.44	0.442006	-0.00200627	more_open_in_low
chr1	44400000	44499999	chr1:44400000-44499999	0.44	0.498433	-0.0584326	more_open_in_low
chr19	44100000	44199999	chr19:44100000-44199999	0.7	0.479624	0.220376	more_open_in_high
chr19	12000000	12099999	chr19:12000000-12099999	0.76	0.61442	0.14558	more_open_in_high
chr8	64500000	64599999	chr8:64500000-64599999	0.66	0.539185	0.120815	more_open_in_high
chr10	124300000	124399999	chr10:124300000-124399999	0.52	0.438871	0.0811285	more_open_in_high
chr2	43900000	43999999	chr2:43900000-43999999	0.62	0.31348	0.30652	more_open_in_high
chr12	78700000	78799999	chr12:78700000-78799999	0.32	0.407524	-0.0875235	more_open_in_low
chr2	71800000	71899999	chr2:71800000-71899999	0.6	0.454545	0.145455	more_open_in_high
chr13	110600000	110699999	chr13:110600000-110699999	0.42	0.369906	0.050094	more_open_in_high
chr1	19600000	19699999	chr1:19600000-19699999	0.64	0.448276	0.191724	more_open_in_high
chr6	33300000	33399999	chr6:33300000-33399999	0.6	0.398119	0.201881	more_open_in_high
chr16	86700000	86799999	chr16:86700000-86799999	0.68	0.366771	0.313229	more_open_in_high
chr15	74900000	74999999	chr15:74900000-74999999	0.58	0.53605	0.0439498	more_open_in_high
chr1	113900000	113999999	chr1:113900000-113999999	0.52	0.438871	0.0811285	more_open_in_high
chr1	2900000	2999999	chr1:2900000-2999999	0.68	0.438871	0.241129	more_open_in_high
chr16	29100000	29199999	chr16:29100000-29199999	0.6	0.351097	0.248903	more_open_in_high
chr7	102300000	102399999	chr7:102300000-102399999	0.76	0.470219	0.289781	more_open_in_high
chr11	67000000	67099999	chr11:67000000-67099999	0.54	0.407524	0.132476	more_open_in_high
chr2	20100000	20199999	chr2:20100000-20199999	0.36	0.467085	-0.107085	more_open_in_low
chr7	157000000	157099999	chr7:157000000-157099999	0.7	0.504702	0.195298	more_open_in_high
chr16	71800000	71899999	chr16:71800000-71899999	0.58	0.435737	0.144263	more_open_in_high
chr2	178900000	178999999	chr2:178900000-178999999	0.48	0.460815	0.019185	more_open_in_high
chr1	2500000	2599999	chr1:2500000-2599999	0.6	0.376176	0.223824	more_open_in_high
chr13	93000000	93099999	chr13:93000000-93099999	0.44	0.429467	0.0105329	more_open_in_high
chr19	17300000	17399999	chr19:17300000-17399999	0.58	0.420063	0.159937	more_open_in_high
chr17	35700000	35799999	chr17:35700000-35799999	0.66	0.373041	0.286959	more_open_in_high
chr6	53300000	53399999	chr6:53300000-53399999	0.42	0.420063	-6.26959e-05	more_open_in_low
chr5	80200000	80299999	chr5:80200000-80299999	0.46	0.557994	-0.0979937	more_open_in_low
chr22	23800000	23899999	chr22:23800000-23899999	0.64	0.54232	0.0976803	more_open_in_high
chr16	21500000	21599999	chr16:21500000-21599999	0.66	0.432602	0.227398	more_open_in_high
chr3	188900000	188999999	chr3:188900000-188999999	0.58	0.498433	0.0815674	more_open_in_high
chr17	49400000	49499999	chr17:49400000-49499999	0.58	0.526646	0.0533542	more_open_in_high
chr16	73000000	73099999	chr16:73000000-73099999	0.52	0.470219	0.0497806	more_open_in_high
chr15	31800000	31899999	chr15:31800000-31899999	0.6	0.426332	0.173668	more_open_in_high
chr16	22300000	22399999	chr16:22300000-22399999	0.52	0.429467	0.0905329	more_open_in_high
chr2	9400000	9499999	chr2:9400000-9499999	0.62	0.435737	0.184263	more_open_in_high
chr3	169600000	169699999	chr3:169600000-169699999	0.4	0.45768	-0.0576803	more_open_in_low
chr19	17700000	17799999	chr19:17700000-17799999	0.66	0.38558	0.27442	more_open_in_high
chr10	49500000	49599999	chr10:49500000-49599999	0.62	0.429467	0.190533	more_open_in_high
chr14	70800000	70899999	chr14:70800000-70899999	0.52	0.401254	0.118746	more_open_in_high
chr3	61300000	61399999	chr3:61300000-61399999	0.16	0.344828	-0.184828	more_open_in_low
chr15	99000000	99099999	chr15:99000000-99099999	0.48	0.351097	0.128903	more_open_in_high
chr1	145800000	145899999	chr1:145800000-145899999	0.68	0.485893	0.194107	more_open_in_high
chr2	144300000	144399999	chr2:144300000-144399999	0.32	0.45768	-0.13768	more_open_in_low
chr8	42500000	42599999	chr8:42500000-42599999	0.62	0.416928	0.203072	more_open_in_high
chr1	17200000	17299999	chr1:17200000-17299999	0.44	0.394984	0.0450157	more_open_in_high
chr5	2100000	2199999	chr5:2100000-2199999	0.64	0.429467	0.210533	more_open_in_high
chr12	56200000	56299999	chr12:56200000-56299999	0.68	0.394984	0.285016	more_open_in_high
chr16	87800000	87899999	chr16:87800000-87899999	0.52	0.38558	0.13442	more_open_in_high
chr17	1100000	1199999	chr17:1100000-1199999	0.62	0.338558	0.281442	more_open_in_high
chr21	46600000	46699999	chr21:46600000-46699999	0.58	0.438871	0.141129	more_open_in_high
chr2	238100000	238199999	chr2:238100000-238199999	0.54	0.360502	0.179498	more_open_in_high
chr1	37400000	37499999	chr1:37400000-37499999	0.44	0.576803	-0.136803	more_open_in_low
chr3	147300000	147399999	chr3:147300000-147399999	0.38	0.54232	-0.16232	more_open_in_low
chr2	10600000	10699999	chr2:10600000-10699999	0.72	0.539185	0.180815	more_open_in_high
chr2	44900000	44999999	chr2:44900000-44999999	0.46	0.514107	-0.0541066	more_open_in_low
chr19	58000000	58099999	chr19:58000000-58099999	0.52	0.564263	-0.0442633	more_open_in_low
chr17	80000000	80099999	chr17:80000000-80099999	0.6	0.344828	0.255172	more_open_in_high
chr6	34100000	34199999	chr6:34100000-34199999	0.6	0.376176	0.223824	more_open_in_high
chr4	186800000	186899999	chr4:186800000-186899999	0.38	0.438871	-0.0588715	more_open_in_low
chr13	41400000	41499999	chr13:41400000-41499999	0.54	0.460815	0.079185	more_open_in_high
chr10	600000	699999	chr10:600000-699999	0.42	0.363636	0.0563636	more_open_in_high
chr21	32700000	32799999	chr21:32700000-32799999	0.62	0.37931	0.24069	more_open_in_high
chr12	56000000	56099999	chr12:56000000-56099999	0.54	0.376176	0.163824	more_open_in_high
chr3	172700000	172799999	chr3:172700000-172799999	0.54	0.432602	0.107398	more_open_in_high
chr16	85800000	85899999	chr16:85800000-85899999	0.6	0.410658	0.189342	more_open_in_high
chr12	123700000	123799999	chr12:123700000-123799999	0.64	0.39185	0.24815	more_open_in_high
chr3	191800000	191899999	chr3:191800000-191899999	0.26	0.366771	-0.106771	more_open_in_low
chr1	2200000	2299999	chr1:2200000-2299999	0.5	0.467085	0.0329154	more_open_in_high
chr16	30000000	30099999	chr16:30000000-30099999	0.64	0.429467	0.210533	more_open_in_high
chr4	10600000	10699999	chr4:10600000-10699999	0.32	0.448276	-0.128276	more_open_in_low
chr17	81000000	81099999	chr17:81000000-81099999	0.6	0.442006	0.157994	more_open_in_high
chr15	41900000	41999999	chr15:41900000-41999999	0.66	0.398119	0.261881	more_open_in_high
chr6	43800000	43899999	chr6:43800000-43899999	0.48	0.332288	0.147712	more_open_in_high
chr6	35400000	35499999	chr6:35400000-35499999	0.66	0.420063	0.239937	more_open_in_high
chr6	30200000	30299999	chr6:30200000-30299999	0.6	0.429467	0.170533	more_open_in_high
chr10	60300000	60399999	chr10:60300000-60399999	0.32	0.401254	-0.0812539	more_open_in_low
chr1	200100000	200199999	chr1:200100000-200199999	0.56	0.31348	0.24652	more_open_in_high
chr2	206700000	206799999	chr2:206700000-206799999	0.5	0.347962	0.152038	more_open_in_high
chr8	133500000	133599999	chr8:133500000-133599999	0.38	0.420063	-0.0400627	more_open_in_low
chr1	32800000	32899999	chr1:32800000-32899999	0.58	0.448276	0.131724	more_open_in_high
chr15	90000000	90099999	chr15:90000000-90099999	0.58	0.507837	0.072163	more_open_in_high
chr13	72500000	72599999	chr13:72500000-72599999	0.28	0.416928	-0.136928	more_open_in_low
chr15	96300000	96399999	chr15:96300000-96399999	0.44	0.54232	-0.10232	more_open_in_low
chr18	57500000	57599999	chr18:57500000-57599999	0.52	0.329154	0.190846	more_open_in_high
chr6	32300000	32399999	chr6:32300000-32399999	0.34	0.326019	0.0139812	more_open_in_high
chr1	160000000	160099999	chr1:160000000-160099999	0.64	0.473354	0.166646	more_open_in_high
chr16	30900000	30999999	chr16:30900000-30999999	0.66	0.373041	0.286959	more_open_in_high
chr12	6500000	6599999	chr12:6500000-6599999	0.48	0.495298	-0.0152978	more_open_in_low
chr1	57600000	57699999	chr1:57600000-57699999	0.52	0.501567	0.0184326	more_open_in_high
chr2	120600000	120699999	chr2:120600000-120699999	0.36	0.46395	-0.10395	more_open_in_low
chr17	44200000	44299999	chr17:44200000-44299999	0.6	0.451411	0.148589	more_open_in_high
chr18	24300000	24399999	chr18:24300000-24399999	0.38	0.344828	0.0351724	more_open_in_high
chr18	5500000	5599999	chr18:5500000-5599999	0.86	0.673981	0.186019	more_open_in_high
chr7	42700000	42799999	chr7:42700000-42799999	0.42	0.285266	0.134734	more_open_in_high
chr7	143100000	143199999	chr7:143100000-143199999	0.7	0.448276	0.251724	more_open_in_high
chr16	11000000	11099999	chr16:11000000-11099999	0.6	0.401254	0.198746	more_open_in_high
chr7	151300000	151399999	chr7:151300000-151399999	0.64	0.351097	0.288903	more_open_in_high
chr1	156200000	156299999	chr1:156200000-156299999	0.62	0.460815	0.159185	more_open_in_high
chr16	30700000	30799999	chr16:30700000-30799999	0.64	0.426332	0.213668	more_open_in_high
chr1	116700000	116799999	chr1:116700000-116799999	0.3	0.416928	-0.116928	more_open_in_low
chr1	226700000	226799999	chr1:226700000-226799999	0.78	0.454545	0.325455	more_open_in_high
chr15	57200000	57299999	chr15:57200000-57299999	0.66	0.357367	0.302633	more_open_in_high
chr17	39200000	39299999	chr17:39200000-39299999	0.78	0.545455	0.234545	more_open_in_high
chr11	88100000	88199999	chr11:88100000-88199999	0.56	0.54232	0.0176803	more_open_in_high
chr16	31200000	31299999	chr16:31200000-31299999	0.68	0.501567	0.178433	more_open_in_high
chr7	1400000	1499999	chr7:1400000-1499999	0.64	0.39185	0.24815	more_open_in_high
chr19	18200000	18299999	chr19:18200000-18299999	0.72	0.401254	0.318746	more_open_in_high
chr15	39500000	39599999	chr15:39500000-39599999	0.56	0.416928	0.143072	more_open_in_high
chr15	73900000	73999999	chr15:73900000-73999999	0.56	0.510972	0.0490282	more_open_in_high
chr2	200700000	200799999	chr2:200700000-200799999	0.58	0.332288	0.247712	more_open_in_high
chr1	246800000	246899999	chr1:246800000-246899999	0.42	0.410658	0.00934169	more_open_in_high
chr20	32100000	32199999	chr20:32100000-32199999	0.76	0.62069	0.13931	more_open_in_high
chr2	219500000	219599999	chr2:219500000-219599999	0.62	0.426332	0.193668	more_open_in_high
chr3	114600000	114699999	chr3:114600000-114699999	0.46	0.46395	-0.00394984	more_open_in_low
chr1	222400000	222499999	chr1:222400000-222499999	0.54	0.410658	0.129342	more_open_in_high
chr2	44800000	44899999	chr2:44800000-44899999	0.48	0.510972	-0.0309718	more_open_in_low
chr6	119000000	119099999	chr6:119000000-119099999	0.38	0.326019	0.0539812	more_open_in_high
chr8	58200000	58299999	chr8:58200000-58299999	0.5	0.407524	0.0924765	more_open_in_high
chr12	53600000	53699999	chr12:53600000-53699999	0.52	0.501567	0.0184326	more_open_in_high
chr6	29600000	29699999	chr6:29600000-29699999	0.56	0.366771	0.193229	more_open_in_high
chr4	185800000	185899999	chr4:185800000-185899999	0.48	0.442006	0.0379937	more_open_in_high
chr4	1900000	1999999	chr4:1900000-1999999	0.52	0.291536	0.228464	more_open_in_high
chr15	100700000	100799999	chr15:100700000-100799999	0.52	0.30721	0.21279	more_open_in_high
chr8	124500000	124599999	chr8:124500000-124599999	0.44	0.435737	0.00426332	more_open_in_high
chr6	125700000	125799999	chr6:125700000-125799999	0.5	0.442006	0.0579937	more_open_in_high
chr19	52500000	52599999	chr19:52500000-52599999	0.68	0.673981	0.00601881	more_open_in_high
chr1	3000000	3099999	chr1:3000000-3099999	0.7	0.451411	0.248589	more_open_in_high
chr3	187800000	187899999	chr3:187800000-187899999	0.7	0.473354	0.226646	more_open_in_high
chr15	26800000	26899999	chr15:26800000-26899999	0.56	0.445141	0.114859	more_open_in_high
chr12	6700000	6799999	chr12:6700000-6799999	0.6	0.473354	0.126646	more_open_in_high
chr15	55500000	55599999	chr15:55500000-55599999	0.6	0.45768	0.14232	more_open_in_high
chr2	130900000	130999999	chr2:130900000-130999999	0.32	0.485893	-0.165893	more_open_in_low
chr13	102700000	102799999	chr13:102700000-102799999	0.5	0.338558	0.161442	more_open_in_high
chr6	31800000	31899999	chr6:31800000-31899999	0.58	0.429467	0.150533	more_open_in_high
chr16	58700000	58799999	chr16:58700000-58799999	0.64	0.401254	0.238746	more_open_in_high
chr20	45300000	45399999	chr20:45300000-45399999	0.66	0.448276	0.211724	more_open_in_high
chr3	138900000	138999999	chr3:138900000-138999999	0.52	0.507837	0.012163	more_open_in_high
chr5	159700000	159799999	chr5:159700000-159799999	0.42	0.398119	0.0218809	more_open_in_high
chr12	52500000	52599999	chr12:52500000-52599999	0.56	0.451411	0.108589	more_open_in_high
chr19	47700000	47799999	chr19:47700000-47799999	0.44	0.416928	0.0230721	more_open_in_high
chr16	19500000	19599999	chr16:19500000-19599999	0.56	0.382445	0.177555	more_open_in_high
chr7	75600000	75699999	chr7:75600000-75699999	0.52	0.394984	0.125016	more_open_in_high
chr7	137500000	137599999	chr7:137500000-137599999	0.34	0.407524	-0.0675235	more_open_in_low
chr2	95200000	95299999	chr2:95200000-95299999	0.56	0.467085	0.0929154	more_open_in_high
chr12	111200000	111299999	chr12:111200000-111299999	0.64	0.373041	0.266959	more_open_in_high
chr12	57500000	57599999	chr12:57500000-57599999	0.72	0.376176	0.343824	more_open_in_high
chr8	1400000	1499999	chr8:1400000-1499999	0.54	0.416928	0.123072	more_open_in_high
chr6	17700000	17799999	chr6:17700000-17799999	0.4	0.53605	-0.13605	more_open_in_low
chr19	35200000	35299999	chr19:35200000-35299999	0.64	0.39185	0.24815	more_open_in_high
chr17	80300000	80399999	chr17:80300000-80399999	0.62	0.332288	0.287712	more_open_in_high
chr6	147000000	147099999	chr6:147000000-147099999	0.38	0.37931	0.000689655	more_open_in_high
chr15	75500000	75599999	chr15:75500000-75599999	0.64	0.401254	0.238746	more_open_in_high
chr14	20300000	20399999	chr14:20300000-20399999	0.62	0.401254	0.218746	more_open_in_high
chr8	144400000	144499999	chr8:144400000-144499999	0.56	0.413793	0.146207	more_open_in_high
chr2	191100000	191199999	chr2:191100000-191199999	0.76	0.579937	0.180063	more_open_in_high
chr6	132700000	132799999	chr6:132700000-132799999	0.56	0.347962	0.212038	more_open_in_high
chr17	3500000	3599999	chr17:3500000-3599999	0.54	0.407524	0.132476	more_open_in_high
chr17	50900000	50999999	chr17:50900000-50999999	0.56	0.586207	-0.0262069	more_open_in_low
chr7	155300000	155399999	chr7:155300000-155399999	0.72	0.485893	0.234107	more_open_in_high
chr1	6200000	6299999	chr1:6200000-6299999	0.62	0.470219	0.149781	more_open_in_high
chr2	119200000	119299999	chr2:119200000-119299999	0.48	0.416928	0.0630721	more_open_in_high
chr6	29700000	29799999	chr6:29700000-29799999	0.66	0.354232	0.305768	more_open_in_high
chr7	8200000	8299999	chr7:8200000-8299999	0.48	0.363636	0.116364	more_open_in_high
chr17	77300000	77399999	chr17:77300000-77399999	0.48	0.589342	-0.109342	more_open_in_low
chr5	141300000	141399999	chr5:141300000-141399999	0.42	0.532915	-0.112915	more_open_in_low
chr3	38000000	38099999	chr3:38000000-38099999	0.46	0.586207	-0.126207	more_open_in_low
chr6	169100000	169199999	chr6:169100000-169199999	0.5	0.285266	0.214734	more_open_in_high
chr7	100400000	100499999	chr7:100400000-100499999	0.66	0.448276	0.211724	more_open_in_high
chr1	3200000	3299999	chr1:3200000-3299999	0.64	0.448276	0.191724	more_open_in_high
chr1	147100000	147199999	chr1:147100000-147199999	0.42	0.413793	0.0062069	more_open_in_high
chr1	223000000	223099999	chr1:223000000-223099999	0.6	0.344828	0.255172	more_open_in_high
chr6	30100000	30199999	chr6:30100000-30199999	0.54	0.39185	0.14815	more_open_in_high
chr12	97400000	97499999	chr12:97400000-97499999	0.56	0.420063	0.139937	more_open_in_high
chr16	87000000	87099999	chr16:87000000-87099999	0.58	0.322884	0.257116	more_open_in_high
chr10	130000000	130099999	chr10:130000000-130099999	0.64	0.404389	0.235611	more_open_in_high
chr16	16000000	16099999	chr16:16000000-16099999	0.4	0.473354	-0.0733542	more_open_in_low
chr15	29100000	29199999	chr15:29100000-29199999	0.46	0.423197	0.0368025	more_open_in_high
chr6	33400000	33499999	chr6:33400000-33499999	0.66	0.429467	0.230533	more_open_in_high
chr8	1800000	1899999	chr8:1800000-1899999	0.58	0.37931	0.20069	more_open_in_high
chr1	145900000	145999999	chr1:145900000-145999999	0.84	0.623824	0.216176	more_open_in_high
chr17	49000000	49099999	chr17:49000000-49099999	0.64	0.485893	0.154107	more_open_in_high
chr1	16900000	16999999	chr1:16900000-16999999	0.48	0.438871	0.0411285	more_open_in_high
chr6	33100000	33199999	chr6:33100000-33199999	0.58	0.401254	0.178746	more_open_in_high
chr7	87600000	87699999	chr7:87600000-87699999	0.76	0.539185	0.220815	more_open_in_high
chr12	31300000	31399999	chr12:31300000-31399999	0.52	0.423197	0.0968025	more_open_in_high
chr6	2800000	2899999	chr6:2800000-2899999	0.56	0.45768	0.10232	more_open_in_high
chr4	101000000	101099999	chr4:101000000-101099999	0.46	0.344828	0.115172	more_open_in_high
chr3	195900000	195999999	chr3:195900000-195999999	0.6	0.548589	0.0514107	more_open_in_high
chr16	81000000	81099999	chr16:81000000-81099999	0.68	0.426332	0.253668	more_open_in_high
chr6	168000000	168099999	chr6:168000000-168099999	0.48	0.332288	0.147712	more_open_in_high
chr10	71800000	71899999	chr10:71800000-71899999	0.5	0.376176	0.123824	more_open_in_high
chr1	108600000	108699999	chr1:108600000-108699999	0.58	0.567398	0.0126019	more_open_in_high
chr2	27800000	27899999	chr2:27800000-27899999	0.66	0.473354	0.186646	more_open_in_high
chr12	11300000	11399999	chr12:11300000-11399999	0.6	0.369906	0.230094	more_open_in_high
chr19	10500000	10599999	chr19:10500000-10599999	0.58	0.489028	0.0909718	more_open_in_high
chr7	23000000	23099999	chr7:23000000-23099999	0.46	0.423197	0.0368025	more_open_in_high
chr8	56400000	56499999	chr8:56400000-56499999	0.66	0.517241	0.142759	more_open_in_high
chr13	32300000	32399999	chr13:32300000-32399999	0.58	0.394984	0.185016	more_open_in_high
chr12	121500000	121599999	chr12:121500000-121599999	0.56	0.517241	0.0427586	more_open_in_high
chr7	43700000	43799999	chr7:43700000-43799999	0.68	0.482759	0.197241	more_open_in_high
chr7	47700000	47799999	chr7:47700000-47799999	0.62	0.46395	0.15605	more_open_in_high
chr19	12700000	12799999	chr19:12700000-12799999	0.74	0.394984	0.345016	more_open_in_high
chr8	97200000	97299999	chr8:97200000-97299999	0.58	0.501567	0.0784326	more_open_in_high
chr17	35500000	35599999	chr17:35500000-35599999	0.6	0.38558	0.21442	more_open_in_high
chr6	122700000	122799999	chr6:122700000-122799999	0.6	0.373041	0.226959	more_open_in_high
chr17	29500000	29599999	chr17:29500000-29599999	0.68	0.470219	0.209781	more_open_in_high
chr12	130900000	130999999	chr12:130900000-130999999	0.68	0.429467	0.250533	more_open_in_high
chr8	700000	799999	chr8:700000-799999	0.6	0.354232	0.245768	more_open_in_high
chr1	3700000	3799999	chr1:3700000-3799999	0.58	0.404389	0.175611	more_open_in_high
chr3	125500000	125599999	chr3:125500000-125599999	0.58	0.382445	0.197555	more_open_in_high
chr4	1000000	1099999	chr4:1000000-1099999	0.66	0.423197	0.236803	more_open_in_high
chr19	7800000	7899999	chr19:7800000-7899999	0.54	0.376176	0.163824	more_open_in_high
chr3	49300000	49399999	chr3:49300000-49399999	0.58	0.677116	-0.097116	more_open_in_low
chr4	164300000	164399999	chr4:164300000-164399999	0.82	0.570533	0.249467	more_open_in_high
chr7	133000000	133099999	chr7:133000000-133099999	0.62	0.291536	0.328464	more_open_in_high
chr1	2300000	2399999	chr1:2300000-2399999	0.48	0.401254	0.0787461	more_open_in_high
chr2	48300000	48399999	chr2:48300000-48399999	0.36	0.520376	-0.160376	more_open_in_low
chr16	71200000	71299999	chr16:71200000-71299999	0.72	0.432602	0.287398	more_open_in_high
chr1	28200000	28299999	chr1:28200000-28299999	0.52	0.438871	0.0811285	more_open_in_high
chr1	98600000	98699999	chr1:98600000-98699999	0.46	0.438871	0.0211285	more_open_in_high
chr2	110100000	110199999	chr2:110100000-110199999	0.54	0.438871	0.101129	more_open_in_high
chr8	143300000	143399999	chr8:143300000-143399999	0.58	0.401254	0.178746	more_open_in_high
chr18	3400000	3499999	chr18:3400000-3499999	0.4	0.448276	-0.0482759	more_open_in_low
chr3	185500000	185599999	chr3:185500000-185599999	0.64	0.347962	0.292038	more_open_in_high
chr12	123300000	123399999	chr12:123300000-123399999	0.58	0.407524	0.172476	more_open_in_high
chr19	4900000	4999999	chr19:4900000-4999999	0.6	0.517241	0.0827586	more_open_in_high
chr8	73900000	73999999	chr8:73900000-73999999	0.34	0.520376	-0.180376	more_open_in_low
chr7	87300000	87399999	chr7:87300000-87399999	0.7	0.485893	0.214107	more_open_in_high
chr4	38600000	38699999	chr4:38600000-38699999	0.7	0.442006	0.257994	more_open_in_high
chr16	4600000	4699999	chr16:4600000-4699999	0.46	0.45768	0.00231975	more_open_in_high
chr3	44700000	44799999	chr3:44700000-44799999	0.66	0.567398	0.0926019	more_open_in_high
chr7	134300000	134399999	chr7:134300000-134399999	0.52	0.366771	0.153229	more_open_in_high
chr12	15700000	15799999	chr12:15700000-15799999	0.58	0.416928	0.163072	more_open_in_high
chr15	63200000	63299999	chr15:63200000-63299999	0.4	0.451411	-0.0514107	more_open_in_low
chr19	12600000	12699999	chr19:12600000-12699999	0.62	0.545455	0.0745455	more_open_in_high
chr8	142200000	142299999	chr8:142200000-142299999	0.68	0.39185	0.28815	more_open_in_high
chr10	133200000	133299999	chr10:133200000-133299999	0.7	0.423197	0.276803	more_open_in_high
chr13	112700000	112799999	chr13:112700000-112799999	0.34	0.310345	0.0296552	more_open_in_high
chr7	9600000	9699999	chr7:9600000-9699999	0.26	0.460815	-0.200815	more_open_in_low
chr6	42000000	42099999	chr6:42000000-42099999	0.66	0.410658	0.249342	more_open_in_high
chr9	71900000	71999999	chr9:71900000-71999999	0.64	0.554859	0.0851411	more_open_in_high
chr8	84100000	84199999	chr8:84100000-84199999	0.46	0.561129	-0.101129	more_open_in_low
chr1	39600000	39699999	chr1:39600000-39699999	0.6	0.448276	0.151724	more_open_in_high
chr11	3800000	3899999	chr11:3800000-3899999	0.54	0.445141	0.0948589	more_open_in_high
chr19	10200000	10299999	chr19:10200000-10299999	0.58	0.583072	-0.0030721	more_open_in_low
chr2	8500000	8599999	chr2:8500000-8599999	0.36	0.442006	-0.0820063	more_open_in_low
chr2	63800000	63899999	chr2:63800000-63899999	0.5	0.407524	0.0924765	more_open_in_high
chr6	61500000	61599999	chr6:61500000-61599999	1	1	0	more_open_in_high
chr1	155300000	155399999	chr1:155300000-155399999	0.7	0.445141	0.254859	more_open_in_high
chr1	224600000	224699999	chr1:224600000-224699999	0.62	0.548589	0.0714107	more_open_in_high
chr1	229400000	229499999	chr1:229400000-229499999	0.72	0.586207	0.133793	more_open_in_high
chr19	14000000	14099999	chr19:14000000-14099999	0.6	0.394984	0.205016	more_open_in_high
chr2	39600000	39699999	chr2:39600000-39699999	0.5	0.467085	0.0329154	more_open_in_high
chr20	63700000	63799999	chr20:63700000-63799999	0.72	0.398119	0.321881	more_open_in_high
chr8	53800000	53899999	chr8:53800000-53899999	0.58	0.523511	0.056489	more_open_in_high
chr16	89100000	89199999	chr16:89100000-89199999	0.68	0.401254	0.278746	more_open_in_high
chr17	78900000	78999999	chr17:78900000-78999999	0.62	0.416928	0.203072	more_open_in_high
chr14	97900000	97999999	chr14:97900000-97999999	0.6	0.495298	0.104702	more_open_in_high
chr18	79900000	79999999	chr18:79900000-79999999	0.54	0.448276	0.0917241	more_open_in_high
chr1	24900000	24999999	chr1:24900000-24999999	0.5	0.479624	0.0203762	more_open_in_high
chr7	2600000	2699999	chr7:2600000-2699999	0.52	0.420063	0.0999373	more_open_in_high
chr16	88800000	88899999	chr16:88800000-88899999	0.66	0.401254	0.258746	more_open_in_high
chr1	31000000	31099999	chr1:31000000-31099999	0.74	0.407524	0.332476	more_open_in_high
chr1	228000000	228099999	chr1:228000000-228099999	0.56	0.504702	0.0552978	more_open_in_high
chr6	167800000	167899999	chr6:167800000-167899999	0.48	0.435737	0.0442633	more_open_in_high
chr10	133300000	133399999	chr10:133300000-133399999	0.74	0.401254	0.338746	more_open_in_high
chr10	103100000	103199999	chr10:103100000-103199999	0.36	0.39185	-0.0318495	more_open_in_low
chr7	158800000	158899999	chr7:158800000-158899999	0.52	0.426332	0.0936677	more_open_in_high
chr16	87900000	87999999	chr16:87900000-87999999	0.6	0.398119	0.201881	more_open_in_high
chr12	45700000	45799999	chr12:45700000-45799999	0.34	0.304075	0.0359248	more_open_in_high
chr19	55400000	55499999	chr19:55400000-55499999	0.7	0.445141	0.254859	more_open_in_high
chr11	33000000	33099999	chr11:33000000-33099999	0.42	0.438871	-0.0188715	more_open_in_low
chr2	203300000	203399999	chr2:203300000-203399999	0.3	0.363636	-0.0636364	more_open_in_low
chr1	29200000	29299999	chr1:29200000-29299999	0.62	0.451411	0.168589	more_open_in_high
chr7	1000000	1099999	chr7:1000000-1099999	0.54	0.407524	0.132476	more_open_in_high
chr7	92200000	92299999	chr7:92200000-92299999	0.5	0.429467	0.0705329	more_open_in_high
chr4	74900000	74999999	chr4:74900000-74999999	0.44	0.376176	0.0638245	more_open_in_high
chr1	111600000	111699999	chr1:111600000-111699999	0.44	0.448276	-0.00827586	more_open_in_low
chr13	112900000	112999999	chr13:112900000-112999999	0.54	0.351097	0.188903	more_open_in_high
chr6	26200000	26299999	chr6:26200000-26299999	0.56	0.664577	-0.104577	more_open_in_low
chr12	68600000	68699999	chr12:68600000-68699999	0.5	0.347962	0.152038	more_open_in_high
chr16	7200000	7299999	chr16:7200000-7299999	0.6	0.429467	0.170533	more_open_in_high
chr19	56100000	56199999	chr19:56100000-56199999	0.7	0.413793	0.286207	more_open_in_high
chr16	3900000	3999999	chr16:3900000-3999999	0.52	0.479624	0.0403762	more_open_in_high
chr1	245600000	245699999	chr1:245600000-245699999	0.4	0.30721	0.09279	more_open_in_high
chr16	10100000	10199999	chr16:10100000-10199999	0.8	0.554859	0.245141	more_open_in_high
chr10	132800000	132899999	chr10:132800000-132899999	0.72	0.426332	0.293668	more_open_in_high
chr12	122900000	122999999	chr12:122900000-122999999	0.46	0.416928	0.0430721	more_open_in_high
chr1	151800000	151899999	chr1:151800000-151899999	0.46	0.489028	-0.0290282	more_open_in_low
chr3	64000000	64099999	chr3:64000000-64099999	0.56	0.37931	0.18069	more_open_in_high
chr2	74400000	74499999	chr2:74400000-74499999	0.6	0.448276	0.151724	more_open_in_high
chr17	81300000	81399999	chr17:81300000-81399999	0.58	0.451411	0.128589	more_open_in_high
chr2	233400000	233499999	chr2:233400000-233499999	0.36	0.429467	-0.0694671	more_open_in_low
chr6	164000000	164099999	chr6:164000000-164099999	0.38	0.432602	-0.0526019	more_open_in_low
chr20	36600000	36699999	chr20:36600000-36699999	0.44	0.495298	-0.0552978	more_open_in_low
chr1	150200000	150299999	chr1:150200000-150299999	0.64	0.592476	0.0475235	more_open_in_high
chr7	47000000	47099999	chr7:47000000-47099999	0.46	0.319749	0.140251	more_open_in_high
chr4	185000000	185099999	chr4:185000000-185099999	0.62	0.53605	0.0839498	more_open_in_high
chr17	34300000	34399999	chr17:34300000-34399999	0.66	0.376176	0.283824	more_open_in_high
chr10	101000000	101099999	chr10:101000000-101099999	0.62	0.476489	0.143511	more_open_in_high
chr4	54100000	54199999	chr4:54100000-54199999	0.38	0.554859	-0.174859	more_open_in_low
chr16	85300000	85399999	chr16:85300000-85399999	0.6	0.360502	0.239498	more_open_in_high
chr4	900000	999999	chr4:900000-999999	0.6	0.369906	0.230094	more_open_in_high
chr2	178100000	178199999	chr2:178100000-178199999	0.46	0.322884	0.137116	more_open_in_high
chr1	25200000	25299999	chr1:25200000-25299999	0.58	0.407524	0.172476	more_open_in_high
chr3	128400000	128499999	chr3:128400000-128499999	0.6	0.454545	0.145455	more_open_in_high
chr16	66900000	66999999	chr16:66900000-66999999	0.6	0.39185	0.20815	more_open_in_high
chr16	29800000	29899999	chr16:29800000-29899999	0.66	0.46395	0.19605	more_open_in_high
chr19	14100000	14199999	chr19:14100000-14199999	0.6	0.432602	0.167398	more_open_in_high
chr2	54700000	54799999	chr2:54700000-54799999	0.68	0.492163	0.187837	more_open_in_high
chr16	89500000	89599999	chr16:89500000-89599999	0.6	0.46395	0.13605	more_open_in_high
chr19	800000	899999	chr19:800000-899999	0.68	0.435737	0.244263	more_open_in_high
chr6	116800000	116899999	chr6:116800000-116899999	0.58	0.373041	0.206959	more_open_in_high
chr17	61400000	61499999	chr17:61400000-61499999	0.36	0.53605	-0.17605	more_open_in_low
chr12	47200000	47299999	chr12:47200000-47299999	0.3	0.526646	-0.226646	more_open_in_low
chr3	127900000	127999999	chr3:127900000-127999999	0.36	0.460815	-0.100815	more_open_in_low
chr3	138700000	138799999	chr3:138700000-138799999	0.32	0.404389	-0.0843887	more_open_in_low
chr10	102700000	102799999	chr10:102700000-102799999	0.4	0.479624	-0.0796238	more_open_in_low
chr1	223400000	223499999	chr1:223400000-223499999	0.54	0.39185	0.14815	more_open_in_high
chr11	124000000	124099999	chr11:124000000-124099999	0.54	0.448276	0.0917241	more_open_in_high
chr17	44000000	44099999	chr17:44000000-44099999	0.68	0.601881	0.0781191	more_open_in_high
chr3	49100000	49199999	chr3:49100000-49199999	0.62	0.423197	0.196803	more_open_in_high
chr2	1600000	1699999	chr2:1600000-1699999	0.5	0.319749	0.180251	more_open_in_high
chr1	172600000	172699999	chr1:172600000-172699999	0.44	0.357367	0.0826332	more_open_in_high
chr19	17800000	17899999	chr19:17800000-17899999	0.66	0.423197	0.236803	more_open_in_high
chr4	127800000	127899999	chr4:127800000-127899999	0.56	0.347962	0.212038	more_open_in_high
chr1	152800000	152899999	chr1:152800000-152899999	0.44	0.360502	0.0794984	more_open_in_high
chr8	22100000	22199999	chr8:22100000-22199999	0.56	0.429467	0.130533	more_open_in_high
chr19	38300000	38399999	chr19:38300000-38399999	0.62	0.467085	0.152915	more_open_in_high
chr1	226900000	226999999	chr1:226900000-226999999	0.6	0.39185	0.20815	more_open_in_high
chr16	87300000	87399999	chr16:87300000-87399999	0.66	0.476489	0.183511	more_open_in_high
chr4	82400000	82499999	chr4:82400000-82499999	0.62	0.376176	0.243824	more_open_in_high
chr22	29700000	29799999	chr22:29700000-29799999	0.68	0.438871	0.241129	more_open_in_high
chr7	133400000	133499999	chr7:133400000-133499999	0.42	0.31348	0.10652	more_open_in_high
chr6	165600000	165699999	chr6:165600000-165699999	0.64	0.388715	0.251285	more_open_in_high
chr17	36800000	36899999	chr17:36800000-36899999	0.56	0.435737	0.124263	more_open_in_high
chr1	36100000	36199999	chr1:36100000-36199999	0.54	0.45768	0.0823197	more_open_in_high
chr19	4500000	4599999	chr19:4500000-4599999	0.64	0.398119	0.241881	more_open_in_high
chr16	3800000	3899999	chr16:3800000-3899999	0.56	0.46395	0.0960502	more_open_in_high
chr16	2200000	2299999	chr16:2200000-2299999	0.56	0.394984	0.165016	more_open_in_high
chr17	19700000	19799999	chr17:19700000-19799999	0.62	0.451411	0.168589	more_open_in_high
chr16	24700000	24799999	chr16:24700000-24799999	0.56	0.442006	0.117994	more_open_in_high
chr7	27700000	27799999	chr7:27700000-27799999	0.66	0.432602	0.227398	more_open_in_high
chr2	238200000	238299999	chr2:238200000-238299999	0.48	0.498433	-0.0184326	more_open_in_low
chr10	119100000	119199999	chr10:119100000-119199999	0.36	0.473354	-0.113354	more_open_in_low
chr2	108700000	108799999	chr2:108700000-108799999	0.16	0.253918	-0.0939185	more_open_in_low
chr17	79800000	79899999	chr17:79800000-79899999	0.56	0.510972	0.0490282	more_open_in_high
chr5	178500000	178599999	chr5:178500000-178599999	0.6	0.366771	0.233229	more_open_in_high
chr17	7200000	7299999	chr17:7200000-7299999	0.72	0.445141	0.274859	more_open_in_high
chr15	40900000	40999999	chr15:40900000-40999999	0.66	0.357367	0.302633	more_open_in_high
chr4	165200000	165299999	chr4:165200000-165299999	0.32	0.435737	-0.115737	more_open_in_low
chr1	248800000	248899999	chr1:248800000-248899999	0.54	0.454545	0.0854545	more_open_in_high
chr2	171800000	171899999	chr2:171800000-171899999	0.3	0.322884	-0.022884	more_open_in_low
chr2	161100000	161199999	chr2:161100000-161199999	0.3	0.532915	-0.232915	more_open_in_low
chr1	32900000	32999999	chr1:32900000-32999999	0.56	0.467085	0.0929154	more_open_in_high
chr2	45800000	45899999	chr2:45800000-45899999	0.4	0.445141	-0.0451411	more_open_in_low
chr7	27100000	27199999	chr7:27100000-27199999	0.42	0.548589	-0.128589	more_open_in_low
chr12	54000000	54099999	chr12:54000000-54099999	0.5	0.498433	0.0015674	more_open_in_high
chr2	11100000	11199999	chr2:11100000-11199999	0.48	0.363636	0.116364	more_open_in_high
chr1	153900000	153999999	chr1:153900000-153999999	0.62	0.426332	0.193668	more_open_in_high
chr6	163900000	163999999	chr6:163900000-163999999	0.26	0.398119	-0.138119	more_open_in_low
chr6	30300000	30399999	chr6:30300000-30399999	0.58	0.354232	0.225768	more_open_in_high
chr9	135500000	135599999	chr9:135500000-135599999	0.64	0.394984	0.245016	more_open_in_high
chr1	39900000	39999999	chr1:39900000-39999999	0.48	0.432602	0.0473981	more_open_in_high
chr6	168500000	168599999	chr6:168500000-168599999	0.34	0.329154	0.0108464	more_open_in_high
chr8	122700000	122799999	chr8:122700000-122799999	0.64	0.404389	0.235611	more_open_in_high
chr2	241800000	241899999	chr2:241800000-241899999	0.58	0.404389	0.175611	more_open_in_high
chr10	129800000	129899999	chr10:129800000-129899999	0.46	0.351097	0.108903	more_open_in_high
chr19	43900000	43999999	chr19:43900000-43999999	0.64	0.495298	0.144702	more_open_in_high
chr22	18000000	18099999	chr22:18000000-18099999	0.56	0.401254	0.158746	more_open_in_high
chr22	17400000	17499999	chr22:17400000-17499999	0.76	0.442006	0.317994	more_open_in_high
chr12	69500000	69599999	chr12:69500000-69599999	0.52	0.363636	0.156364	more_open_in_high
chr3	49800000	49899999	chr3:49800000-49899999	0.58	0.451411	0.128589	more_open_in_high
chr2	62300000	62399999	chr2:62300000-62399999	0.36	0.448276	-0.0882759	more_open_in_low
chr1	235900000	235999999	chr1:235900000-235999999	0.32	0.344828	-0.0248276	more_open_in_low
chr2	1400000	1499999	chr2:1400000-1499999	0.32	0.398119	-0.0781191	more_open_in_low
chr16	1900000	1999999	chr16:1900000-1999999	0.7	0.460815	0.239185	more_open_in_high
chr15	83000000	83099999	chr15:83000000-83099999	0.62	0.454545	0.165455	more_open_in_high
chr1	156900000	156999999	chr1:156900000-156999999	0.76	0.432602	0.327398	more_open_in_high
chr1	52000000	52099999	chr1:52000000-52099999	0.66	0.416928	0.243072	more_open_in_high
chr19	49300000	49399999	chr19:49300000-49399999	0.68	0.404389	0.275611	more_open_in_high
chr5	65100000	65199999	chr5:65100000-65199999	0.46	0.366771	0.0932288	more_open_in_high
chr4	26000000	26099999	chr4:26000000-26099999	0.46	0.495298	-0.0352978	more_open_in_low
chr16	48300000	48399999	chr16:48300000-48399999	0.52	0.382445	0.137555	more_open_in_high
chr17	3800000	3899999	chr17:3800000-3899999	0.46	0.394984	0.0650157	more_open_in_high
chr18	3800000	3899999	chr18:3800000-3899999	0.18	0.354232	-0.174232	more_open_in_low
chr1	113800000	113899999	chr1:113800000-113899999	0.32	0.495298	-0.175298	more_open_in_low
chr2	121700000	121799999	chr2:121700000-121799999	0.6	0.376176	0.223824	more_open_in_high
chr17	9900000	9999999	chr17:9900000-9999999	0.62	0.388715	0.231285	more_open_in_high
chr11	2300000	2399999	chr11:2300000-2399999	0.48	0.479624	0.000376176	more_open_in_high
chr5	176800000	176899999	chr5:176800000-176899999	0.58	0.429467	0.150533	more_open_in_high
chr15	78600000	78699999	chr15:78600000-78699999	0.6	0.37931	0.22069	more_open_in_high
chr1	151000000	151099999	chr1:151000000-151099999	0.66	0.467085	0.192915	more_open_in_high
chr6	152300000	152399999	chr6:152300000-152399999	0.52	0.413793	0.106207	more_open_in_high
chr11	66200000	66299999	chr11:66200000-66299999	0.76	0.561129	0.198871	more_open_in_high
chr5	14900000	14999999	chr5:14900000-14999999	0.28	0.407524	-0.127524	more_open_in_low
chr1	46100000	46199999	chr1:46100000-46199999	0.54	0.482759	0.0572414	more_open_in_high
chr7	99500000	99599999	chr7:99500000-99599999	0.78	0.573668	0.206332	more_open_in_high
chr17	57700000	57799999	chr17:57700000-57799999	0.38	0.39185	-0.0118495	more_open_in_low
chr2	54800000	54899999	chr2:54800000-54899999	0.12	0.354232	-0.234232	more_open_in_low
chr1	209700000	209799999	chr1:209700000-209799999	0.5	0.504702	-0.00470219	more_open_in_low
chr10	42400000	42499999	chr10:42400000-42499999	0.64	0.429467	0.210533	more_open_in_high
chr2	47500000	47599999	chr2:47500000-47599999	0.62	0.46395	0.15605	more_open_in_high
chr5	173600000	173699999	chr5:173600000-173699999	0.52	0.37931	0.14069	more_open_in_high
chr5	140100000	140199999	chr5:140100000-140199999	0.54	0.39185	0.14815	more_open_in_high
chr2	117700000	117799999	chr2:117700000-117799999	0.62	0.482759	0.137241	more_open_in_high
chr7	150400000	150499999	chr7:150400000-150499999	0.5	0.454545	0.0454545	more_open_in_high
chr10	68800000	68899999	chr10:68800000-68899999	0.54	0.435737	0.104263	more_open_in_high
chr2	28500000	28599999	chr2:28500000-28599999	0.38	0.451411	-0.0714107	more_open_in_low
chr1	7900000	7999999	chr1:7900000-7999999	0.5	0.476489	0.023511	more_open_in_high
chr3	113500000	113599999	chr3:113500000-113599999	0.62	0.429467	0.190533	more_open_in_high
chr5	14700000	14799999	chr5:14700000-14799999	0.38	0.366771	0.0132288	more_open_in_high
chr3	14900000	14999999	chr3:14900000-14999999	0.6	0.394984	0.205016	more_open_in_high
chr16	57700000	57799999	chr16:57700000-57799999	0.64	0.398119	0.241881	more_open_in_high
chr1	171700000	171799999	chr1:171700000-171799999	0.5	0.45768	0.0423197	more_open_in_high
chr15	45100000	45199999	chr15:45100000-45199999	0.52	0.53605	-0.0160502	more_open_in_low
chr17	38800000	38899999	chr17:38800000-38899999	0.52	0.495298	0.0247022	more_open_in_high
chr17	42600000	42699999	chr17:42600000-42699999	0.7	0.551724	0.148276	more_open_in_high
chr7	101100000	101199999	chr7:101100000-101199999	0.74	0.448276	0.291724	more_open_in_high
chr18	26800000	26899999	chr18:26800000-26899999	0.52	0.410658	0.109342	more_open_in_high
chr7	92500000	92599999	chr7:92500000-92599999	0.5	0.310345	0.189655	more_open_in_high
chr4	8400000	8499999	chr4:8400000-8499999	0.58	0.376176	0.203824	more_open_in_high
chr19	40300000	40399999	chr19:40300000-40399999	0.76	0.394984	0.365016	more_open_in_high
chr2	222400000	222499999	chr2:222400000-222499999	0.6	0.485893	0.114107	more_open_in_high
chr17	79900000	79999999	chr17:79900000-79999999	0.52	0.39185	0.12815	more_open_in_high
chr1	247000000	247099999	chr1:247000000-247099999	0.72	0.589342	0.130658	more_open_in_high
chr5	134500000	134599999	chr5:134500000-134599999	0.46	0.551724	-0.0917241	more_open_in_low
chr17	73100000	73199999	chr17:73100000-73199999	0.72	0.554859	0.165141	more_open_in_high
chr11	69800000	69899999	chr11:69800000-69899999	0.62	0.448276	0.171724	more_open_in_high
chr6	134000000	134099999	chr6:134000000-134099999	0.5	0.401254	0.0987461	more_open_in_high
chr1	235600000	235699999	chr1:235600000-235699999	0.48	0.460815	0.019185	more_open_in_high
chr6	169500000	169599999	chr6:169500000-169599999	0.5	0.332288	0.167712	more_open_in_high
chr7	101300000	101399999	chr7:101300000-101399999	0.7	0.485893	0.214107	more_open_in_high
chr1	44800000	44899999	chr1:44800000-44899999	0.6	0.504702	0.0952978	more_open_in_high
chr1	6000000	6099999	chr1:6000000-6099999	0.48	0.398119	0.0818809	more_open_in_high
chr10	25900000	25999999	chr10:25900000-25999999	0.58	0.460815	0.119185	more_open_in_high
chr2	74300000	74399999	chr2:74300000-74399999	0.64	0.423197	0.216803	more_open_in_high
chr2	105400000	105499999	chr2:105400000-105499999	0.5	0.344828	0.155172	more_open_in_high
chr12	2800000	2899999	chr12:2800000-2899999	0.56	0.548589	0.0114107	more_open_in_high
chr12	120500000	120599999	chr12:120500000-120599999	0.66	0.442006	0.217994	more_open_in_high
chr1	66900000	66999999	chr1:66900000-66999999	0.64	0.38558	0.25442	more_open_in_high
chr16	85000000	85099999	chr16:85000000-85099999	0.58	0.38558	0.19442	more_open_in_high
chr1	184000000	184099999	chr1:184000000-184099999	0.68	0.501567	0.178433	more_open_in_high
chr16	15100000	15199999	chr16:15100000-15199999	1	1	0	more_open_in_high
chr8	47700000	47799999	chr8:47700000-47799999	0.68	0.467085	0.212915	more_open_in_high
chr16	66300000	66399999	chr16:66300000-66399999	0.52	0.435737	0.0842633	more_open_in_high
chr22	39800000	39899999	chr22:39800000-39899999	0.48	0.38558	0.0944201	more_open_in_high
chr1	147000000	147099999	chr1:147000000-147099999	0.48	0.489028	-0.00902821	more_open_in_low
chr13	25300000	25399999	chr13:25300000-25399999	0.6	0.410658	0.189342	more_open_in_high
chr19	400000	499999	chr19:400000-499999	0.68	0.37931	0.30069	more_open_in_high
chr8	58600000	58699999	chr8:58600000-58699999	0.54	0.435737	0.104263	more_open_in_high
chr1	55000000	55099999	chr1:55000000-55099999	0.56	0.416928	0.143072	more_open_in_high
chr1	172700000	172799999	chr1:172700000-172799999	0.52	0.429467	0.0905329	more_open_in_high
chr8	92000000	92099999	chr8:92000000-92099999	0.54	0.485893	0.0541066	more_open_in_high
chr6	33200000	33299999	chr6:33200000-33299999	0.64	0.416928	0.223072	more_open_in_high
chr11	56700000	56799999	chr11:56700000-56799999	0.5	0.492163	0.00783699	more_open_in_high
chr1	42900000	42999999	chr1:42900000-42999999	0.62	0.438871	0.181129	more_open_in_high
chr21	36000000	36099999	chr21:36000000-36099999	0.66	0.404389	0.255611	more_open_in_high
chr4	106300000	106399999	chr4:106300000-106399999	0.58	0.495298	0.0847022	more_open_in_high
chr20	37000000	37099999	chr20:37000000-37099999	0.72	0.413793	0.306207	more_open_in_high
chr12	38000000	38099999	chr12:38000000-38099999	0.5	0.347962	0.152038	more_open_in_high
chr1	161000000	161099999	chr1:161000000-161099999	0.72	0.454545	0.265455	more_open_in_high
chr1	235800000	235899999	chr1:235800000-235899999	0.36	0.369906	-0.00990596	more_open_in_low
chr6	32800000	32899999	chr6:32800000-32899999	0.56	0.470219	0.0897806	more_open_in_high
chr9	120800000	120899999	chr9:120800000-120899999	0.6	0.504702	0.0952978	more_open_in_high
chr5	167700000	167799999	chr5:167700000-167799999	0.32	0.394984	-0.0749843	more_open_in_low
chr16	69200000	69299999	chr16:69200000-69299999	0.58	0.413793	0.166207	more_open_in_high
chr8	143800000	143899999	chr8:143800000-143899999	0.56	0.369906	0.190094	more_open_in_high
chr10	132400000	132499999	chr10:132400000-132499999	0.5	0.388715	0.111285	more_open_in_high
chr10	23100000	23199999	chr10:23100000-23199999	0.62	0.529781	0.0902194	more_open_in_high
chr1	202300000	202399999	chr1:202300000-202399999	0.56	0.332288	0.227712	more_open_in_high
chr7	101200000	101299999	chr7:101200000-101299999	0.68	0.401254	0.278746	more_open_in_high
chr20	63300000	63399999	chr20:63300000-63399999	0.7	0.426332	0.273668	more_open_in_high
chr1	232900000	232999999	chr1:232900000-232999999	0.46	0.347962	0.112038	more_open_in_high
chr1	35100000	35199999	chr1:35100000-35199999	0.46	0.423197	0.0368025	more_open_in_high
chr5	134800000	134899999	chr5:134800000-134899999	0.52	0.288401	0.231599	more_open_in_high
chr15	101200000	101299999	chr15:101200000-101299999	0.4	0.45768	-0.0576803	more_open_in_low
chr8	51400000	51499999	chr8:51400000-51499999	0.54	0.347962	0.192038	more_open_in_high
chr1	65700000	65799999	chr1:65700000-65799999	0.64	0.517241	0.122759	more_open_in_high
chr12	12200000	12299999	chr12:12200000-12299999	0.68	0.451411	0.228589	more_open_in_high
chr9	127600000	127699999	chr9:127600000-127699999	0.58	0.407524	0.172476	more_open_in_high
chr12	75300000	75399999	chr12:75300000-75399999	0.66	0.498433	0.161567	more_open_in_high
chr13	97100000	97199999	chr13:97100000-97199999	0.58	0.442006	0.137994	more_open_in_high
chr16	1800000	1899999	chr16:1800000-1899999	0.62	0.38558	0.23442	more_open_in_high
chr17	32500000	32599999	chr17:32500000-32599999	0.68	0.485893	0.194107	more_open_in_high
chr11	108000000	108099999	chr11:108000000-108099999	0.52	0.344828	0.175172	more_open_in_high
chr4	188600000	188699999	chr4:188600000-188699999	0.48	0.442006	0.0379937	more_open_in_high
chr13	78600000	78699999	chr13:78600000-78699999	0.5	0.583072	-0.0830721	more_open_in_low
chr6	32900000	32999999	chr6:32900000-32999999	0.66	0.429467	0.230533	more_open_in_high
chr19	53600000	53699999	chr19:53600000-53699999	0.58	0.407524	0.172476	more_open_in_high
chr22	50500000	50599999	chr22:50500000-50599999	0.46	0.485893	-0.0258934	more_open_in_low
chr17	81400000	81499999	chr17:81400000-81499999	0.48	0.329154	0.150846	more_open_in_high
chr9	113400000	113499999	chr9:113400000-113499999	0.6	0.347962	0.252038	more_open_in_high
chr2	200800000	200899999	chr2:200800000-200899999	0.58	0.435737	0.144263	more_open_in_high
chr6	42900000	42999999	chr6:42900000-42999999	0.62	0.388715	0.231285	more_open_in_high
chr16	72000000	72099999	chr16:72000000-72099999	0.68	0.394984	0.285016	more_open_in_high
chr16	86300000	86399999	chr16:86300000-86399999	0.6	0.473354	0.126646	more_open_in_high
chr22	44900000	44999999	chr22:44900000-44999999	0.6	0.426332	0.173668	more_open_in_high
chr12	82900000	82999999	chr12:82900000-82999999	1	1	0	more_open_in_high
chr6	13400000	13499999	chr6:13400000-13499999	0.52	0.416928	0.103072	more_open_in_high
chr1	154600000	154699999	chr1:154600000-154699999	0.56	0.45768	0.10232	more_open_in_high
chr5	32700000	32799999	chr5:32700000-32799999	0.54	0.623824	-0.0838245	more_open_in_low
chr4	55500000	55599999	chr4:55500000-55599999	0.56	0.363636	0.196364	more_open_in_high
chr6	170200000	170299999	chr6:170200000-170299999	0.44	0.401254	0.0387461	more_open_in_high
chr5	141400000	141499999	chr5:141400000-141499999	0.5	0.532915	-0.0329154	more_open_in_low
chr17	44800000	44899999	chr17:44800000-44899999	0.52	0.398119	0.121881	more_open_in_high
chr7	100100000	100199999	chr7:100100000-100199999	0.72	0.467085	0.252915	more_open_in_high
chr5	161800000	161899999	chr5:161800000-161899999	0.84	0.595611	0.244389	more_open_in_high
chr5	37800000	37899999	chr5:37800000-37899999	0.42	0.448276	-0.0282759	more_open_in_low
chr13	71800000	71899999	chr13:71800000-71899999	0.62	0.479624	0.140376	more_open_in_high
chr1	93100000	93199999	chr1:93100000-93199999	0.38	0.269592	0.110408	more_open_in_high
chr1	231300000	231399999	chr1:231300000-231399999	0.64	0.426332	0.213668	more_open_in_high
chr2	119600000	119699999	chr2:119600000-119699999	0.64	0.492163	0.147837	more_open_in_high
chr5	400000	499999	chr5:400000-499999	0.56	0.426332	0.133668	more_open_in_high
chr18	62100000	62199999	chr18:62100000-62199999	0.54	0.507837	0.032163	more_open_in_high
chr16	84100000	84199999	chr16:84100000-84199999	0.62	0.401254	0.218746	more_open_in_high
chr13	33600000	33699999	chr13:33600000-33699999	0.64	0.473354	0.166646	more_open_in_high
chr1	119000000	119099999	chr1:119000000-119099999	0.3	0.583072	-0.283072	more_open_in_low
chr9	70400000	70499999	chr9:70400000-70499999	0.62	0.394984	0.225016	more_open_in_high
chr10	29600000	29699999	chr10:29600000-29699999	0.48	0.45768	0.0223197	more_open_in_high
chr12	111800000	111899999	chr12:111800000-111899999	0.66	0.351097	0.308903	more_open_in_high
chr6	41600000	41699999	chr6:41600000-41699999	0.54	0.507837	0.032163	more_open_in_high
chr13	99600000	99699999	chr13:99600000-99699999	0.4	0.398119	0.00188088	more_open_in_high
chr1	149800000	149899999	chr1:149800000-149899999	0.78	0.460815	0.319185	more_open_in_high
chr1	3100000	3199999	chr1:3100000-3199999	0.66	0.432602	0.227398	more_open_in_high
chr1	114700000	114799999	chr1:114700000-114799999	0.54	0.363636	0.176364	more_open_in_high
chr5	56400000	56499999	chr5:56400000-56499999	0.58	0.438871	0.141129	more_open_in_high
chr16	5500000	5599999	chr16:5500000-5599999	0.4	0.514107	-0.114107	more_open_in_low
chr6	131800000	131899999	chr6:131800000-131899999	0.38	0.426332	-0.0463323	more_open_in_low
chr7	156900000	156999999	chr7:156900000-156999999	0.54	0.388715	0.151285	more_open_in_high
chr7	5700000	5799999	chr7:5700000-5799999	0.52	0.404389	0.115611	more_open_in_high
chr17	60500000	60599999	chr17:60500000-60599999	0.46	0.435737	0.0242633	more_open_in_high
chr4	177200000	177299999	chr4:177200000-177299999	0.38	0.398119	-0.0181191	more_open_in_low
chr5	181000000	181099999	chr5:181000000-181099999	0.5	0.476489	0.023511	more_open_in_high
chr2	134800000	134899999	chr2:134800000-134899999	0.34	0.388715	-0.0487147	more_open_in_low
chr16	81700000	81799999	chr16:81700000-81799999	0.64	0.38558	0.25442	more_open_in_high
chr17	66300000	66399999	chr17:66300000-66399999	0.5	0.351097	0.148903	more_open_in_high
chr4	15300000	15399999	chr4:15300000-15399999	0.32	0.37931	-0.0593103	more_open_in_low
chr6	43400000	43499999	chr6:43400000-43499999	0.68	0.416928	0.263072	more_open_in_high
chr7	55000000	55099999	chr7:55000000-55099999	0.54	0.432602	0.107398	more_open_in_high
chr16	73100000	73199999	chr16:73100000-73199999	0.46	0.416928	0.0430721	more_open_in_high
chr18	63900000	63999999	chr18:63900000-63999999	0.56	0.413793	0.146207	more_open_in_high
chr16	27400000	27499999	chr16:27400000-27499999	0.64	0.510972	0.129028	more_open_in_high
chr4	4500000	4599999	chr4:4500000-4599999	0.58	0.407524	0.172476	more_open_in_high
chr2	25300000	25399999	chr2:25300000-25399999	0.6	0.413793	0.186207	more_open_in_high
chr13	110100000	110199999	chr13:110100000-110199999	0.4	0.351097	0.0489028	more_open_in_high
chr7	128400000	128499999	chr7:128400000-128499999	0.54	0.451411	0.0885893	more_open_in_high
chr3	50200000	50299999	chr3:50200000-50299999	0.66	0.451411	0.208589	more_open_in_high
chr2	209400000	209499999	chr2:209400000-209499999	0.56	0.410658	0.149342	more_open_in_high
chr20	10600000	10699999	chr20:10600000-10699999	0.66	0.445141	0.214859	more_open_in_high
chr5	73200000	73299999	chr5:73200000-73299999	0.42	0.557994	-0.137994	more_open_in_low
chr7	75800000	75899999	chr7:75800000-75899999	0.36	0.498433	-0.138433	more_open_in_low
chr7	150500000	150599999	chr7:150500000-150599999	0.5	0.413793	0.0862069	more_open_in_high
chr6	41300000	41399999	chr6:41300000-41399999	0.68	0.554859	0.125141	more_open_in_high
chr2	232500000	232599999	chr2:232500000-232599999	0.56	0.470219	0.0897806	more_open_in_high
chr6	31700000	31799999	chr6:31700000-31799999	0.5	0.442006	0.0579937	more_open_in_high
chr11	105000000	105099999	chr11:105000000-105099999	0.38	0.366771	0.0132288	more_open_in_high
chr10	94700000	94799999	chr10:94700000-94799999	0.2	0.404389	-0.204389	more_open_in_low
chr22	20900000	20999999	chr22:20900000-20999999	0.72	0.423197	0.296803	more_open_in_high
chr3	194100000	194199999	chr3:194100000-194199999	0.5	0.470219	0.0297806	more_open_in_high
chr7	66900000	66999999	chr7:66900000-66999999	0.62	0.369906	0.250094	more_open_in_high
chr10	93700000	93799999	chr10:93700000-93799999	0.44	0.514107	-0.0741066	more_open_in_low
chr20	3200000	3299999	chr20:3200000-3299999	0.66	0.442006	0.217994	more_open_in_high
chr3	71000000	71099999	chr3:71000000-71099999	0.32	0.586207	-0.266207	more_open_in_low
chr10	87800000	87899999	chr10:87800000-87899999	0.58	0.53605	0.0439498	more_open_in_high
chr3	41100000	41199999	chr3:41100000-41199999	0.5	0.278997	0.221003	more_open_in_high
chr16	87400000	87499999	chr16:87400000-87499999	0.44	0.420063	0.0199373	more_open_in_high
chr1	151200000	151299999	chr1:151200000-151299999	0.72	0.435737	0.284263	more_open_in_high
chr2	238000000	238099999	chr2:238000000-238099999	0.36	0.448276	-0.0882759	more_open_in_low
chr19	11500000	11599999	chr19:11500000-11599999	0.68	0.514107	0.165893	more_open_in_high
chr3	133100000	133199999	chr3:133100000-133199999	0.54	0.45768	0.0823197	more_open_in_high
chr1	15500000	15599999	chr1:15500000-15599999	0.5	0.539185	-0.039185	more_open_in_low
chr17	10000000	10099999	chr17:10000000-10099999	0.58	0.382445	0.197555	more_open_in_high
chr6	35700000	35799999	chr6:35700000-35799999	0.42	0.369906	0.050094	more_open_in_high
chr3	107900000	107999999	chr3:107900000-107999999	0.56	0.335423	0.224577	more_open_in_high
chr12	11200000	11299999	chr12:11200000-11299999	0.52	0.316614	0.203386	more_open_in_high
chr2	189600000	189699999	chr2:189600000-189699999	0.38	0.435737	-0.0557367	more_open_in_low
chr2	84900000	84999999	chr2:84900000-84999999	0.66	0.454545	0.205455	more_open_in_high
chr17	48000000	48099999	chr17:48000000-48099999	0.68	0.551724	0.128276	more_open_in_high
chr2	133400000	133499999	chr2:133400000-133499999	0.4	0.31348	0.0865204	more_open_in_high
chr6	166600000	166699999	chr6:166600000-166699999	0.46	0.319749	0.140251	more_open_in_high
chr7	53000000	53099999	chr7:53000000-53099999	0.26	0.467085	-0.207085	more_open_in_low
chr17	63600000	63699999	chr17:63600000-63699999	0.42	0.514107	-0.0941066	more_open_in_low
chr8	126200000	126299999	chr8:126200000-126299999	0.44	0.438871	0.00112853	more_open_in_high
chr17	7600000	7699999	chr17:7600000-7699999	0.64	0.435737	0.204263	more_open_in_high
chr4	182100000	182199999	chr4:182100000-182199999	0.48	0.489028	-0.00902821	more_open_in_low
chr13	42000000	42099999	chr13:42000000-42099999	0.54	0.423197	0.116803	more_open_in_high
chr7	6800000	6899999	chr7:6800000-6899999	0.6	0.398119	0.201881	more_open_in_high
chr2	203200000	203299999	chr2:203200000-203299999	0.54	0.37931	0.16069	more_open_in_high
chr2	3400000	3499999	chr2:3400000-3499999	0.52	0.354232	0.165768	more_open_in_high
chr5	140300000	140399999	chr5:140300000-140399999	0.58	0.448276	0.131724	more_open_in_high
chr1	226000000	226099999	chr1:226000000-226099999	0.5	0.413793	0.0862069	more_open_in_high
chr8	37500000	37599999	chr8:37500000-37599999	0.26	0.473354	-0.213354	more_open_in_low
chr13	113000000	113099999	chr13:113000000-113099999	0.36	0.322884	0.037116	more_open_in_high
chr21	33100000	33199999	chr21:33100000-33199999	0.58	0.407524	0.172476	more_open_in_high
chr5	172300000	172399999	chr5:172300000-172399999	0.36	0.454545	-0.0945455	more_open_in_low
chr8	64700000	64799999	chr8:64700000-64799999	0.78	0.617555	0.162445	more_open_in_high
chr1	52700000	52799999	chr1:52700000-52799999	0.6	0.507837	0.092163	more_open_in_high
chr17	76300000	76399999	chr17:76300000-76399999	0.62	0.366771	0.253229	more_open_in_high
chr16	67200000	67299999	chr16:67200000-67299999	0.66	0.398119	0.261881	more_open_in_high
chr13	114100000	114199999	chr13:114100000-114199999	0.56	0.335423	0.224577	more_open_in_high
chr6	31300000	31399999	chr6:31300000-31399999	0.64	0.539185	0.100815	more_open_in_high
chr3	9800000	9899999	chr3:9800000-9899999	0.66	0.407524	0.252476	more_open_in_high
chr16	10700000	10799999	chr16:10700000-10799999	0.58	0.38558	0.19442	more_open_in_high
chr12	53400000	53499999	chr12:53400000-53499999	0.68	0.420063	0.259937	more_open_in_high
chr13	40700000	40799999	chr13:40700000-40799999	0.46	0.420063	0.0399373	more_open_in_high
chr7	23200000	23299999	chr7:23200000-23299999	0.52	0.473354	0.0466458	more_open_in_high
chr5	136100000	136199999	chr5:136100000-136199999	0.7	0.548589	0.151411	more_open_in_high
chr2	68000000	68099999	chr2:68000000-68099999	0.56	0.382445	0.177555	more_open_in_high
chr2	174300000	174399999	chr2:174300000-174399999	0.34	0.53605	-0.19605	more_open_in_low
chr21	41900000	41999999	chr21:41900000-41999999	0.42	0.554859	-0.134859	more_open_in_low
chr17	48900000	48999999	chr17:48900000-48999999	0.76	0.489028	0.270972	more_open_in_high
chr7	99000000	99099999	chr7:99000000-99099999	0.58	0.394984	0.185016	more_open_in_high
chr10	127900000	127999999	chr10:127900000-127999999	0.34	0.351097	-0.0110972	more_open_in_low
chr16	4300000	4399999	chr16:4300000-4399999	0.7	0.423197	0.276803	more_open_in_high
chr2	43100000	43199999	chr2:43100000-43199999	0.48	0.489028	-0.00902821	more_open_in_low
chr7	4800000	4899999	chr7:4800000-4899999	0.52	0.410658	0.109342	more_open_in_high
chr2	199500000	199599999	chr2:199500000-199599999	0.32	0.401254	-0.0812539	more_open_in_low
chr2	133200000	133299999	chr2:133200000-133299999	0.56	0.351097	0.208903	more_open_in_high
chr13	98300000	98399999	chr13:98300000-98399999	0.3	0.388715	-0.0887147	more_open_in_low
chr2	208000000	208099999	chr2:208000000-208099999	0.64	0.426332	0.213668	more_open_in_high
chr17	38900000	38999999	chr17:38900000-38999999	0.82	0.561129	0.258871	more_open_in_high
chr10	28700000	28799999	chr10:28700000-28799999	0.54	0.426332	0.113668	more_open_in_high
chr1	48000000	48099999	chr1:48000000-48099999	0.56	0.388715	0.171285	more_open_in_high
chr17	82300000	82399999	chr17:82300000-82399999	0.64	0.376176	0.263824	more_open_in_high
chr13	78500000	78599999	chr13:78500000-78599999	0.4	0.520376	-0.120376	more_open_in_low
chr9	133500000	133599999	chr9:133500000-133599999	0.62	0.413793	0.206207	more_open_in_high
chr12	130400000	130499999	chr12:130400000-130499999	0.52	0.470219	0.0497806	more_open_in_high
chr5	145100000	145199999	chr5:145100000-145199999	0.52	0.460815	0.059185	more_open_in_high
chr1	8400000	8499999	chr1:8400000-8499999	0.48	0.420063	0.0599373	more_open_in_high
chr2	62100000	62199999	chr2:62100000-62199999	0.54	0.410658	0.129342	more_open_in_high
chr9	136300000	136399999	chr9:136300000-136399999	0.62	0.398119	0.221881	more_open_in_high
chr5	2500000	2599999	chr5:2500000-2599999	0.66	0.473354	0.186646	more_open_in_high
chr10	24700000	24799999	chr10:24700000-24799999	0.44	0.554859	-0.114859	more_open_in_low
chr2	130700000	130799999	chr2:130700000-130799999	0.64	0.473354	0.166646	more_open_in_high
chr8	9900000	9999999	chr8:9900000-9999999	0.68	0.548589	0.131411	more_open_in_high
chr3	6800000	6899999	chr3:6800000-6899999	0.68	0.545455	0.134545	more_open_in_high
chr3	75700000	75799999	chr3:75700000-75799999	0	0	0	more_open_in_high
chr1	161400000	161499999	chr1:161400000-161499999	0.8	0.467085	0.332915	more_open_in_high
chr10	132900000	132999999	chr10:132900000-132999999	0.7	0.401254	0.298746	more_open_in_high
chr6	163800000	163899999	chr6:163800000-163899999	0.26	0.426332	-0.166332	more_open_in_low
chr12	117900000	117999999	chr12:117900000-117999999	0.62	0.495298	0.124702	more_open_in_high
chr3	37800000	37899999	chr3:37800000-37899999	0.38	0.454545	-0.0745455	more_open_in_low
chr17	82000000	82099999	chr17:82000000-82099999	0.64	0.347962	0.292038	more_open_in_high
chr5	102200000	102299999	chr5:102200000-102299999	0.6	0.454545	0.145455	more_open_in_high
chr1	167000000	167099999	chr1:167000000-167099999	0.44	0.382445	0.0575549	more_open_in_high
chr13	43800000	43899999	chr13:43800000-43899999	0.64	0.517241	0.122759	more_open_in_high
chr9	101400000	101499999	chr9:101400000-101499999	0.46	0.426332	0.0336677	more_open_in_high
chr15	36700000	36799999	chr15:36700000-36799999	0.56	0.504702	0.0552978	more_open_in_high
chr2	218700000	218799999	chr2:218700000-218799999	0.56	0.592476	-0.0324765	more_open_in_low
chr3	48500000	48599999	chr3:48500000-48599999	0.64	0.495298	0.144702	more_open_in_high
chr2	190500000	190599999	chr2:190500000-190599999	0.62	0.45768	0.16232	more_open_in_high
chr8	134700000	134799999	chr8:134700000-134799999	0.56	0.451411	0.108589	more_open_in_high
chr8	11800000	11899999	chr8:11800000-11899999	0.48	0.410658	0.0693417	more_open_in_high
chr6	47700000	47799999	chr6:47700000-47799999	0.5	0.407524	0.0924765	more_open_in_high
chr10	27900000	27999999	chr10:27900000-27999999	0.48	0.373041	0.106959	more_open_in_high
chr10	130100000	130199999	chr10:130100000-130199999	0.48	0.416928	0.0630721	more_open_in_high
chr8	142800000	142899999	chr8:142800000-142899999	0.72	0.404389	0.315611	more_open_in_high
chr20	1700000	1799999	chr20:1700000-1799999	0.64	0.454545	0.185455	more_open_in_high
chr7	127500000	127599999	chr7:127500000-127599999	0.6	0.407524	0.192476	more_open_in_high
chr6	139700000	139799999	chr6:139700000-139799999	0.38	0.338558	0.041442	more_open_in_high
chr1	178500000	178599999	chr1:178500000-178599999	0.66	0.401254	0.258746	more_open_in_high
chr10	123000000	123099999	chr10:123000000-123099999	0.58	0.401254	0.178746	more_open_in_high
chr18	48400000	48499999	chr18:48400000-48499999	0.74	0.423197	0.316803	more_open_in_high
chr7	138800000	138899999	chr7:138800000-138899999	0.46	0.341693	0.118307	more_open_in_high
chr17	58300000	58399999	chr17:58300000-58399999	0.46	0.492163	-0.032163	more_open_in_low
chr4	121900000	121999999	chr4:121900000-121999999	0.58	0.445141	0.134859	more_open_in_high
chr12	52700000	52799999	chr12:52700000-52799999	0.46	0.520376	-0.0603762	more_open_in_low
chr1	228800000	228899999	chr1:228800000-228899999	0.38	0.376176	0.00382445	more_open_in_high
chr1	237700000	237799999	chr1:237700000-237799999	0.3	0.416928	-0.116928	more_open_in_low
chr1	112900000	112999999	chr1:112900000-112999999	0.5	0.394984	0.105016	more_open_in_high
chr12	132600000	132699999	chr12:132600000-132699999	0.6	0.388715	0.211285	more_open_in_high
chr5	118900000	118999999	chr5:118900000-118999999	0.52	0.435737	0.0842633	more_open_in_high
chr6	31900000	31999999	chr6:31900000-31999999	0.68	0.407524	0.272476	more_open_in_high
chr2	80300000	80399999	chr2:80300000-80399999	0.52	0.514107	0.00589342	more_open_in_high
chr2	23900000	23999999	chr2:23900000-23999999	0.54	0.507837	0.032163	more_open_in_high
chr10	101500000	101599999	chr10:101500000-101599999	0.5	0.432602	0.0673981	more_open_in_high
chr12	48900000	48999999	chr12:48900000-48999999	0.64	0.570533	0.0694671	more_open_in_high
chr3	100200000	100299999	chr3:100200000-100299999	0.64	0.413793	0.226207	more_open_in_high
chr22	39600000	39699999	chr22:39600000-39699999	0.44	0.442006	-0.00200627	more_open_in_low
chr4	183900000	183999999	chr4:183900000-183999999	0.68	0.473354	0.206646	more_open_in_high
chr19	40200000	40299999	chr19:40200000-40299999	0.82	0.432602	0.387398	more_open_in_high
chr1	59800000	59899999	chr1:59800000-59899999	0.52	0.479624	0.0403762	more_open_in_high
chr15	89600000	89699999	chr15:89600000-89699999	0.62	0.407524	0.212476	more_open_in_high
chr1	98000000	98099999	chr1:98000000-98099999	0.78	0.551724	0.228276	more_open_in_high
chr12	3400000	3499999	chr12:3400000-3499999	0.52	0.351097	0.168903	more_open_in_high
chr2	152400000	152499999	chr2:152400000-152499999	0.46	0.451411	0.00858934	more_open_in_high
chr6	36900000	36999999	chr6:36900000-36999999	0.62	0.316614	0.303386	more_open_in_high
chr5	151900000	151999999	chr5:151900000-151999999	0.62	0.423197	0.196803	more_open_in_high
chr10	3100000	3199999	chr10:3100000-3199999	0.46	0.39185	0.0681505	more_open_in_high
chr5	2000000	2099999	chr5:2000000-2099999	0.56	0.413793	0.146207	more_open_in_high
chr22	30500000	30599999	chr22:30500000-30599999	0.64	0.388715	0.251285	more_open_in_high
chr1	8200000	8299999	chr1:8200000-8299999	0.44	0.470219	-0.0302194	more_open_in_low
chr5	181200000	181299999	chr5:181200000-181299999	0.56	0.404389	0.155611	more_open_in_high
chr17	69600000	69699999	chr17:69600000-69699999	0.44	0.420063	0.0199373	more_open_in_high
chr13	113300000	113399999	chr13:113300000-113399999	0.56	0.366771	0.193229	more_open_in_high
chr12	10300000	10399999	chr12:10300000-10399999	0.32	0.454545	-0.134545	more_open_in_low
chr10	2400000	2499999	chr10:2400000-2499999	0.5	0.442006	0.0579937	more_open_in_high
chr1	12300000	12399999	chr1:12300000-12399999	0.5	0.454545	0.0454545	more_open_in_high
chr7	135100000	135199999	chr7:135100000-135199999	0.54	0.539185	0.000815047	more_open_in_high
chr12	31000000	31099999	chr12:31000000-31099999	0.46	0.394984	0.0650157	more_open_in_high
chr2	235500000	235599999	chr2:235500000-235599999	0.48	0.38558	0.0944201	more_open_in_high
chr15	49200000	49299999	chr15:49200000-49299999	0.72	0.727273	-0.00727273	more_open_in_low
chr13	48300000	48399999	chr13:48300000-48399999	0.52	0.423197	0.0968025	more_open_in_high
chr8	111600000	111699999	chr8:111600000-111699999	0.58	0.45768	0.12232	more_open_in_high
chr17	50200000	50299999	chr17:50200000-50299999	0.66	0.46395	0.19605	more_open_in_high
chr11	31800000	31899999	chr11:31800000-31899999	0.3	0.539185	-0.239185	more_open_in_low
chr3	134600000	134699999	chr3:134600000-134699999	0.5	0.454545	0.0454545	more_open_in_high
chr17	51100000	51199999	chr17:51100000-51199999	0.68	0.416928	0.263072	more_open_in_high
chr3	197700000	197799999	chr3:197700000-197799999	0.72	0.426332	0.293668	more_open_in_high
chr2	17900000	17999999	chr2:17900000-17999999	0.34	0.366771	-0.0267712	more_open_in_low
chr12	67500000	67599999	chr12:67500000-67599999	0.3	0.394984	-0.0949843	more_open_in_low
chr1	214600000	214699999	chr1:214600000-214699999	0.52	0.394984	0.125016	more_open_in_high
chr15	51900000	51999999	chr15:51900000-51999999	0.24	0.203762	0.0362382	more_open_in_high
chr5	142200000	142299999	chr5:142200000-142299999	0.32	0.507837	-0.187837	more_open_in_low
chr8	66900000	66999999	chr8:66900000-66999999	0.48	0.526646	-0.0466458	more_open_in_low
chr12	55900000	55999999	chr12:55900000-55999999	0.7	0.416928	0.283072	more_open_in_high
chr1	42700000	42799999	chr1:42700000-42799999	0.56	0.495298	0.0647022	more_open_in_high
chr4	139100000	139199999	chr4:139100000-139199999	0.34	0.304075	0.0359248	more_open_in_high
chr9	97900000	97999999	chr9:97900000-97999999	0.64	0.416928	0.223072	more_open_in_high
chr4	186200000	186299999	chr4:186200000-186299999	0.46	0.369906	0.090094	more_open_in_high
chr19	14500000	14599999	chr19:14500000-14599999	0.52	0.410658	0.109342	more_open_in_high
chr14	49600000	49699999	chr14:49600000-49699999	0.48	0.501567	-0.0215674	more_open_in_low
chr12	50200000	50299999	chr12:50200000-50299999	0.46	0.448276	0.0117241	more_open_in_high
chr3	23800000	23899999	chr3:23800000-23899999	0.52	0.335423	0.184577	more_open_in_high
chr5	168500000	168599999	chr5:168500000-168599999	0.72	0.473354	0.246646	more_open_in_high
chr16	4000000	4099999	chr16:4000000-4099999	0.54	0.467085	0.0729154	more_open_in_high
chr16	5000000	5099999	chr16:5000000-5099999	0.66	0.363636	0.296364	more_open_in_high
chr11	44300000	44399999	chr11:44300000-44399999	0.52	0.561129	-0.0411285	more_open_in_low
chr17	8400000	8499999	chr17:8400000-8499999	0.44	0.420063	0.0199373	more_open_in_high
chr1	170800000	170899999	chr1:170800000-170899999	0.28	0.448276	-0.168276	more_open_in_low
chr17	7400000	7499999	chr17:7400000-7499999	0.52	0.482759	0.0372414	more_open_in_high
chr3	67500000	67599999	chr3:67500000-67599999	0.52	0.347962	0.172038	more_open_in_high
chr1	155600000	155699999	chr1:155600000-155699999	0.52	0.435737	0.0842633	more_open_in_high
chr10	46000000	46099999	chr10:46000000-46099999	0.48	0.501567	-0.0215674	more_open_in_low
chr5	179800000	179899999	chr5:179800000-179899999	0.6	0.394984	0.205016	more_open_in_high
chr6	170100000	170199999	chr6:170100000-170199999	0.46	0.357367	0.102633	more_open_in_high
chr17	39400000	39499999	chr17:39400000-39499999	0.42	0.429467	-0.00946708	more_open_in_low
chr1	84600000	84699999	chr1:84600000-84699999	0.5	0.404389	0.0956113	more_open_in_high
chr15	36600000	36699999	chr15:36600000-36699999	0.4	0.398119	0.00188088	more_open_in_high
chr1	1200000	1299999	chr1:1200000-1299999	0.52	0.438871	0.0811285	more_open_in_high
chr8	30900000	30999999	chr8:30900000-30999999	0.58	0.394984	0.185016	more_open_in_high
chr17	44300000	44399999	chr17:44300000-44399999	0.68	0.438871	0.241129	more_open_in_high
chr22	50300000	50399999	chr22:50300000-50399999	0.38	0.476489	-0.096489	more_open_in_low
chr3	99400000	99499999	chr3:99400000-99499999	0.34	0.241379	0.0986207	more_open_in_high
chr1	23000000	23099999	chr1:23000000-23099999	0.68	0.37931	0.30069	more_open_in_high
chr14	69400000	69499999	chr14:69400000-69499999	0.58	0.454545	0.125455	more_open_in_high
chr22	23300000	23399999	chr22:23300000-23399999	0.62	0.46395	0.15605	more_open_in_high
chr1	1700000	1799999	chr1:1700000-1799999	0.52	0.470219	0.0497806	more_open_in_high
chr15	99600000	99699999	chr15:99600000-99699999	0.18	0.159875	0.0201254	more_open_in_high
chr19	48800000	48899999	chr19:48800000-48899999	0.6	0.401254	0.198746	more_open_in_high
chr7	125100000	125199999	chr7:125100000-125199999	0.12	0.134796	-0.0147962	more_open_in_low
chr12	131500000	131599999	chr12:131500000-131599999	0.68	0.426332	0.253668	more_open_in_high
chr6	126300000	126399999	chr6:126300000-126399999	0.56	0.460815	0.099185	more_open_in_high
chr1	100800000	100899999	chr1:100800000-100899999	0.52	0.410658	0.109342	more_open_in_high
chr3	39400000	39499999	chr3:39400000-39499999	0.42	0.401254	0.0187461	more_open_in_high
chr17	41300000	41399999	chr17:41300000-41399999	0.42	0.398119	0.0218809	more_open_in_high
chr2	227800000	227899999	chr2:227800000-227899999	0.68	0.579937	0.100063	more_open_in_high
chr8	54300000	54399999	chr8:54300000-54399999	0.62	0.460815	0.159185	more_open_in_high
chr5	1000000	1099999	chr5:1000000-1099999	0.44	0.341693	0.0983072	more_open_in_high
chr1	228300000	228399999	chr1:228300000-228399999	0.58	0.423197	0.156803	more_open_in_high
chr4	157100000	157199999	chr4:157100000-157199999	0.26	0.288401	-0.0284013	more_open_in_low
chr2	212900000	212999999	chr2:212900000-212999999	0.46	0.473354	-0.0133542	more_open_in_low
chr15	51000000	51099999	chr15:51000000-51099999	0.72	0.564263	0.155737	more_open_in_high
chr12	113200000	113299999	chr12:113200000-113299999	0.4	0.432602	-0.0326019	more_open_in_low
chr15	67500000	67599999	chr15:67500000-67599999	0.6	0.373041	0.226959	more_open_in_high
chr1	214400000	214499999	chr1:214400000-214499999	0.74	0.467085	0.272915	more_open_in_high
chr12	20300000	20399999	chr12:20300000-20399999	0.74	0.583072	0.156928	more_open_in_high
chr15	67900000	67999999	chr15:67900000-67999999	0.62	0.479624	0.140376	more_open_in_high
chr2	96500000	96599999	chr2:96500000-96599999	0.52	0.423197	0.0968025	more_open_in_high
chr1	3400000	3499999	chr1:3400000-3499999	0.54	0.442006	0.0979937	more_open_in_high
chr16	85700000	85799999	chr16:85700000-85799999	0.5	0.432602	0.0673981	more_open_in_high
chr2	64600000	64699999	chr2:64600000-64699999	0.48	0.517241	-0.0372414	more_open_in_low
chr5	139600000	139699999	chr5:139600000-139699999	0.54	0.520376	0.0196238	more_open_in_high
chr1	52500000	52599999	chr1:52500000-52599999	0.48	0.341693	0.138307	more_open_in_high
chr3	184100000	184199999	chr3:184100000-184199999	0.64	0.45768	0.18232	more_open_in_high
chr10	120800000	120899999	chr10:120800000-120899999	0.58	0.413793	0.166207	more_open_in_high
chr10	101200000	101299999	chr10:101200000-101299999	0.46	0.520376	-0.0603762	more_open_in_low
chr1	89600000	89699999	chr1:89600000-89699999	0.56	0.507837	0.052163	more_open_in_high
chr11	102100000	102199999	chr11:102100000-102199999	0.7	0.45768	0.24232	more_open_in_high
chr16	88100000	88199999	chr16:88100000-88199999	0.7	0.388715	0.311285	more_open_in_high
chr17	32900000	32999999	chr17:32900000-32999999	0.54	0.407524	0.132476	more_open_in_high
chr2	113600000	113699999	chr2:113600000-113699999	0.46	0.442006	0.0179937	more_open_in_high
chr5	127200000	127299999	chr5:127200000-127299999	0.66	0.567398	0.0926019	more_open_in_high
chr7	4700000	4799999	chr7:4700000-4799999	0.6	0.39185	0.20815	more_open_in_high
chr1	27600000	27699999	chr1:27600000-27699999	0.5	0.45768	0.0423197	more_open_in_high
chr1	112600000	112699999	chr1:112600000-112699999	0.58	0.432602	0.147398	more_open_in_high
chr1	18600000	18699999	chr1:18600000-18699999	0.54	0.532915	0.00708464	more_open_in_high
chr8	7300000	7399999	chr8:7300000-7399999	0.64	0.576803	0.0631975	more_open_in_high
chr21	28900000	28999999	chr21:28900000-28999999	0.74	0.420063	0.319937	more_open_in_high
chr16	3700000	3799999	chr16:3700000-3799999	0.7	0.388715	0.311285	more_open_in_high
chr9	108800000	108899999	chr9:108800000-108899999	0.5	0.37931	0.12069	more_open_in_high
chr6	26500000	26599999	chr6:26500000-26599999	0.66	0.532915	0.127085	more_open_in_high
chr12	48800000	48899999	chr12:48800000-48899999	0.6	0.39185	0.20815	more_open_in_high
chr1	113100000	113199999	chr1:113100000-113199999	0.46	0.429467	0.0305329	more_open_in_high
chr3	194600000	194699999	chr3:194600000-194699999	0.68	0.554859	0.125141	more_open_in_high
chr1	115800000	115899999	chr1:115800000-115899999	0.6	0.570533	0.0294671	more_open_in_high
chr3	48900000	48999999	chr3:48900000-48999999	0.66	0.595611	0.0643887	more_open_in_high
chr2	37200000	37299999	chr2:37200000-37299999	0.3	0.39185	-0.0918495	more_open_in_low
chr1	52600000	52699999	chr1:52600000-52699999	0.7	0.583072	0.116928	more_open_in_high
chr4	130000000	130099999	chr4:130000000-130099999	0.38	0.492163	-0.112163	more_open_in_low
chr11	125600000	125699999	chr11:125600000-125699999	0.52	0.407524	0.112476	more_open_in_high
chr3	118900000	118999999	chr3:118900000-118999999	0.28	0.445141	-0.165141	more_open_in_low
chr17	80400000	80499999	chr17:80400000-80499999	0.7	0.426332	0.273668	more_open_in_high
chr1	186200000	186299999	chr1:186200000-186299999	0.36	0.401254	-0.0412539	more_open_in_low
chr17	1400000	1499999	chr17:1400000-1499999	0.56	0.460815	0.099185	more_open_in_high
chr7	99400000	99499999	chr7:99400000-99499999	0.6	0.404389	0.195611	more_open_in_high
chr15	40500000	40599999	chr15:40500000-40599999	0.66	0.416928	0.243072	more_open_in_high
chr1	26500000	26599999	chr1:26500000-26599999	0.5	0.482759	0.0172414	more_open_in_high
chr12	109900000	109999999	chr12:109900000-109999999	0.36	0.354232	0.00576803	more_open_in_high
chr12	62800000	62899999	chr12:62800000-62899999	0.62	0.482759	0.137241	more_open_in_high
chr1	160400000	160499999	chr1:160400000-160499999	0.7	0.451411	0.248589	more_open_in_high
chr6	25600000	25699999	chr6:25600000-25699999	0.78	0.489028	0.290972	more_open_in_high
chr1	101900000	101999999	chr1:101900000-101999999	0.68	0.573668	0.106332	more_open_in_high
chr1	43100000	43199999	chr1:43100000-43199999	0.82	0.658307	0.161693	more_open_in_high
chr13	73000000	73099999	chr13:73000000-73099999	0.74	0.448276	0.291724	more_open_in_high
chr8	500000	599999	chr8:500000-599999	0.5	0.38558	0.11442	more_open_in_high
chr5	159300000	159399999	chr5:159300000-159399999	0.54	0.45768	0.0823197	more_open_in_high
chr18	75000000	75099999	chr18:75000000-75099999	0.4	0.260188	0.139812	more_open_in_high
chr17	1900000	1999999	chr17:1900000-1999999	0.62	0.38558	0.23442	more_open_in_high
chr10	112200000	112299999	chr10:112200000-112299999	0.48	0.451411	0.0285893	more_open_in_high
chr12	48500000	48599999	chr12:48500000-48599999	0.5	0.341693	0.158307	more_open_in_high
chr2	148600000	148699999	chr2:148600000-148699999	0.52	0.398119	0.121881	more_open_in_high
chr12	45000000	45099999	chr12:45000000-45099999	0.62	0.510972	0.109028	more_open_in_high
chr6	33000000	33099999	chr6:33000000-33099999	0.58	0.39185	0.18815	more_open_in_high
chr1	26800000	26899999	chr1:26800000-26899999	0.62	0.45768	0.16232	more_open_in_high
chr1	241600000	241699999	chr1:241600000-241699999	0.56	0.401254	0.158746	more_open_in_high
chr3	15400000	15499999	chr3:15400000-15499999	0.5	0.373041	0.126959	more_open_in_high
chr15	30600000	30699999	chr15:30600000-30699999	0	0	0	more_open_in_high
chr1	204200000	204299999	chr1:204200000-204299999	0.7	0.454545	0.245455	more_open_in_high
chr4	154300000	154399999	chr4:154300000-154399999	0.52	0.507837	0.012163	more_open_in_high
chr5	43100000	43199999	chr5:43100000-43199999	0.6	0.416928	0.183072	more_open_in_high
chr6	150800000	150899999	chr6:150800000-150899999	0.6	0.46395	0.13605	more_open_in_high
chr1	7700000	7799999	chr1:7700000-7799999	0.44	0.432602	0.00739812	more_open_in_high
chr2	70900000	70999999	chr2:70900000-70999999	0.46	0.520376	-0.0603762	more_open_in_low
chr2	230900000	230999999	chr2:230900000-230999999	0.48	0.39185	0.0881505	more_open_in_high
chr2	46500000	46599999	chr2:46500000-46599999	0.5	0.401254	0.0987461	more_open_in_high
chr10	10500000	10599999	chr10:10500000-10599999	0.64	0.507837	0.132163	more_open_in_high
chr3	34000000	34099999	chr3:34000000-34099999	0.52	0.376176	0.143824	more_open_in_high
chr5	68200000	68299999	chr5:68200000-68299999	0.52	0.617555	-0.0975549	more_open_in_low
chr2	1900000	1999999	chr2:1900000-1999999	0.54	0.460815	0.079185	more_open_in_high
chr6	91400000	91499999	chr6:91400000-91499999	0.34	0.438871	-0.0988715	more_open_in_low
chr7	135200000	135299999	chr7:135200000-135299999	0.54	0.357367	0.182633	more_open_in_high
chr10	23200000	23299999	chr10:23200000-23299999	0.56	0.54232	0.0176803	more_open_in_high
chr15	63600000	63699999	chr15:63600000-63699999	0.7	0.407524	0.292476	more_open_in_high
chr2	36400000	36499999	chr2:36400000-36499999	0.62	0.420063	0.199937	more_open_in_high
chr2	120800000	120899999	chr2:120800000-120899999	0.26	0.407524	-0.147524	more_open_in_low
chr1	201000000	201099999	chr1:201000000-201099999	0.54	0.360502	0.179498	more_open_in_high
chr3	132000000	132099999	chr3:132000000-132099999	0.68	0.479624	0.200376	more_open_in_high
chr13	94700000	94799999	chr13:94700000-94799999	0.62	0.526646	0.0933542	more_open_in_high
chr5	123500000	123599999	chr5:123500000-123599999	0.62	0.485893	0.134107	more_open_in_high
chr9	104900000	104999999	chr9:104900000-104999999	0.6	0.423197	0.176803	more_open_in_high
chr1	3300000	3399999	chr1:3300000-3399999	0.6	0.45768	0.14232	more_open_in_high
chr5	24600000	24699999	chr5:24600000-24699999	0.76	0.586207	0.173793	more_open_in_high
chr1	42000000	42099999	chr1:42000000-42099999	0.56	0.347962	0.212038	more_open_in_high
chr8	48500000	48599999	chr8:48500000-48599999	0.46	0.551724	-0.0917241	more_open_in_low
chr1	16200000	16299999	chr1:16200000-16299999	0.48	0.561129	-0.0811285	more_open_in_low
chr1	40300000	40399999	chr1:40300000-40399999	0.6	0.482759	0.117241	more_open_in_high
chr5	150700000	150799999	chr5:150700000-150799999	0.72	0.454545	0.265455	more_open_in_high
chr5	80400000	80499999	chr5:80400000-80499999	0.48	0.38558	0.0944201	more_open_in_high
chr16	24300000	24399999	chr16:24300000-24399999	0.58	0.423197	0.156803	more_open_in_high
chr16	2400000	2499999	chr16:2400000-2499999	0.6	0.398119	0.201881	more_open_in_high
chr4	189000000	189099999	chr4:189000000-189099999	0.28	0.366771	-0.0867712	more_open_in_low
chr4	103000000	103099999	chr4:103000000-103099999	0.6	0.404389	0.195611	more_open_in_high
chr1	33300000	33399999	chr1:33300000-33399999	0.48	0.460815	0.019185	more_open_in_high
chr5	140700000	140799999	chr5:140700000-140799999	0.56	0.539185	0.020815	more_open_in_high
chr1	13800000	13899999	chr1:13800000-13899999	0.38	0.438871	-0.0588715	more_open_in_low
chr1	5900000	5999999	chr1:5900000-5999999	0.36	0.398119	-0.0381191	more_open_in_low
chr1	45600000	45699999	chr1:45600000-45699999	0.46	0.394984	0.0650157	more_open_in_high
chr14	22900000	22999999	chr14:22900000-22999999	0.56	0.451411	0.108589	more_open_in_high
chr6	17900000	17999999	chr6:17900000-17999999	0.68	0.470219	0.209781	more_open_in_high
chr4	169600000	169699999	chr4:169600000-169699999	0.28	0.23511	0.0448903	more_open_in_high
chr7	3300000	3399999	chr7:3300000-3399999	0.32	0.46395	-0.14395	more_open_in_low
chr8	98800000	98899999	chr8:98800000-98899999	0.56	0.369906	0.190094	more_open_in_high
chr5	141600000	141699999	chr5:141600000-141699999	0.66	0.523511	0.136489	more_open_in_high
chr8	900000	999999	chr8:900000-999999	0.56	0.398119	0.161881	more_open_in_high
chr3	57500000	57599999	chr3:57500000-57599999	0.7	0.442006	0.257994	more_open_in_high
chr13	33000000	33099999	chr13:33000000-33099999	0.54	0.454545	0.0854545	more_open_in_high
chr9	130400000	130499999	chr9:130400000-130499999	0.54	0.37931	0.16069	more_open_in_high
chr6	2400000	2499999	chr6:2400000-2499999	0.42	0.288401	0.131599	more_open_in_high
chr6	166100000	166199999	chr6:166100000-166199999	0.62	0.545455	0.0745455	more_open_in_high
chr15	82700000	82799999	chr15:82700000-82799999	0.62	0.332288	0.287712	more_open_in_high
chr4	173500000	173599999	chr4:173500000-173599999	0.44	0.545455	-0.105455	more_open_in_low
chr4	1200000	1299999	chr4:1200000-1299999	0.3	0.423197	-0.123197	more_open_in_low
chr13	43400000	43499999	chr13:43400000-43499999	0.46	0.366771	0.0932288	more_open_in_high
chr7	137800000	137899999	chr7:137800000-137899999	0.58	0.413793	0.166207	more_open_in_high
chr5	139400000	139499999	chr5:139400000-139499999	0.5	0.489028	0.0109718	more_open_in_high
chr10	68900000	68999999	chr10:68900000-68999999	0.68	0.501567	0.178433	more_open_in_high
chr6	34000000	34099999	chr6:34000000-34099999	0.62	0.360502	0.259498	more_open_in_high
chr17	31500000	31599999	chr17:31500000-31599999	0.5	0.435737	0.0642633	more_open_in_high
chr20	48300000	48399999	chr20:48300000-48399999	0.48	0.407524	0.0724765	more_open_in_high
chr6	44200000	44299999	chr6:44200000-44299999	0.64	0.507837	0.132163	more_open_in_high
chr22	38700000	38799999	chr22:38700000-38799999	0.6	0.451411	0.148589	more_open_in_high
chr6	44100000	44199999	chr6:44100000-44199999	0.76	0.454545	0.305455	more_open_in_high
chr6	148400000	148499999	chr6:148400000-148499999	0.58	0.37931	0.20069	more_open_in_high
chr7	41300000	41399999	chr7:41300000-41399999	0.66	0.388715	0.271285	more_open_in_high
chr20	62100000	62199999	chr20:62100000-62199999	0.5	0.39185	0.10815	more_open_in_high
chr7	2200000	2299999	chr7:2200000-2299999	0.5	0.413793	0.0862069	more_open_in_high
chr1	119300000	119399999	chr1:119300000-119399999	0.46	0.489028	-0.0290282	more_open_in_low
chr4	125600000	125699999	chr4:125600000-125699999	0	0	0	more_open_in_high
chr8	23000000	23099999	chr8:23000000-23099999	0.48	0.557994	-0.0779937	more_open_in_low
chr14	64300000	64399999	chr14:64300000-64399999	0.58	0.451411	0.128589	more_open_in_high
chr3	120300000	120399999	chr3:120300000-120399999	0.52	0.344828	0.175172	more_open_in_high
chr2	10400000	10499999	chr2:10400000-10499999	0.5	0.373041	0.126959	more_open_in_high
chr3	170600000	170699999	chr3:170600000-170699999	0.58	0.376176	0.203824	more_open_in_high
chr16	87600000	87699999	chr16:87600000-87699999	0.7	0.432602	0.267398	more_open_in_high
chr13	98200000	98299999	chr13:98200000-98299999	0.46	0.363636	0.0963636	more_open_in_high
chr10	89700000	89799999	chr10:89700000-89799999	0.32	0.231975	0.0880251	more_open_in_high
chr3	141800000	141899999	chr3:141800000-141899999	0.52	0.363636	0.156364	more_open_in_high
chr3	60600000	60699999	chr3:60600000-60699999	0.18	0.363636	-0.183636	more_open_in_low
chr4	88200000	88299999	chr4:88200000-88299999	0.28	0.310345	-0.0303448	more_open_in_low
chr5	53100000	53199999	chr5:53100000-53199999	0.54	0.404389	0.135611	more_open_in_high
chr16	86500000	86599999	chr16:86500000-86599999	0.62	0.485893	0.134107	more_open_in_high
chr1	56400000	56499999	chr1:56400000-56499999	0.6	0.37931	0.22069	more_open_in_high
chr9	34300000	34399999	chr9:34300000-34399999	0.62	0.45768	0.16232	more_open_in_high
chr8	47600000	47699999	chr8:47600000-47699999	0.56	0.479624	0.0803762	more_open_in_high
chr13	112000000	112099999	chr13:112000000-112099999	0.56	0.489028	0.0709718	more_open_in_high
chr17	17700000	17799999	chr17:17700000-17799999	0.66	0.460815	0.199185	more_open_in_high
chr1	3600000	3699999	chr1:3600000-3699999	0.56	0.429467	0.130533	more_open_in_high
chr1	248100000	248199999	chr1:248100000-248199999	0.64	0.426332	0.213668	more_open_in_high
chr6	149400000	149499999	chr6:149400000-149499999	0.48	0.504702	-0.0247022	more_open_in_low
chr1	38400000	38499999	chr1:38400000-38499999	0.64	0.438871	0.201129	more_open_in_high
chr16	87500000	87599999	chr16:87500000-87599999	0.56	0.460815	0.099185	more_open_in_high
chr7	98100000	98199999	chr7:98100000-98199999	0.64	0.401254	0.238746	more_open_in_high
chr10	124400000	124499999	chr10:124400000-124499999	0.5	0.476489	0.023511	more_open_in_high
chr6	122600000	122699999	chr6:122600000-122699999	0.42	0.426332	-0.00633229	more_open_in_low
chr2	29800000	29899999	chr2:29800000-29899999	0.5	0.357367	0.142633	more_open_in_high
chr15	52700000	52799999	chr15:52700000-52799999	0.58	0.520376	0.0596238	more_open_in_high
chr1	115900000	115999999	chr1:115900000-115999999	0.44	0.338558	0.101442	more_open_in_high
chr14	73600000	73699999	chr14:73600000-73699999	0.6	0.467085	0.132915	more_open_in_high
chr2	178500000	178599999	chr2:178500000-178599999	0.26	0.442006	-0.182006	more_open_in_low
chr11	57200000	57299999	chr11:57200000-57299999	0.58	0.504702	0.0752978	more_open_in_high
chr1	154200000	154299999	chr1:154200000-154299999	0.62	0.442006	0.177994	more_open_in_high
chr10	112800000	112899999	chr10:112800000-112899999	0.42	0.401254	0.0187461	more_open_in_high
chr2	177900000	177999999	chr2:177900000-177999999	0.46	0.454545	0.00545455	more_open_in_high
chr6	116400000	116499999	chr6:116400000-116499999	0.48	0.454545	0.0254545	more_open_in_high
chr15	43800000	43899999	chr15:43800000-43899999	0.58	0.498433	0.0815674	more_open_in_high
chr8	8700000	8799999	chr8:8700000-8799999	0.58	0.492163	0.087837	more_open_in_high
chr3	196900000	196999999	chr3:196900000-196999999	0.7	0.504702	0.195298	more_open_in_high
chr16	70500000	70599999	chr16:70500000-70599999	0.58	0.420063	0.159937	more_open_in_high
chr3	176500000	176599999	chr3:176500000-176599999	0.34	0.426332	-0.0863323	more_open_in_low
chr3	72700000	72799999	chr3:72700000-72799999	0.6	0.363636	0.236364	more_open_in_high
chr7	42900000	42999999	chr7:42900000-42999999	0.72	0.394984	0.325016	more_open_in_high
chr5	175400000	175499999	chr5:175400000-175499999	0.62	0.554859	0.0651411	more_open_in_high
chr2	9800000	9899999	chr2:9800000-9899999	0.62	0.423197	0.196803	more_open_in_high
chr17	28300000	28399999	chr17:28300000-28399999	0.64	0.404389	0.235611	more_open_in_high
chr2	218600000	218699999	chr2:218600000-218699999	0.64	0.429467	0.210533	more_open_in_high
chr16	72700000	72799999	chr16:72700000-72799999	0.4	0.561129	-0.161129	more_open_in_low
chr2	136400000	136499999	chr2:136400000-136499999	0.5	0.438871	0.0611285	more_open_in_high
chr13	30400000	30499999	chr13:30400000-30499999	0.5	0.435737	0.0642633	more_open_in_high
chr3	51600000	51699999	chr3:51600000-51699999	0.42	0.476489	-0.056489	more_open_in_low
chr5	177500000	177599999	chr5:177500000-177599999	0.6	0.438871	0.161129	more_open_in_high
chr10	1600000	1699999	chr10:1600000-1699999	0.48	0.376176	0.103824	more_open_in_high
chr15	74200000	74299999	chr15:74200000-74299999	0.62	0.416928	0.203072	more_open_in_high
chr1	230300000	230399999	chr1:230300000-230399999	0.36	0.338558	0.021442	more_open_in_high
chr5	141500000	141599999	chr5:141500000-141599999	0.64	0.61442	0.0255799	more_open_in_high
chr13	97400000	97499999	chr13:97400000-97499999	0.6	0.407524	0.192476	more_open_in_high
chr5	128900000	128999999	chr5:128900000-128999999	0.64	0.626959	0.0130408	more_open_in_high
chr7	1700000	1799999	chr7:1700000-1799999	0.54	0.404389	0.135611	more_open_in_high
chr2	172100000	172199999	chr2:172100000-172199999	0.44	0.526646	-0.0866458	more_open_in_low
chr2	132200000	132299999	chr2:132200000-132299999	0.64	0.442006	0.197994	more_open_in_high
chr7	127200000	127299999	chr7:127200000-127299999	0.64	0.454545	0.185455	more_open_in_high
chr5	38200000	38299999	chr5:38200000-38299999	0.76	0.489028	0.270972	more_open_in_high
chr3	49600000	49699999	chr3:49600000-49699999	0.58	0.366771	0.213229	more_open_in_high
chr5	172200000	172299999	chr5:172200000-172299999	0.42	0.426332	-0.00633229	more_open_in_low
chr2	44700000	44799999	chr2:44700000-44799999	0.56	0.429467	0.130533	more_open_in_high
chr1	110400000	110499999	chr1:110400000-110499999	0.44	0.38558	0.0544201	more_open_in_high
chr13	28600000	28699999	chr13:28600000-28699999	0.66	0.426332	0.233668	more_open_in_high
chr6	167300000	167399999	chr6:167300000-167399999	0.5	0.38558	0.11442	more_open_in_high
chr20	36800000	36899999	chr20:36800000-36899999	0.62	0.398119	0.221881	more_open_in_high
chr3	138800000	138899999	chr3:138800000-138899999	0.56	0.404389	0.155611	more_open_in_high
chr3	58000000	58099999	chr3:58000000-58099999	0.48	0.46395	0.0160502	more_open_in_high
chr15	58500000	58599999	chr15:58500000-58599999	0.58	0.38558	0.19442	more_open_in_high
chr15	37100000	37199999	chr15:37100000-37199999	0.56	0.526646	0.0333542	more_open_in_high
chr15	79200000	79299999	chr15:79200000-79299999	0.72	0.416928	0.303072	more_open_in_high
chr22	18100000	18199999	chr22:18100000-18199999	0.62	0.435737	0.184263	more_open_in_high
chr9	137400000	137499999	chr9:137400000-137499999	0.58	0.344828	0.235172	more_open_in_high
chr2	238400000	238499999	chr2:238400000-238499999	0.5	0.39185	0.10815	more_open_in_high
chr1	89900000	89999999	chr1:89900000-89999999	0.56	0.435737	0.124263	more_open_in_high
chr5	159800000	159899999	chr5:159800000-159899999	0.42	0.407524	0.0124765	more_open_in_high
chr10	61400000	61499999	chr10:61400000-61499999	0.56	0.545455	0.0145455	more_open_in_high
chr6	145700000	145799999	chr6:145700000-145799999	0.38	0.394984	-0.0149843	more_open_in_low
chr5	800000	899999	chr5:800000-899999	0.56	0.504702	0.0552978	more_open_in_high
chr21	17500000	17599999	chr21:17500000-17599999	0.6	0.498433	0.101567	more_open_in_high
chr4	1800000	1899999	chr4:1800000-1899999	0.42	0.37931	0.0406897	more_open_in_high
chr8	130400000	130499999	chr8:130400000-130499999	0.34	0.476489	-0.136489	more_open_in_low
chr6	1000000	1099999	chr6:1000000-1099999	0.36	0.445141	-0.0851411	more_open_in_low
chr5	151600000	151699999	chr5:151600000-151699999	0.48	0.507837	-0.027837	more_open_in_low
chr9	114300000	114399999	chr9:114300000-114399999	0.56	0.482759	0.0772414	more_open_in_high
chr3	8700000	8799999	chr3:8700000-8799999	0.64	0.435737	0.204263	more_open_in_high
chr11	46300000	46399999	chr11:46300000-46399999	0.62	0.510972	0.109028	more_open_in_high
chr5	140500000	140599999	chr5:140500000-140599999	0.56	0.567398	-0.00739812	more_open_in_low
chr12	53100000	53199999	chr12:53100000-53199999	0.6	0.426332	0.173668	more_open_in_high
chr6	2600000	2699999	chr6:2600000-2699999	0.64	0.30094	0.33906	more_open_in_high
chr7	1900000	1999999	chr7:1900000-1999999	0.56	0.366771	0.193229	more_open_in_high
chr8	123200000	123299999	chr8:123200000-123299999	0.58	0.435737	0.144263	more_open_in_high
chr2	5600000	5699999	chr2:5600000-5699999	0.62	0.561129	0.0588715	more_open_in_high
chr16	55400000	55499999	chr16:55400000-55499999	0.46	0.570533	-0.110533	more_open_in_low
chr11	113900000	113999999	chr11:113900000-113999999	0.52	0.388715	0.131285	more_open_in_high
chr1	1600000	1699999	chr1:1600000-1699999	0.5	0.410658	0.0893417	more_open_in_high
chr15	25200000	25299999	chr15:25200000-25299999	0.68	0.454545	0.225455	more_open_in_high
chr14	91200000	91299999	chr14:91200000-91299999	0.48	0.423197	0.0568025	more_open_in_high
chr16	1500000	1599999	chr16:1500000-1599999	0.52	0.429467	0.0905329	more_open_in_high
chr5	155000000	155099999	chr5:155000000-155099999	0.48	0.398119	0.0818809	more_open_in_high
chr2	3100000	3199999	chr2:3100000-3199999	0.5	0.341693	0.158307	more_open_in_high
chr5	135300000	135399999	chr5:135300000-135399999	0.52	0.485893	0.0341066	more_open_in_high
chr12	131800000	131899999	chr12:131800000-131899999	0.52	0.354232	0.165768	more_open_in_high
chr9	33200000	33299999	chr9:33200000-33299999	0.56	0.398119	0.161881	more_open_in_high
chr19	2800000	2899999	chr19:2800000-2899999	0.68	0.401254	0.278746	more_open_in_high
chr16	29900000	29999999	chr16:29900000-29999999	0.6	0.438871	0.161129	more_open_in_high
chr15	78800000	78899999	chr15:78800000-78899999	0.64	0.413793	0.226207	more_open_in_high
chr2	186400000	186499999	chr2:186400000-186499999	0.38	0.30721	0.07279	more_open_in_high
chr12	57300000	57399999	chr12:57300000-57399999	0.64	0.38558	0.25442	more_open_in_high
chr17	21400000	21499999	chr17:21400000-21499999	0.54	0.504702	0.0352978	more_open_in_high
chr2	39700000	39799999	chr2:39700000-39799999	0.44	0.479624	-0.0396238	more_open_in_low
chr11	123800000	123899999	chr11:123800000-123899999	0.5	0.416928	0.0830721	more_open_in_high
chr15	44700000	44799999	chr15:44700000-44799999	0.38	0.517241	-0.137241	more_open_in_low
chr8	47200000	47299999	chr8:47200000-47299999	0.46	0.275862	0.184138	more_open_in_high
chr16	0	99999	chr16:0-99999	0.6	0.460815	0.139185	more_open_in_high
chr11	5700000	5799999	chr11:5700000-5799999	0.5	0.38558	0.11442	more_open_in_high
chr11	86200000	86299999	chr11:86200000-86299999	0.58	0.633229	-0.0532288	more_open_in_low
chr20	62900000	62999999	chr20:62900000-62999999	0.6	0.514107	0.0858934	more_open_in_high
chr7	3900000	3999999	chr7:3900000-3999999	0.24	0.410658	-0.170658	more_open_in_low
chr2	241900000	241999999	chr2:241900000-241999999	0.56	0.351097	0.208903	more_open_in_high
chr17	35300000	35399999	chr17:35300000-35399999	0.42	0.673981	-0.253981	more_open_in_low
chr5	177400000	177499999	chr5:177400000-177499999	0.52	0.482759	0.0372414	more_open_in_high
chr22	43800000	43899999	chr22:43800000-43899999	0.66	0.445141	0.214859	more_open_in_high
chr10	21200000	21299999	chr10:21200000-21299999	0.4	0.291536	0.108464	more_open_in_high
chr8	116900000	116999999	chr8:116900000-116999999	0.62	0.423197	0.196803	more_open_in_high
chr3	45600000	45699999	chr3:45600000-45699999	0.54	0.485893	0.0541066	more_open_in_high
chr4	183500000	183599999	chr4:183500000-183599999	0.6	0.410658	0.189342	more_open_in_high
chr2	86800000	86899999	chr2:86800000-86899999	0.54	0.451411	0.0885893	more_open_in_high
chr5	1100000	1199999	chr5:1100000-1199999	0.54	0.401254	0.138746	more_open_in_high
chr22	50700000	50799999	chr22:50700000-50799999	0.64	0.426332	0.213668	more_open_in_high
chr14	69200000	69299999	chr14:69200000-69299999	0.62	0.416928	0.203072	more_open_in_high
chr5	179500000	179599999	chr5:179500000-179599999	0.56	0.473354	0.0866458	more_open_in_high
chr3	127200000	127299999	chr3:127200000-127299999	0.62	0.360502	0.259498	more_open_in_high
chr1	243400000	243499999	chr1:243400000-243499999	0.56	0.39185	0.16815	more_open_in_high
chr19	36100000	36199999	chr19:36100000-36199999	0.6	0.37931	0.22069	more_open_in_high
chr7	34800000	34899999	chr7:34800000-34899999	0.28	0.416928	-0.136928	more_open_in_low
chr3	161600000	161699999	chr3:161600000-161699999	0.6	0.54232	0.0576803	more_open_in_high
chr1	227900000	227999999	chr1:227900000-227999999	0.52	0.369906	0.150094	more_open_in_high
chr17	50100000	50199999	chr17:50100000-50199999	0.62	0.373041	0.246959	more_open_in_high
chr17	80200000	80299999	chr17:80200000-80299999	0.44	0.366771	0.0732288	more_open_in_high
chr2	106300000	106399999	chr2:106300000-106399999	0.26	0.319749	-0.0597492	more_open_in_low
chr6	140000000	140099999	chr6:140000000-140099999	0.48	0.394984	0.0850157	more_open_in_high
chr6	160500000	160599999	chr6:160500000-160599999	0.2	0.316614	-0.116614	more_open_in_low
chr18	79600000	79699999	chr18:79600000-79699999	0.56	0.341693	0.218307	more_open_in_high
chr2	221500000	221599999	chr2:221500000-221599999	0.68	0.448276	0.231724	more_open_in_high
chr5	73600000	73699999	chr5:73600000-73699999	0.68	0.410658	0.269342	more_open_in_high
chr6	83000000	83099999	chr6:83000000-83099999	0.72	0.470219	0.249781	more_open_in_high
chr5	116900000	116999999	chr5:116900000-116999999	0.26	0.39185	-0.13185	more_open_in_low
chr1	240400000	240499999	chr1:240400000-240499999	0.58	0.432602	0.147398	more_open_in_high
chr1	6300000	6399999	chr1:6300000-6399999	0.4	0.448276	-0.0482759	more_open_in_low
chr2	24100000	24199999	chr2:24100000-24199999	0.58	0.420063	0.159937	more_open_in_high
chr3	129200000	129299999	chr3:129200000-129299999	0.56	0.423197	0.136803	more_open_in_high
chr6	22100000	22199999	chr6:22100000-22199999	0.3	0.517241	-0.217241	more_open_in_low
chr2	42900000	42999999	chr2:42900000-42999999	0.56	0.482759	0.0772414	more_open_in_high
chr12	3000000	3099999	chr12:3000000-3099999	0.66	0.373041	0.286959	more_open_in_high
chr17	50600000	50699999	chr17:50600000-50699999	0.5	0.401254	0.0987461	more_open_in_high
chr6	169200000	169299999	chr6:169200000-169299999	0.44	0.410658	0.0293417	more_open_in_high
chr1	93400000	93499999	chr1:93400000-93499999	0.52	0.363636	0.156364	more_open_in_high
chr1	1100000	1199999	chr1:1100000-1199999	0.54	0.363636	0.176364	more_open_in_high
chr3	171800000	171899999	chr3:171800000-171899999	0.56	0.366771	0.193229	more_open_in_high
chr3	52400000	52499999	chr3:52400000-52499999	0.54	0.442006	0.0979937	more_open_in_high
chr2	61500000	61599999	chr2:61500000-61599999	0.68	0.373041	0.306959	more_open_in_high
chr1	32300000	32399999	chr1:32300000-32399999	0.62	0.523511	0.096489	more_open_in_high
chr21	44900000	44999999	chr21:44900000-44999999	0.42	0.476489	-0.056489	more_open_in_low
chr7	105300000	105399999	chr7:105300000-105399999	0.44	0.438871	0.00112853	more_open_in_high
chr4	153700000	153799999	chr4:153700000-153799999	0.64	0.589342	0.0506583	more_open_in_high
chr3	43900000	43999999	chr3:43900000-43999999	0.76	0.570533	0.189467	more_open_in_high
chr4	53700000	53799999	chr4:53700000-53799999	0.32	0.504702	-0.184702	more_open_in_low
chr2	199400000	199499999	chr2:199400000-199499999	0.36	0.54232	-0.18232	more_open_in_low
chr22	29000000	29099999	chr22:29000000-29099999	0.28	0.523511	-0.243511	more_open_in_low
chr10	75400000	75499999	chr10:75400000-75499999	0.64	0.438871	0.201129	more_open_in_high
chr6	136500000	136599999	chr6:136500000-136599999	0.44	0.514107	-0.0741066	more_open_in_low
chr6	29900000	29999999	chr6:29900000-29999999	0.48	0.529781	-0.0497806	more_open_in_low
chr10	30100000	30199999	chr10:30100000-30199999	0.34	0.423197	-0.0831975	more_open_in_low
chr6	39900000	39999999	chr6:39900000-39999999	0.52	0.388715	0.131285	more_open_in_high
chr11	65600000	65699999	chr11:65600000-65699999	0.56	0.53605	0.0239498	more_open_in_high
chr2	197500000	197599999	chr2:197500000-197599999	0.7	0.388715	0.311285	more_open_in_high
chr10	77500000	77599999	chr10:77500000-77599999	0.28	0.404389	-0.124389	more_open_in_low
chr15	65000000	65099999	chr15:65000000-65099999	0.66	0.382445	0.277555	more_open_in_high
chr12	32600000	32699999	chr12:32600000-32699999	0.56	0.347962	0.212038	more_open_in_high
chr6	110400000	110499999	chr6:110400000-110499999	0.6	0.523511	0.076489	more_open_in_high
chr13	111900000	111999999	chr13:111900000-111999999	0.64	0.407524	0.232476	more_open_in_high
chr1	157100000	157199999	chr1:157100000-157199999	0.5	0.423197	0.0768025	more_open_in_high
chr8	143500000	143599999	chr8:143500000-143599999	0.62	0.523511	0.096489	more_open_in_high
chr8	139800000	139899999	chr8:139800000-139899999	0.36	0.291536	0.0684639	more_open_in_high
chr19	35400000	35499999	chr19:35400000-35499999	0.6	0.460815	0.139185	more_open_in_high
chr1	89200000	89299999	chr1:89200000-89299999	0.48	0.394984	0.0850157	more_open_in_high
chr22	37000000	37099999	chr22:37000000-37099999	0.7	0.38558	0.31442	more_open_in_high
chr21	42300000	42399999	chr21:42300000-42399999	0.44	0.366771	0.0732288	more_open_in_high
chr17	4500000	4599999	chr17:4500000-4599999	0.54	0.369906	0.170094	more_open_in_high
chr16	50500000	50599999	chr16:50500000-50599999	0.42	0.357367	0.0626332	more_open_in_high
chr22	50600000	50699999	chr22:50600000-50699999	0.68	0.363636	0.316364	more_open_in_high
chr15	50900000	50999999	chr15:50900000-50999999	0.42	0.517241	-0.0972414	more_open_in_low
chr5	146700000	146799999	chr5:146700000-146799999	0.36	0.344828	0.0151724	more_open_in_high
chr7	100000	199999	chr7:100000-199999	0.58	0.351097	0.228903	more_open_in_high
chr12	108700000	108799999	chr12:108700000-108799999	0.56	0.554859	0.00514107	more_open_in_high
chr3	68900000	68999999	chr3:68900000-68999999	0.56	0.526646	0.0333542	more_open_in_high
chr1	160100000	160199999	chr1:160100000-160199999	0.54	0.366771	0.173229	more_open_in_high
chr6	43200000	43299999	chr6:43200000-43299999	0.66	0.495298	0.164702	more_open_in_high
chr13	36300000	36399999	chr13:36300000-36399999	0.56	0.467085	0.0929154	more_open_in_high
chr5	100000	199999	chr5:100000-199999	0.46	0.354232	0.105768	more_open_in_high
chr6	40900000	40999999	chr6:40900000-40999999	0.36	0.332288	0.0277116	more_open_in_high
chr5	126600000	126699999	chr5:126600000-126699999	0.46	0.401254	0.0587461	more_open_in_high
chr7	92400000	92499999	chr7:92400000-92499999	0.52	0.360502	0.159498	more_open_in_high
chr8	93500000	93599999	chr8:93500000-93599999	0.46	0.435737	0.0242633	more_open_in_high
chr10	86300000	86399999	chr10:86300000-86399999	0.66	0.501567	0.158433	more_open_in_high
chr8	141700000	141799999	chr8:141700000-141799999	0.64	0.451411	0.188589	more_open_in_high
chr2	68600000	68699999	chr2:68600000-68699999	0.56	0.442006	0.117994	more_open_in_high
chr3	14800000	14899999	chr3:14800000-14899999	0.52	0.460815	0.059185	more_open_in_high
chr11	36300000	36399999	chr11:36300000-36399999	0.58	0.407524	0.172476	more_open_in_high
chr21	41700000	41799999	chr21:41700000-41799999	0.5	0.46395	0.0360502	more_open_in_high
chr1	11600000	11699999	chr1:11600000-11699999	0.6	0.423197	0.176803	more_open_in_high
chr8	140000000	140099999	chr8:140000000-140099999	0.5	0.344828	0.155172	more_open_in_high
chr2	217300000	217399999	chr2:217300000-217399999	0.3	0.435737	-0.135737	more_open_in_low
chr7	2000000	2099999	chr7:2000000-2099999	0.54	0.360502	0.179498	more_open_in_high
chr5	1800000	1899999	chr5:1800000-1899999	0.52	0.46395	0.0560502	more_open_in_high
chr1	148900000	148999999	chr1:148900000-148999999	0	0	0	more_open_in_high
chr17	3100000	3199999	chr17:3100000-3199999	0.54	0.448276	0.0917241	more_open_in_high
chr3	152300000	152399999	chr3:152300000-152399999	0.54	0.460815	0.079185	more_open_in_high
chr12	112900000	112999999	chr12:112900000-112999999	0.48	0.520376	-0.0403762	more_open_in_low
chr7	85100000	85199999	chr7:85100000-85199999	0.6	0.529781	0.0702194	more_open_in_high
chr1	207800000	207899999	chr1:207800000-207899999	0.4	0.504702	-0.104702	more_open_in_low
chr7	155400000	155499999	chr7:155400000-155499999	0.54	0.514107	0.0258934	more_open_in_high
chr17	28400000	28499999	chr17:28400000-28499999	0.5	0.351097	0.148903	more_open_in_high
chr1	211500000	211599999	chr1:211500000-211599999	0.6	0.45768	0.14232	more_open_in_high
chr1	182800000	182899999	chr1:182800000-182899999	0.68	0.492163	0.187837	more_open_in_high
chr3	12800000	12899999	chr3:12800000-12899999	0.64	0.426332	0.213668	more_open_in_high
chr15	75400000	75499999	chr15:75400000-75499999	0.46	0.407524	0.0524765	more_open_in_high
chr12	55800000	55899999	chr12:55800000-55899999	0.44	0.410658	0.0293417	more_open_in_high
chr7	158600000	158699999	chr7:158600000-158699999	0.42	0.416928	0.0030721	more_open_in_high
chr16	3600000	3699999	chr16:3600000-3699999	0.54	0.470219	0.0697806	more_open_in_high
chr19	3900000	3999999	chr19:3900000-3999999	0.7	0.407524	0.292476	more_open_in_high
chr16	10800000	10899999	chr16:10800000-10899999	0.66	0.442006	0.217994	more_open_in_high
chr2	205700000	205799999	chr2:205700000-205799999	0.46	0.413793	0.0462069	more_open_in_high
chr19	51000000	51099999	chr19:51000000-51099999	0.6	0.413793	0.186207	more_open_in_high
chr6	32100000	32199999	chr6:32100000-32199999	0.62	0.470219	0.149781	more_open_in_high
chr10	102800000	102899999	chr10:102800000-102899999	0.64	0.467085	0.172915	more_open_in_high
chr4	6900000	6999999	chr4:6900000-6999999	0.52	0.445141	0.0748589	more_open_in_high
chr10	125100000	125199999	chr10:125100000-125199999	0.48	0.407524	0.0724765	more_open_in_high
chr16	2700000	2799999	chr16:2700000-2799999	0.66	0.394984	0.265016	more_open_in_high
chr5	5200000	5299999	chr5:5200000-5299999	0.5	0.394984	0.105016	more_open_in_high
chr4	75600000	75699999	chr4:75600000-75699999	0.68	0.445141	0.234859	more_open_in_high
chr2	48500000	48599999	chr2:48500000-48599999	0.36	0.404389	-0.0443887	more_open_in_low
chr22	23900000	23999999	chr22:23900000-23999999	0.82	0.473354	0.346646	more_open_in_high
chr5	7800000	7899999	chr5:7800000-7899999	0.44	0.445141	-0.00514107	more_open_in_low
chr7	74600000	74699999	chr7:74600000-74699999	0.52	0.589342	-0.0693417	more_open_in_low
chr1	17000000	17099999	chr1:17000000-17099999	0.48	0.407524	0.0724765	more_open_in_high
chr3	125100000	125199999	chr3:125100000-125199999	0.42	0.476489	-0.056489	more_open_in_low
chr7	33100000	33199999	chr7:33100000-33199999	0.52	0.438871	0.0811285	more_open_in_high
chr2	130100000	130199999	chr2:130100000-130199999	0.22	0.347962	-0.127962	more_open_in_low
chr4	180000000	180099999	chr4:180000000-180099999	0.58	0.432602	0.147398	more_open_in_high
chr6	100400000	100499999	chr6:100400000-100499999	0.5	0.526646	-0.0266458	more_open_in_low
chr6	35900000	35999999	chr6:35900000-35999999	0.44	0.360502	0.0794984	more_open_in_high
chr1	33600000	33699999	chr1:33600000-33699999	0.52	0.410658	0.109342	more_open_in_high
chr7	22700000	22799999	chr7:22700000-22799999	0.46	0.529781	-0.0697806	more_open_in_low
chr7	100200000	100299999	chr7:100200000-100299999	0.4	0.373041	0.0269592	more_open_in_high
chr1	9000000	9099999	chr1:9000000-9099999	0.36	0.404389	-0.0443887	more_open_in_low
chr21	34300000	34399999	chr21:34300000-34399999	0.42	0.347962	0.0720376	more_open_in_high
chr1	8300000	8399999	chr1:8300000-8399999	0.52	0.363636	0.156364	more_open_in_high
chr12	63600000	63699999	chr12:63600000-63699999	0	0	0	more_open_in_high
chr19	4800000	4899999	chr19:4800000-4899999	0.64	0.360502	0.279498	more_open_in_high
chr16	51100000	51199999	chr16:51100000-51199999	0.5	0.504702	-0.00470219	more_open_in_low
chr6	52300000	52399999	chr6:52300000-52399999	0.46	0.407524	0.0524765	more_open_in_high
chr8	41600000	41699999	chr8:41600000-41699999	0.48	0.376176	0.103824	more_open_in_high
chr12	117100000	117199999	chr12:117100000-117199999	0.7	0.435737	0.264263	more_open_in_high
chr17	37600000	37699999	chr17:37600000-37699999	0.66	0.37931	0.28069	more_open_in_high
chr10	102100000	102199999	chr10:102100000-102199999	0.7	0.485893	0.214107	more_open_in_high
chr6	16600000	16699999	chr6:16600000-16699999	0.56	0.467085	0.0929154	more_open_in_high
chr1	212600000	212699999	chr1:212600000-212699999	0.46	0.38558	0.0744201	more_open_in_high
chr3	137700000	137799999	chr3:137700000-137799999	0.62	0.517241	0.102759	more_open_in_high
chr2	27100000	27199999	chr2:27100000-27199999	0.52	0.388715	0.131285	more_open_in_high
chr1	1500000	1599999	chr1:1500000-1599999	0.56	0.357367	0.202633	more_open_in_high
chr4	2500000	2599999	chr4:2500000-2599999	0.62	0.373041	0.246959	more_open_in_high
chr3	72500000	72599999	chr3:72500000-72599999	0.56	0.401254	0.158746	more_open_in_high
chr6	112300000	112399999	chr6:112300000-112399999	0.38	0.38558	-0.00557994	more_open_in_low
chr3	129000000	129099999	chr3:129000000-129099999	0.52	0.39185	0.12815	more_open_in_high
chr10	119000000	119099999	chr10:119000000-119099999	0.58	0.451411	0.128589	more_open_in_high
chr15	29200000	29299999	chr15:29200000-29299999	0.66	0.388715	0.271285	more_open_in_high
chr6	167100000	167199999	chr6:167100000-167199999	0.52	0.435737	0.0842633	more_open_in_high
chr16	12500000	12599999	chr16:12500000-12599999	0.38	0.322884	0.057116	more_open_in_high
chr3	12900000	12999999	chr3:12900000-12999999	0.52	0.38558	0.13442	more_open_in_high
chr12	51900000	51999999	chr12:51900000-51999999	0.64	0.46395	0.17605	more_open_in_high
chr7	116200000	116299999	chr7:116200000-116299999	0.34	0.31348	0.0265204	more_open_in_high
chr4	87900000	87999999	chr4:87900000-87999999	0.52	0.413793	0.106207	more_open_in_high
chr16	77900000	77999999	chr16:77900000-77999999	0.56	0.423197	0.136803	more_open_in_high
chr2	113500000	113599999	chr2:113500000-113599999	0.76	0.617555	0.142445	more_open_in_high
chr2	96300000	96399999	chr2:96300000-96399999	0.64	0.526646	0.113354	more_open_in_high
chr17	38700000	38799999	chr17:38700000-38799999	0.62	0.398119	0.221881	more_open_in_high
chr2	115100000	115199999	chr2:115100000-115199999	0.76	0.611285	0.148715	more_open_in_high
chr22	26500000	26599999	chr22:26500000-26599999	0.44	0.416928	0.0230721	more_open_in_high
chr2	97900000	97999999	chr2:97900000-97999999	0.6	0.38558	0.21442	more_open_in_high
chr16	57300000	57399999	chr16:57300000-57399999	0.52	0.426332	0.0936677	more_open_in_high
chr15	89100000	89199999	chr15:89100000-89199999	0.62	0.407524	0.212476	more_open_in_high
chr5	135000000	135099999	chr5:135000000-135099999	0.48	0.523511	-0.043511	more_open_in_low
chr5	135800000	135899999	chr5:135800000-135899999	0.36	0.46395	-0.10395	more_open_in_low
chr3	160700000	160799999	chr3:160700000-160799999	0.64	0.435737	0.204263	more_open_in_high
chr1	156500000	156599999	chr1:156500000-156599999	0.52	0.335423	0.184577	more_open_in_high
chr15	51600000	51699999	chr15:51600000-51699999	0.68	0.460815	0.219185	more_open_in_high
chr5	200000	299999	chr5:200000-299999	0.56	0.407524	0.152476	more_open_in_high
chr13	51800000	51899999	chr13:51800000-51899999	0.66	0.429467	0.230533	more_open_in_high
chr2	232600000	232699999	chr2:232600000-232699999	0.58	0.473354	0.106646	more_open_in_high
chr5	150600000	150699999	chr5:150600000-150699999	0.48	0.448276	0.0317241	more_open_in_high
chr5	181100000	181199999	chr5:181100000-181199999	0.48	0.526646	-0.0466458	more_open_in_low
chr9	98900000	98999999	chr9:98900000-98999999	0.58	0.435737	0.144263	more_open_in_high
chr5	55200000	55299999	chr5:55200000-55299999	0.36	0.539185	-0.179185	more_open_in_low
chr12	62100000	62199999	chr12:62100000-62199999	0.46	0.520376	-0.0603762	more_open_in_low
chr6	170400000	170499999	chr6:170400000-170499999	0.52	0.360502	0.159498	more_open_in_high
chr5	1900000	1999999	chr5:1900000-1999999	0.5	0.373041	0.126959	more_open_in_high
chr15	64700000	64799999	chr15:64700000-64799999	0.64	0.351097	0.288903	more_open_in_high
chr1	66500000	66599999	chr1:66500000-66599999	0.62	0.517241	0.102759	more_open_in_high
chr1	222600000	222699999	chr1:222600000-222699999	0.62	0.413793	0.206207	more_open_in_high
chr5	159900000	159999999	chr5:159900000-159999999	0.6	0.38558	0.21442	more_open_in_high
chr13	106300000	106399999	chr13:106300000-106399999	0.22	0.473354	-0.253354	more_open_in_low
chr1	155900000	155999999	chr1:155900000-155999999	0.64	0.473354	0.166646	more_open_in_high
chr8	11700000	11799999	chr8:11700000-11799999	0.64	0.517241	0.122759	more_open_in_high
chr1	43200000	43299999	chr1:43200000-43299999	0.5	0.398119	0.101881	more_open_in_high
chr8	100100000	100199999	chr8:100100000-100199999	0.42	0.407524	0.0124765	more_open_in_high
chr12	132500000	132599999	chr12:132500000-132599999	0.6	0.338558	0.261442	more_open_in_high
chr3	21700000	21799999	chr3:21700000-21799999	0.56	0.445141	0.114859	more_open_in_high
chr19	32300000	32399999	chr19:32300000-32399999	0.54	0.413793	0.126207	more_open_in_high
chr2	240900000	240999999	chr2:240900000-240999999	0.54	0.360502	0.179498	more_open_in_high
chr12	110800000	110899999	chr12:110800000-110899999	0.8	0.645768	0.154232	more_open_in_high
chr15	27700000	27799999	chr15:27700000-27799999	0.36	0.394984	-0.0349843	more_open_in_low
chr12	107700000	107799999	chr12:107700000-107799999	0.36	0.38558	-0.0255799	more_open_in_low
chr3	21900000	21999999	chr3:21900000-21999999	0.46	0.376176	0.0838245	more_open_in_high
chr1	225900000	225999999	chr1:225900000-225999999	0.74	0.454545	0.285455	more_open_in_high
chr22	50000000	50099999	chr22:50000000-50099999	0.58	0.429467	0.150533	more_open_in_high
chr4	26800000	26899999	chr4:26800000-26899999	0.6	0.398119	0.201881	more_open_in_high
chr10	133100000	133199999	chr10:133100000-133199999	0.68	0.416928	0.263072	more_open_in_high
chr14	65100000	65199999	chr14:65100000-65199999	0.46	0.517241	-0.0572414	more_open_in_low
chr10	42700000	42799999	chr10:42700000-42799999	0.58	0.426332	0.153668	more_open_in_high
chr15	66500000	66599999	chr15:66500000-66599999	0.6	0.423197	0.176803	more_open_in_high
chr16	27300000	27399999	chr16:27300000-27399999	0.44	0.467085	-0.0270846	more_open_in_low
chr16	71600000	71699999	chr16:71600000-71699999	0.58	0.394984	0.185016	more_open_in_high
chr3	43600000	43699999	chr3:43600000-43699999	0.54	0.373041	0.166959	more_open_in_high
chr1	203400000	203499999	chr1:203400000-203499999	0.56	0.382445	0.177555	more_open_in_high
chr19	57400000	57499999	chr19:57400000-57499999	0.58	0.482759	0.0972414	more_open_in_high
chr3	38100000	38199999	chr3:38100000-38199999	0.54	0.482759	0.0572414	more_open_in_high
chr6	41400000	41499999	chr6:41400000-41499999	0.5	0.401254	0.0987461	more_open_in_high
chr8	1100000	1199999	chr8:1100000-1199999	0.56	0.398119	0.161881	more_open_in_high
chr3	195700000	195799999	chr3:195700000-195799999	0.36	0.39185	-0.0318495	more_open_in_low
chr1	182600000	182699999	chr1:182600000-182699999	0.46	0.46395	-0.00394984	more_open_in_low
chr3	151300000	151399999	chr3:151300000-151399999	0.42	0.448276	-0.0282759	more_open_in_low
chr12	118100000	118199999	chr12:118100000-118199999	0.8	0.752351	0.0476489	more_open_in_high
chr3	40300000	40399999	chr3:40300000-40399999	0.74	0.435737	0.304263	more_open_in_high
chr16	87700000	87799999	chr16:87700000-87799999	0.5	0.37931	0.12069	more_open_in_high
chr3	120400000	120499999	chr3:120400000-120499999	0.54	0.360502	0.179498	more_open_in_high
chr17	40800000	40899999	chr17:40800000-40899999	0.5	0.401254	0.0987461	more_open_in_high
chr7	23700000	23799999	chr7:23700000-23799999	0.38	0.37931	0.000689655	more_open_in_high
chr10	122300000	122399999	chr10:122300000-122399999	0.46	0.470219	-0.0102194	more_open_in_low
chr9	98700000	98799999	chr9:98700000-98799999	0.72	0.510972	0.209028	more_open_in_high
chr2	127100000	127199999	chr2:127100000-127199999	0.56	0.394984	0.165016	more_open_in_high
chr4	142400000	142499999	chr4:142400000-142499999	0.4	0.460815	-0.060815	more_open_in_low
chr7	127100000	127199999	chr7:127100000-127199999	0.58	0.460815	0.119185	more_open_in_high
chr17	72100000	72199999	chr17:72100000-72199999	0.54	0.514107	0.0258934	more_open_in_high
chr8	123700000	123799999	chr8:123700000-123799999	0.6	0.404389	0.195611	more_open_in_high
chr2	151200000	151299999	chr2:151200000-151299999	0.44	0.438871	0.00112853	more_open_in_high
chr7	157200000	157299999	chr7:157200000-157299999	0.64	0.366771	0.273229	more_open_in_high
chr16	27500000	27599999	chr16:27500000-27599999	0.62	0.407524	0.212476	more_open_in_high
chr12	51300000	51399999	chr12:51300000-51399999	0.5	0.501567	-0.0015674	more_open_in_low
chr13	49400000	49499999	chr13:49400000-49499999	0.62	0.451411	0.168589	more_open_in_high
chr7	127700000	127799999	chr7:127700000-127799999	0.58	0.376176	0.203824	more_open_in_high
chr21	46000000	46099999	chr21:46000000-46099999	0.7	0.344828	0.355172	more_open_in_high
chr10	28500000	28599999	chr10:28500000-28599999	0.44	0.266458	0.173542	more_open_in_high
chr1	94800000	94899999	chr1:94800000-94899999	0.54	0.404389	0.135611	more_open_in_high
chr6	122400000	122499999	chr6:122400000-122499999	0.48	0.341693	0.138307	more_open_in_high
chr21	46400000	46499999	chr21:46400000-46499999	0.48	0.338558	0.141442	more_open_in_high
chr6	46000000	46099999	chr6:46000000-46099999	0.46	0.344828	0.115172	more_open_in_high
chr1	33100000	33199999	chr1:33100000-33199999	0.5	0.401254	0.0987461	more_open_in_high
chr16	600000	699999	chr16:600000-699999	0.64	0.448276	0.191724	more_open_in_high
chr12	116900000	116999999	chr12:116900000-116999999	0.56	0.366771	0.193229	more_open_in_high
chr12	49900000	49999999	chr12:49900000-49999999	0.52	0.435737	0.0842633	more_open_in_high
chr12	12100000	12199999	chr12:12100000-12199999	0.36	0.398119	-0.0381191	more_open_in_low
chr17	39000000	39099999	chr17:39000000-39099999	0.54	0.351097	0.188903	more_open_in_high
chr17	15700000	15799999	chr17:15700000-15799999	0.56	0.592476	-0.0324765	more_open_in_low
chr16	85900000	85999999	chr16:85900000-85999999	0.72	0.470219	0.249781	more_open_in_high
chr1	35700000	35799999	chr1:35700000-35799999	0.6	0.382445	0.217555	more_open_in_high
chr13	112300000	112399999	chr13:112300000-112399999	0.66	0.426332	0.233668	more_open_in_high
chr8	27200000	27299999	chr8:27200000-27299999	0.5	0.473354	0.0266458	more_open_in_high
chr15	44200000	44299999	chr15:44200000-44299999	0.54	0.426332	0.113668	more_open_in_high
chr12	114600000	114699999	chr12:114600000-114699999	0.38	0.526646	-0.146646	more_open_in_low
chr9	137200000	137299999	chr9:137200000-137299999	0.68	0.394984	0.285016	more_open_in_high
chr3	122900000	122999999	chr3:122900000-122999999	0.6	0.442006	0.157994	more_open_in_high
chr1	54700000	54799999	chr1:54700000-54799999	0.52	0.413793	0.106207	more_open_in_high
chr8	30000000	30099999	chr8:30000000-30099999	0.52	0.319749	0.200251	more_open_in_high
chr10	6200000	6299999	chr10:6200000-6299999	0.5	0.394984	0.105016	more_open_in_high
chr7	123500000	123599999	chr7:123500000-123599999	0.64	0.398119	0.241881	more_open_in_high
chr4	105800000	105899999	chr4:105800000-105899999	0.48	0.476489	0.00351097	more_open_in_high
chr1	204400000	204499999	chr1:204400000-204499999	0.64	0.445141	0.194859	more_open_in_high
chr12	106900000	106999999	chr12:106900000-106999999	0.5	0.442006	0.0579937	more_open_in_high
chr3	51800000	51899999	chr3:51800000-51899999	0.6	0.404389	0.195611	more_open_in_high
chr1	47500000	47599999	chr1:47500000-47599999	0.62	0.507837	0.112163	more_open_in_high
chr12	71600000	71699999	chr12:71600000-71699999	0.42	0.335423	0.0845768	more_open_in_high
chr16	66800000	66899999	chr16:66800000-66899999	0.74	0.504702	0.235298	more_open_in_high
chr1	203800000	203899999	chr1:203800000-203899999	0.74	0.46395	0.27605	more_open_in_high
chr10	124700000	124799999	chr10:124700000-124799999	0.64	0.489028	0.150972	more_open_in_high
chr5	131900000	131999999	chr5:131900000-131999999	0.28	0.388715	-0.108715	more_open_in_low
chr6	163600000	163699999	chr6:163600000-163699999	0.24	0.445141	-0.205141	more_open_in_low
chr4	25300000	25399999	chr4:25300000-25399999	0.52	0.410658	0.109342	more_open_in_high
chr16	65000000	65099999	chr16:65000000-65099999	0.52	0.420063	0.0999373	more_open_in_high
chr20	49300000	49399999	chr20:49300000-49399999	0.54	0.45768	0.0823197	more_open_in_high
chr15	64900000	64999999	chr15:64900000-64999999	0.5	0.432602	0.0673981	more_open_in_high
chr1	53100000	53199999	chr1:53100000-53199999	0.48	0.363636	0.116364	more_open_in_high
chr12	91300000	91399999	chr12:91300000-91399999	0.66	0.517241	0.142759	more_open_in_high
chr2	96100000	96199999	chr2:96100000-96199999	0.54	0.470219	0.0697806	more_open_in_high
chr17	79100000	79199999	chr17:79100000-79199999	0.7	0.420063	0.279937	more_open_in_high
chr2	239000000	239099999	chr2:239000000-239099999	0.56	0.382445	0.177555	more_open_in_high
chr7	100000000	100099999	chr7:100000000-100099999	0.58	0.460815	0.119185	more_open_in_high
chr10	35100000	35199999	chr10:35100000-35199999	0.4	0.373041	0.0269592	more_open_in_high
chr2	25900000	25999999	chr2:25900000-25999999	0.68	0.39185	0.28815	more_open_in_high
chr16	55300000	55399999	chr16:55300000-55399999	0.44	0.539185	-0.099185	more_open_in_low
chr3	194400000	194499999	chr3:194400000-194499999	0.36	0.473354	-0.113354	more_open_in_low
chr7	150300000	150399999	chr7:150300000-150399999	0.6	0.45768	0.14232	more_open_in_high
chr19	11700000	11799999	chr19:11700000-11799999	0.7	0.673981	0.0260188	more_open_in_high
chr6	36100000	36199999	chr6:36100000-36199999	0.66	0.467085	0.192915	more_open_in_high
chr7	87900000	87999999	chr7:87900000-87999999	0.54	0.545455	-0.00545455	more_open_in_low
chr16	20300000	20399999	chr16:20300000-20399999	0.6	0.429467	0.170533	more_open_in_high
chr10	11800000	11899999	chr10:11800000-11899999	0.6	0.369906	0.230094	more_open_in_high
chr18	50200000	50299999	chr18:50200000-50299999	0.6	0.557994	0.0420063	more_open_in_high
chr1	37800000	37899999	chr1:37800000-37899999	0.64	0.448276	0.191724	more_open_in_high
chr2	67500000	67599999	chr2:67500000-67599999	0.42	0.401254	0.0187461	more_open_in_high
chr12	98600000	98699999	chr12:98600000-98699999	0.54	0.38558	0.15442	more_open_in_high
chr20	35500000	35599999	chr20:35500000-35599999	0.58	0.382445	0.197555	more_open_in_high
chr1	201100000	201199999	chr1:201100000-201199999	0.58	0.351097	0.228903	more_open_in_high
chr1	236000000	236099999	chr1:236000000-236099999	0.56	0.476489	0.083511	more_open_in_high
chr10	128200000	128299999	chr10:128200000-128299999	0.66	0.416928	0.243072	more_open_in_high
chr6	168400000	168499999	chr6:168400000-168499999	0.38	0.344828	0.0351724	more_open_in_high
chr1	150100000	150199999	chr1:150100000-150199999	0.6	0.573668	0.0263323	more_open_in_high
chr17	3900000	3999999	chr17:3900000-3999999	0.56	0.363636	0.196364	more_open_in_high
chr11	120300000	120399999	chr11:120300000-120399999	0.56	0.366771	0.193229	more_open_in_high
chr2	1000000	1099999	chr2:1000000-1099999	0.62	0.435737	0.184263	more_open_in_high
chr7	1200000	1299999	chr7:1200000-1299999	0.72	0.448276	0.271724	more_open_in_high
chr19	1100000	1199999	chr19:1100000-1199999	0.36	0.514107	-0.154107	more_open_in_low
chr12	109100000	109199999	chr12:109100000-109199999	0.5	0.410658	0.0893417	more_open_in_high
chr3	154300000	154399999	chr3:154300000-154399999	0.74	0.426332	0.313668	more_open_in_high
chr6	117900000	117999999	chr6:117900000-117999999	0.74	0.567398	0.172602	more_open_in_high
chr15	25400000	25499999	chr15:25400000-25499999	0.62	0.529781	0.0902194	more_open_in_high
chr13	99800000	99899999	chr13:99800000-99899999	0.42	0.46395	-0.0439498	more_open_in_low
chr5	100800000	100899999	chr5:100800000-100899999	0.2	0.216301	-0.0163009	more_open_in_low
chr2	106100000	106199999	chr2:106100000-106199999	0.32	0.520376	-0.200376	more_open_in_low
chr16	65800000	65899999	chr16:65800000-65899999	0.36	0.404389	-0.0443887	more_open_in_low
chr3	9900000	9999999	chr3:9900000-9999999	0.6	0.479624	0.120376	more_open_in_high
chr16	700000	799999	chr16:700000-799999	0.62	0.38558	0.23442	more_open_in_high
chr4	94600000	94699999	chr4:94600000-94699999	0.56	0.37931	0.18069	more_open_in_high
chr14	100800000	100899999	chr14:100800000-100899999	0.56	0.37931	0.18069	more_open_in_high
chr5	179300000	179399999	chr5:179300000-179399999	0.56	0.448276	0.111724	more_open_in_high
chr11	3300000	3399999	chr11:3300000-3399999	0.48	0.38558	0.0944201	more_open_in_high
chr5	34600000	34699999	chr5:34600000-34699999	0.42	0.454545	-0.0345455	more_open_in_low
chr16	2000000	2099999	chr16:2000000-2099999	0.56	0.407524	0.152476	more_open_in_high
chr13	63800000	63899999	chr13:63800000-63899999	0.54	0.404389	0.135611	more_open_in_high
chr1	197400000	197499999	chr1:197400000-197499999	0.6	0.416928	0.183072	more_open_in_high
chr19	51300000	51399999	chr19:51300000-51399999	0.68	0.416928	0.263072	more_open_in_high
chr4	2600000	2699999	chr4:2600000-2699999	0.66	0.442006	0.217994	more_open_in_high
chr4	39300000	39399999	chr4:39300000-39399999	0.6	0.382445	0.217555	more_open_in_high
chr10	97800000	97899999	chr10:97800000-97899999	0.48	0.316614	0.163386	more_open_in_high
chr10	63600000	63699999	chr10:63600000-63699999	0.64	0.473354	0.166646	more_open_in_high
chr1	63300000	63399999	chr1:63300000-63399999	0.46	0.526646	-0.0666458	more_open_in_low
chr7	5500000	5599999	chr7:5500000-5599999	0.5	0.479624	0.0203762	more_open_in_high
chr16	29600000	29699999	chr16:29600000-29699999	0.48	0.520376	-0.0403762	more_open_in_low
chr3	114300000	114399999	chr3:114300000-114399999	0.52	0.398119	0.121881	more_open_in_high
chr6	138700000	138799999	chr6:138700000-138799999	0.52	0.45768	0.0623197	more_open_in_high
chr2	43200000	43299999	chr2:43200000-43299999	0.38	0.667712	-0.287712	more_open_in_low
chr10	100100000	100199999	chr10:100100000-100199999	0.34	0.514107	-0.174107	more_open_in_low
chr22	38400000	38499999	chr22:38400000-38499999	0.6	0.388715	0.211285	more_open_in_high
chr1	202800000	202899999	chr1:202800000-202899999	0.6	0.423197	0.176803	more_open_in_high
chr1	35000000	35099999	chr1:35000000-35099999	0.46	0.310345	0.149655	more_open_in_high
chr3	49900000	49999999	chr3:49900000-49999999	0.46	0.53605	-0.0760502	more_open_in_low
chr1	205800000	205899999	chr1:205800000-205899999	0.56	0.416928	0.143072	more_open_in_high
chr19	9200000	9299999	chr19:9200000-9299999	0.64	0.451411	0.188589	more_open_in_high
chr1	143400000	143499999	chr1:143400000-143499999	0.62	0.498433	0.121567	more_open_in_high
chr12	51000000	51099999	chr12:51000000-51099999	0.64	0.404389	0.235611	more_open_in_high
chr2	46300000	46399999	chr2:46300000-46399999	0.36	0.445141	-0.0851411	more_open_in_low
chr1	152100000	152199999	chr1:152100000-152199999	0.38	0.529781	-0.149781	more_open_in_low
chr4	187000000	187099999	chr4:187000000-187099999	0.44	0.351097	0.0889028	more_open_in_high
chr4	13500000	13599999	chr4:13500000-13599999	0.44	0.567398	-0.127398	more_open_in_low
chr10	88800000	88899999	chr10:88800000-88899999	0.4	0.388715	0.0112853	more_open_in_high
chr17	8700000	8799999	chr17:8700000-8799999	0.5	0.37931	0.12069	more_open_in_high
chr10	116600000	116699999	chr10:116600000-116699999	0.54	0.416928	0.123072	more_open_in_high
chr15	93000000	93099999	chr15:93000000-93099999	0.64	0.514107	0.125893	more_open_in_high
chr1	38800000	38899999	chr1:38800000-38899999	0.6	0.420063	0.179937	more_open_in_high
chr1	16000000	16099999	chr1:16000000-16099999	0.5	0.351097	0.148903	more_open_in_high
chr15	64000000	64099999	chr15:64000000-64099999	0.58	0.407524	0.172476	more_open_in_high
chr1	185700000	185799999	chr1:185700000-185799999	0.48	0.426332	0.0536677	more_open_in_high
chr15	80700000	80799999	chr15:80700000-80799999	0.6	0.38558	0.21442	more_open_in_high
chr16	23700000	23799999	chr16:23700000-23799999	0.52	0.454545	0.0654545	more_open_in_high
chr15	98800000	98899999	chr15:98800000-98899999	0.38	0.479624	-0.0996238	more_open_in_low
chr15	66300000	66399999	chr15:66300000-66399999	0.68	0.420063	0.259937	more_open_in_high
chr6	168200000	168299999	chr6:168200000-168299999	0.34	0.341693	-0.00169279	more_open_in_low
chr3	52100000	52199999	chr3:52100000-52199999	0.58	0.451411	0.128589	more_open_in_high
chr5	2300000	2399999	chr5:2300000-2399999	0.58	0.470219	0.109781	more_open_in_high
chr2	113300000	113399999	chr2:113300000-113399999	0.78	0.532915	0.247085	more_open_in_high
chr22	33000000	33099999	chr22:33000000-33099999	0.7	0.442006	0.257994	more_open_in_high
chr3	12500000	12599999	chr3:12500000-12599999	0.62	0.451411	0.168589	more_open_in_high
chr7	157500000	157599999	chr7:157500000-157599999	0.66	0.416928	0.243072	more_open_in_high
chr1	159900000	159999999	chr1:159900000-159999999	0.64	0.416928	0.223072	more_open_in_high
chr6	87200000	87299999	chr6:87200000-87299999	0.56	0.376176	0.183824	more_open_in_high
chr6	89400000	89499999	chr6:89400000-89499999	0.56	0.322884	0.237116	more_open_in_high
chr1	175100000	175199999	chr1:175100000-175199999	0.56	0.38558	0.17442	more_open_in_high
chr2	96700000	96799999	chr2:96700000-96799999	0.56	0.37931	0.18069	more_open_in_high
chr10	50900000	50999999	chr10:50900000-50999999	0.68	0.517241	0.162759	more_open_in_high
chr13	26000000	26099999	chr13:26000000-26099999	0.54	0.416928	0.123072	more_open_in_high
chr20	38600000	38699999	chr20:38600000-38699999	0.68	0.445141	0.234859	more_open_in_high
chr7	48000000	48099999	chr7:48000000-48099999	0.62	0.460815	0.159185	more_open_in_high
chr4	105000000	105099999	chr4:105000000-105099999	0.64	0.60815	0.0318495	more_open_in_high
chr12	78400000	78499999	chr12:78400000-78499999	0.44	0.410658	0.0293417	more_open_in_high
chr4	183100000	183199999	chr4:183100000-183199999	0.48	0.338558	0.141442	more_open_in_high
chr6	169600000	169699999	chr6:169600000-169699999	0.36	0.366771	-0.00677116	more_open_in_low
chr4	4400000	4499999	chr4:4400000-4499999	0.4	0.39185	0.00815047	more_open_in_high
chr17	35100000	35199999	chr17:35100000-35199999	0.64	0.338558	0.301442	more_open_in_high
chr1	204000000	204099999	chr1:204000000-204099999	0.58	0.369906	0.210094	more_open_in_high
chr9	106800000	106899999	chr9:106800000-106899999	0.74	0.570533	0.169467	more_open_in_high
chr9	121000000	121099999	chr9:121000000-121099999	0.32	0.470219	-0.150219	more_open_in_low
chr3	173300000	173399999	chr3:173300000-173399999	0.78	0.633229	0.146771	more_open_in_high
chr3	186600000	186699999	chr3:186600000-186699999	0.52	0.322884	0.197116	more_open_in_high
chr19	53700000	53799999	chr19:53700000-53799999	0.52	0.398119	0.121881	more_open_in_high
chr1	51200000	51299999	chr1:51200000-51299999	0.52	0.467085	0.0529154	more_open_in_high
chr1	161300000	161399999	chr1:161300000-161399999	0.64	0.479624	0.160376	more_open_in_high
chr17	55300000	55399999	chr17:55300000-55399999	0.6	0.473354	0.126646	more_open_in_high
chr5	900000	999999	chr5:900000-999999	0.66	0.445141	0.214859	more_open_in_high
chr22	39400000	39499999	chr22:39400000-39499999	0.54	0.369906	0.170094	more_open_in_high
chr7	91100000	91199999	chr7:91100000-91199999	0.42	0.360502	0.0594984	more_open_in_high
chr10	11200000	11299999	chr10:11200000-11299999	0.3	0.394984	-0.0949843	more_open_in_low
chr2	38900000	38999999	chr2:38900000-38999999	0.42	0.467085	-0.0470846	more_open_in_low
chr10	72000000	72099999	chr10:72000000-72099999	0.44	0.520376	-0.0803762	more_open_in_low
chr1	14700000	14799999	chr1:14700000-14799999	0.52	0.38558	0.13442	more_open_in_high
chr3	123900000	123999999	chr3:123900000-123999999	0.46	0.46395	-0.00394984	more_open_in_low
chr15	32600000	32699999	chr15:32600000-32699999	0.52	0.423197	0.0968025	more_open_in_high
chr3	101700000	101799999	chr3:101700000-101799999	0.6	0.470219	0.129781	more_open_in_high
chr6	2900000	2999999	chr6:2900000-2999999	0.56	0.454545	0.105455	more_open_in_high
chr6	136900000	136999999	chr6:136900000-136999999	0.58	0.551724	0.0282759	more_open_in_high
chr6	107900000	107999999	chr6:107900000-107999999	0.44	0.347962	0.0920376	more_open_in_high
chr22	44700000	44799999	chr22:44700000-44799999	0.36	0.479624	-0.119624	more_open_in_low
chr16	85400000	85499999	chr16:85400000-85499999	0.46	0.354232	0.105768	more_open_in_high
chr1	24700000	24799999	chr1:24700000-24799999	0.42	0.423197	-0.00319749	more_open_in_low
chr18	5200000	5299999	chr18:5200000-5299999	0.56	0.454545	0.105455	more_open_in_high
chr1	232200000	232299999	chr1:232200000-232299999	0.62	0.332288	0.287712	more_open_in_high
chr1	109200000	109299999	chr1:109200000-109299999	0.58	0.37931	0.20069	more_open_in_high
chr2	128300000	128399999	chr2:128300000-128399999	0.5	0.373041	0.126959	more_open_in_high
chr13	23800000	23899999	chr13:23800000-23899999	0.52	0.410658	0.109342	more_open_in_high
chr9	136500000	136599999	chr9:136500000-136599999	0.54	0.423197	0.116803	more_open_in_high
chr3	186900000	186999999	chr3:186900000-186999999	0.52	0.492163	0.027837	more_open_in_high
chr1	207700000	207799999	chr1:207700000-207799999	0.54	0.37931	0.16069	more_open_in_high
chr21	45400000	45499999	chr21:45400000-45499999	0.56	0.319749	0.240251	more_open_in_high
chr20	2700000	2799999	chr20:2700000-2799999	0.64	0.410658	0.229342	more_open_in_high
chr6	18100000	18199999	chr6:18100000-18199999	0.72	0.645768	0.074232	more_open_in_high
chr9	89600000	89699999	chr9:89600000-89699999	0.5	0.39185	0.10815	more_open_in_high
chr5	112800000	112899999	chr5:112800000-112899999	0.6	0.404389	0.195611	more_open_in_high
chr1	45400000	45499999	chr1:45400000-45499999	0.74	0.60815	0.13185	more_open_in_high
chr1	205000000	205099999	chr1:205000000-205099999	0.58	0.373041	0.206959	more_open_in_high
chr15	92800000	92899999	chr15:92800000-92899999	0.72	0.438871	0.281129	more_open_in_high
chr1	204100000	204199999	chr1:204100000-204199999	0.72	0.357367	0.362633	more_open_in_high
chr1	173800000	173899999	chr1:173800000-173899999	0.5	0.410658	0.0893417	more_open_in_high
chr6	147200000	147299999	chr6:147200000-147299999	0.48	0.37931	0.10069	more_open_in_high
chr17	48500000	48599999	chr17:48500000-48599999	0.36	0.470219	-0.110219	more_open_in_low
chr1	6500000	6599999	chr1:6500000-6599999	0.5	0.432602	0.0673981	more_open_in_high
chr14	75000000	75099999	chr14:75000000-75099999	0.62	0.498433	0.121567	more_open_in_high
chr6	32500000	32599999	chr6:32500000-32599999	0.72	0.467085	0.252915	more_open_in_high
chr20	31600000	31699999	chr20:31600000-31699999	0.66	0.407524	0.252476	more_open_in_high
chr1	155000000	155099999	chr1:155000000-155099999	0.66	0.442006	0.217994	more_open_in_high
chr1	225800000	225899999	chr1:225800000-225899999	0.56	0.394984	0.165016	more_open_in_high
chr5	55300000	55399999	chr5:55300000-55399999	0.6	0.473354	0.126646	more_open_in_high
chr6	84700000	84799999	chr6:84700000-84799999	0.58	0.551724	0.0282759	more_open_in_high
chr3	138600000	138699999	chr3:138600000-138699999	0.72	0.479624	0.240376	more_open_in_high
chr16	86900000	86999999	chr16:86900000-86999999	0.62	0.394984	0.225016	more_open_in_high
chr9	113300000	113399999	chr9:113300000-113399999	0.58	0.360502	0.219498	more_open_in_high
chr12	10600000	10699999	chr12:10600000-10699999	0.72	0.410658	0.309342	more_open_in_high
chr19	7700000	7799999	chr19:7700000-7799999	0.62	0.438871	0.181129	more_open_in_high
chr3	99800000	99899999	chr3:99800000-99899999	0.68	0.62069	0.0593103	more_open_in_high
chr3	76000000	76099999	chr3:76000000-76099999	0.42	0.435737	-0.0157367	more_open_in_low
chr15	88600000	88699999	chr15:88600000-88699999	0.6	0.429467	0.170533	more_open_in_high
chr6	29000000	29099999	chr6:29000000-29099999	0.64	0.438871	0.201129	more_open_in_high
chr12	7600000	7699999	chr12:7600000-7699999	0.54	0.416928	0.123072	more_open_in_high
chr15	34400000	34499999	chr15:34400000-34499999	0.46	0.529781	-0.0697806	more_open_in_low
chr14	105100000	105199999	chr14:105100000-105199999	0.62	0.420063	0.199937	more_open_in_high
chr15	84600000	84699999	chr15:84600000-84699999	0.74	0.420063	0.319937	more_open_in_high
chr5	120700000	120799999	chr5:120700000-120799999	0.28	0.338558	-0.058558	more_open_in_low
chr19	45700000	45799999	chr19:45700000-45799999	0.56	0.438871	0.121129	more_open_in_high
chr5	15300000	15399999	chr5:15300000-15399999	0.64	0.561129	0.0788715	more_open_in_high
chr1	228100000	228199999	chr1:228100000-228199999	0.52	0.442006	0.0779937	more_open_in_high
chr2	10500000	10599999	chr2:10500000-10599999	0.44	0.363636	0.0763636	more_open_in_high
chr16	77200000	77299999	chr16:77200000-77299999	0.54	0.426332	0.113668	more_open_in_high
chr16	74700000	74799999	chr16:74700000-74799999	0.48	0.398119	0.0818809	more_open_in_high
chr20	21100000	21199999	chr20:21100000-21199999	0.68	0.54232	0.13768	more_open_in_high
chr17	32100000	32199999	chr17:32100000-32199999	0.48	0.332288	0.147712	more_open_in_high
chr1	156100000	156199999	chr1:156100000-156199999	0.6	0.442006	0.157994	more_open_in_high
chr12	42100000	42199999	chr12:42100000-42199999	0.56	0.376176	0.183824	more_open_in_high
chr9	83800000	83899999	chr9:83800000-83899999	1	1	0	more_open_in_high
chr7	27000000	27099999	chr7:27000000-27099999	0.38	0.557994	-0.177994	more_open_in_low
chr12	122200000	122299999	chr12:122200000-122299999	0.6	0.37931	0.22069	more_open_in_high
chr15	83800000	83899999	chr15:83800000-83899999	0.44	0.347962	0.0920376	more_open_in_high
chr15	40800000	40899999	chr15:40800000-40899999	0.68	0.366771	0.313229	more_open_in_high
chr5	147400000	147499999	chr5:147400000-147499999	0.52	0.489028	0.0309718	more_open_in_high
chr3	52600000	52699999	chr3:52600000-52699999	0.56	0.407524	0.152476	more_open_in_high
chr5	178200000	178299999	chr5:178200000-178299999	0.68	0.37931	0.30069	more_open_in_high
chr21	25700000	25799999	chr21:25700000-25799999	0.52	0.473354	0.0466458	more_open_in_high
chr2	3000000	3099999	chr2:3000000-3099999	0.6	0.420063	0.179937	more_open_in_high
chr3	49500000	49599999	chr3:49500000-49599999	0.7	0.410658	0.289342	more_open_in_high
chr21	44400000	44499999	chr21:44400000-44499999	0.66	0.37931	0.28069	more_open_in_high
chr12	43800000	43899999	chr12:43800000-43899999	0.48	0.435737	0.0442633	more_open_in_high
chr5	180800000	180899999	chr5:180800000-180899999	0.6	0.426332	0.173668	more_open_in_high
chr17	41700000	41799999	chr17:41700000-41799999	0.76	0.376176	0.383824	more_open_in_high
chr1	16100000	16199999	chr1:16100000-16199999	0.36	0.467085	-0.107085	more_open_in_low
chr16	19100000	19199999	chr16:19100000-19199999	0.44	0.504702	-0.0647022	more_open_in_low
chr14	104600000	104699999	chr14:104600000-104699999	0.58	0.426332	0.153668	more_open_in_high
chr22	19900000	19999999	chr22:19900000-19999999	0.66	0.388715	0.271285	more_open_in_high
chr2	46900000	46999999	chr2:46900000-46999999	0.44	0.501567	-0.0615674	more_open_in_low
chr19	19400000	19499999	chr19:19400000-19499999	0.54	0.382445	0.157555	more_open_in_high
[truncated: 19,442 more rows]

## Sheet: LUAD_blocks
chr	start	end	n_bins	mean_delta	min_q	max_abs_z	peak_bin	direction
chr1	152100000	152499999	4	0.240901	0.00851514	3.8393	chr1:152200000-152299999	more_open_in_high
chr10	6600000	6899999	3	0.275	0.000455146	4.97146	chr10:6700000-6799999	more_open_in_high
chr11	5100000	5399999	3	0.217234	0.0241819	3.34634	chr11:5300000-5399999	more_open_in_high
chr11	5900000	6299999	4	0.23006	0.0118395	3.69847	chr11:6000000-6099999	more_open_in_high
chr11	7700000	7999999	3	0.229535	0.00851514	3.83259	chr11:7900000-7999999	more_open_in_high
chr11	28700000	28999999	3	0.208844	0.0152014	3.59231	chr11:28800000-28899999	more_open_in_high
chr11	36500000	36799999	3	0.256463	0.00685449	3.95082	chr11:36700000-36799999	more_open_in_high
chr11	63000000	63399999	4	0.274787	0.000287447	5.11643	chr11:63200000-63299999	more_open_in_high
chr11	122000000	122299999	3	0.213946	0.0196583	3.46769	chr11:122200000-122299999	more_open_in_high
chr12	42600000	43099999	5	0.222585	0.00545299	4.05316	chr12:42900000-42999999	more_open_in_high
chr12	88900000	89199999	3	0.25924	0.000360235	5.05779	chr12:89100000-89199999	more_open_in_high
chr12	93700000	93999999	3	0.233447	0.018407	3.49639	chr12:93700000-93799999	more_open_in_high
chr13	108500000	108899999	4	0.212755	0.0250803	3.33009	chr13:108600000-108699999	more_open_in_high
chr14	20000000	20299999	3	0.229478	0.00851514	3.82964	chr14:20000000-20099999	more_open_in_high
chr14	61800000	62099999	3	0.234354	0.00551844	4.04537	chr14:61900000-61999999	more_open_in_high
chr14	68300000	68599999	3	0.279365	0.00401429	4.19085	chr14:68300000-68399999	more_open_in_high
chr14	94200000	94699999	5	0.267585	0.000135601	5.30134	chr14:94300000-94399999	more_open_in_high
chr14	98700000	99099999	4	0.211522	0.0334201	3.15752	chr14:98800000-98899999	more_open_in_high
chr15	35500000	35799999	3	0.272676	0.00123598	4.64512	chr15:35600000-35699999	more_open_in_high
chr2	199000000	199299999	3	0.227324	0.0205821	3.44597	chr2:199100000-199199999	more_open_in_high
chr4	139900000	140299999	4	0.237287	0.00188006	4.51261	chr4:140000000-140099999	more_open_in_high
chr5	34400000	34699999	3	0.292404	1.38366e-05	6.06699	chr5:34400000-34499999	more_open_in_high
chr5	39600000	39899999	3	0.243764	0.00650614	3.97467	chr5:39600000-39699999	more_open_in_high
chr6	56600000	56899999	3	0.241156	0.00552099	4.04065	chr6:56600000-56699999	more_open_in_high
chr7	18500000	19099999	6	0.228061	0.0138529	3.64116	chr7:18900000-18999999	more_open_in_high
chr7	43300000	43599999	3	0.236905	0.00551844	4.04537	chr7:43400000-43499999	more_open_in_high
chr7	134600000	134999999	4	0.259906	0.00333464	4.28955	chr7:134600000-134699999	more_open_in_high
chr8	12800000	13099999	3	0.217517	0.0194882	3.47432	chr8:12900000-12999999	more_open_in_high
chr8	32500000	32799999	3	0.231916	0.00784409	3.87133	chr8:32500000-32599999	more_open_in_high
chr8	54500000	54799999	3	0.233447	0.00492475	4.10278	chr8:54700000-54799999	more_open_in_high
chr8	129200000	129499999	3	0.227778	0.0152756	3.58642	chr8:129400000-129499999	more_open_in_high

## Sheet: LUSC_blocks
chr	start	end	n_bins	mean_delta	min_q	max_abs_z	peak_bin	direction
chr1	2800000	3199999	4	0.24221	0.0118924	3.31201	chr1:2800000-2899999	more_open_in_high
chr1	11200000	11599999	4	0.263746	0.00219153	4.08987	chr1:11500000-11599999	more_open_in_high
chr1	20100000	20399999	3	0.23745	0.0158345	3.17019	chr1:20100000-20199999	more_open_in_high
chr1	27700000	27999999	3	0.229634	0.012471	3.28451	chr1:27900000-27999999	more_open_in_high
chr1	99800000	100099999	3	0.219749	0.0150347	3.19705	chr1:100000000-100099999	more_open_in_high
chr1	154900000	155399999	5	0.24089	0.00909262	3.43817	chr1:155200000-155299999	more_open_in_high
chr1	160200000	160499999	3	0.269342	0.00155079	4.26149	chr1:160200000-160299999	more_open_in_high
chr1	161000000	161299999	3	0.236949	0.00818563	3.49113	chr1:161000000-161099999	more_open_in_high
chr1	178500000	178899999	4	0.258903	0.00269093	3.99369	chr1:178700000-178799999	more_open_in_high
chr1	183200000	183499999	3	0.232476	0.00715807	3.54771	chr1:183400000-183499999	more_open_in_high
chr1	201100000	201399999	3	0.237304	0.00626304	3.60515	chr1:201300000-201399999	more_open_in_high
chr1	203800000	204299999	5	0.258533	0.000386067	4.85393	chr1:204100000-204199999	more_open_in_high
chr1	205300000	205699999	4	0.256583	0.00183318	4.17767	chr1:205500000-205599999	more_open_in_high
chr1	209300000	209599999	3	0.221818	0.0120088	3.30357	chr1:209300000-209399999	more_open_in_high
chr1	220400000	220699999	3	0.282278	0.00264268	4.01271	chr1:220400000-220499999	more_open_in_high
chr10	7500000	7799999	3	0.255758	0.00520742	3.68899	chr10:7600000-7699999	more_open_in_high
chr10	14700000	15099999	4	0.220313	0.00900951	3.44282	chr10:14800000-14899999	more_open_in_high
chr10	34600000	34999999	4	0.264075	0.00112855	4.4039	chr10:34700000-34799999	more_open_in_high
chr10	51800000	52099999	3	-0.298077	0.00114034	4.39115	chr10:52000000-52099999	more_open_in_low
chr10	97900000	98199999	3	0.235758	0.0098953	3.396	chr10:98100000-98199999	more_open_in_high
chr10	131400000	131699999	3	0.222173	0.0226321	2.99813	chr10:131500000-131599999	more_open_in_high
chr10	132800000	133399999	6	0.282027	0.000910125	4.47931	chr10:133300000-133399999	more_open_in_high
chr11	800000	1399999	6	0.276134	0.000333405	4.91879	chr11:1100000-1199999	more_open_in_high
chr11	2400000	2799999	4	0.257524	0.00140688	4.31351	chr11:2700000-2799999	more_open_in_high
chr11	35900000	36299999	4	0.247524	0.00177803	4.2056	chr11:36100000-36199999	more_open_in_high
chr11	57600000	57899999	3	0.247795	0.00517407	3.69283	chr11:57800000-57899999	more_open_in_high
chr11	61200000	61599999	4	0.24837	0.00475018	3.74566	chr11:61400000-61499999	more_open_in_high
chr11	69100000	69399999	3	0.252038	0.000572963	4.66233	chr11:69100000-69199999	more_open_in_high
chr11	70000000	70299999	3	0.212038	0.0139186	3.23376	chr11:70000000-70099999	more_open_in_high
chr11	71400000	71699999	3	0.27139	0.00101542	4.43995	chr11:71500000-71599999	more_open_in_high
chr11	75000000	75299999	3	0.218746	0.0130409	3.26027	chr11:75100000-75199999	more_open_in_high
chr11	76700000	76999999	3	0.244765	0.00265556	3.99927	chr11:76800000-76899999	more_open_in_high
chr11	128100000	128499999	4	0.286176	0.000465669	4.76031	chr11:128300000-128399999	more_open_in_high
chr11	128600000	128899999	3	0.245559	0.00398985	3.82564	chr11:128800000-128899999	more_open_in_high
chr11	134200000	134799999	6	0.23581	0.0075454	3.5229	chr11:134400000-134499999	more_open_in_high
chr12	2200000	2799999	6	0.223344	0.0068854	3.56547	chr12:2200000-2299999	more_open_in_high
chr12	11000000	11499999	5	0.242571	0.00324868	3.91319	chr12:11400000-11499999	more_open_in_high
chr12	56100000	56499999	4	0.287774	0.00172233	4.21821	chr12:56300000-56399999	more_open_in_high
chr12	104900000	105399999	5	0.255674	0.00183318	4.18831	chr12:105200000-105299999	more_open_in_high
chr12	112200000	112499999	3	0.261338	0.00172233	4.21735	chr12:112400000-112499999	more_open_in_high
chr12	130800000	131099999	3	0.239394	0.0120088	3.30315	chr12:130900000-130999999	more_open_in_high
chr12	131200000	131699999	5	0.282295	0.000253445	5.04688	chr12:131400000-131499999	more_open_in_high
chr12	132000000	132699999	7	0.238791	0.00398985	3.82564	chr12:132100000-132199999	more_open_in_high
chr13	42100000	42399999	3	0.207649	0.0307252	2.84113	chr13:42300000-42399999	more_open_in_high
chr13	111000000	111299999	3	0.264472	0.00154817	4.26731	chr13:111100000-111199999	more_open_in_high
chr13	112200000	112499999	3	0.225559	0.0172356	3.12542	chr13:112400000-112499999	more_open_in_high
chr13	113200000	113499999	3	0.219896	0.00818563	3.48899	chr13:113200000-113299999	more_open_in_high
chr13	113900000	114299999	4	0.234687	0.00909326	3.43387	chr13:114200000-114299999	more_open_in_high
chr14	20900000	21199999	3	0.241881	0.00818563	3.48899	chr14:21000000-21099999	more_open_in_high
chr14	95800000	96299999	5	0.247824	0.000517674	4.71119	chr14:96200000-96299999	more_open_in_high
chr14	101000000	101699999	7	0.254053	0.00183318	4.17527	chr14:101400000-101499999	more_open_in_high
chr14	103800000	104199999	4	0.226991	0.0075454	3.51812	chr14:104100000-104199999	more_open_in_high
chr14	104700000	105199999	5	0.233793	0.00177803	4.2056	chr14:105000000-105099999	more_open_in_high
chr15	33000000	33399999	4	0.207994	0.0292232	2.86043	chr15:33100000-33199999	more_open_in_high
chr15	40700000	40999999	3	0.297304	0.00183318	4.18831	chr15:40800000-40899999	more_open_in_high
chr15	41900000	42299999	4	0.239749	0.00828451	3.47427	chr15:41900000-41999999	more_open_in_high
chr15	42500000	42799999	3	0.274232	0.00177803	4.2056	chr15:42700000-42799999	more_open_in_high
chr15	43300000	43599999	3	0.254713	0.00398985	3.82564	chr15:43400000-43499999	more_open_in_high
chr15	44300000	44699999	4	0.208793	0.0178244	3.11177	chr15:44400000-44499999	more_open_in_high
chr15	50300000	50599999	3	0.292476	0.000141623	5.31667	chr15:50500000-50599999	more_open_in_high
chr15	57100000	57399999	3	0.249697	0.002354	4.0642	chr15:57200000-57299999	more_open_in_high
chr15	68800000	69099999	3	0.265413	0.00124946	4.35921	chr15:68800000-68899999	more_open_in_high
chr15	73500000	73799999	3	0.29745	3.847e-05	5.71821	chr15:73500000-73599999	more_open_in_high
chr15	78200000	78499999	3	0.250784	0.0068854	3.56547	chr15:78200000-78299999	more_open_in_high
chr15	79400000	79699999	3	0.252978	0.00497876	3.72324	chr15:79500000-79599999	more_open_in_high
chr15	80700000	80999999	3	0.250742	0.00306257	3.94103	chr15:80900000-80999999	more_open_in_high
chr15	90100000	90399999	3	0.239937	0.0075454	3.52417	chr15:90300000-90399999	more_open_in_high
chr15	101500000	101999999	5	0.248953	0.00265556	3.99932	chr15:101900000-101999999	more_open_in_high
chr16	700000	1299999	6	0.27325	0.00265556	3.99927	chr16:1200000-1299999	more_open_in_high
chr16	4800000	5099999	3	0.259791	0.00287217	3.97113	chr16:5000000-5099999	more_open_in_high
chr16	8600000	8899999	3	0.243072	0.00828451	3.48047	chr16:8600000-8699999	more_open_in_high
chr16	10600000	11099999	5	0.225555	0.00191558	4.15822	chr16:10900000-10999999	more_open_in_high
chr16	13100000	13399999	3	0.206249	0.0345933	2.77336	chr16:13100000-13199999	more_open_in_high
chr16	15400000	15699999	3	0.266207	0.000602788	4.63822	chr16:15400000-15499999	more_open_in_high
chr16	25000000	25299999	3	0.246061	0.00154817	4.26731	chr16:25100000-25199999	more_open_in_high
chr16	30600000	31199999	6	0.250512	0.00398985	3.83321	chr16:30900000-30999999	more_open_in_high
chr16	57700000	58299999	6	0.228025	0.0075454	3.5229	chr16:58100000-58199999	more_open_in_high
chr16	66700000	67099999	4	0.230345	0.0130693	3.25564	chr16:66700000-66799999	more_open_in_high
chr16	71100000	71399999	3	0.246207	0.00430928	3.78517	chr16:71200000-71299999	more_open_in_high
chr16	83500000	83799999	3	-0.243051	0.00659721	3.58959	chr16:83500000-83599999	more_open_in_low
chr16	86600000	87099999	5	0.277141	0.000420666	4.80981	chr16:86600000-86699999	more_open_in_high
chr16	87900000	88199999	3	0.263574	0.00197791	4.1328	chr16:88100000-88199999	more_open_in_high
chr16	88300000	88599999	3	0.304326	0.000278505	4.99626	chr16:88500000-88599999	more_open_in_high
chr16	88800000	89299999	5	0.278119	0.00265556	3.99932	chr16:88900000-88999999	more_open_in_high
chr17	200000	599999	4	0.238793	0.00823011	3.48712	chr17:400000-499999	more_open_in_high
chr17	2400000	2799999	4	0.230502	0.00571596	3.6584	chr17:2700000-2799999	more_open_in_high
chr17	5900000	6499999	6	0.265758	0.00324868	3.91125	chr17:6000000-6099999	more_open_in_high
chr17	7500000	7899999	4	0.225016	0.00828451	3.48047	chr17:7500000-7599999	more_open_in_high
chr17	8100000	8399999	3	0.267649	0.00517407	3.69717	chr17:8300000-8399999	more_open_in_high
chr17	35500000	35799999	3	0.260439	0.00398985	3.83321	chr17:35700000-35799999	more_open_in_high
chr17	36500000	36799999	3	0.240188	0.00900951	3.44282	chr17:36500000-36599999	more_open_in_high
chr17	37100000	37699999	6	0.265141	0.000718657	4.56645	chr17:37100000-37199999	more_open_in_high
chr17	41500000	42199999	7	0.270578	0.000236784	5.09984	chr17:41700000-41799999	more_open_in_high
chr17	42800000	43199999	4	0.275235	0.00062783	4.6123	chr17:42900000-42999999	more_open_in_high
chr17	50300000	50599999	3	0.299791	0.00030411	4.96373	chr17:50400000-50499999	more_open_in_high
chr17	51000000	51299999	3	0.267106	0.00101542	4.44646	chr17:51000000-51099999	more_open_in_high
chr17	71000000	71399999	4	0.260016	0.000253445	5.04684	chr17:71200000-71299999	more_open_in_high
chr17	74500000	74799999	3	0.239039	0.00398985	3.82386	chr17:74500000-74599999	more_open_in_high
chr17	76200000	76499999	3	0.233772	0.0098953	3.39688	chr17:76300000-76399999	more_open_in_high
chr17	76700000	76999999	3	0.252623	0.00313109	3.93404	chr17:76700000-76799999	more_open_in_high
chr17	78400000	78699999	3	0.219352	0.0119983	3.30665	chr17:78600000-78699999	more_open_in_high
chr17	78800000	79399999	6	0.263647	0.00172233	4.21735	chr17:79200000-79299999	more_open_in_high
chr17	81900000	82199999	3	0.250742	0.00306257	3.94103	chr17:82000000-82099999	more_open_in_high
chr17	82600000	83099999	5	0.265705	0.00172233	4.22274	chr17:82600000-82699999	more_open_in_high
chr18	100000	399999	3	0.278558	0.00023367	5.12416	chr18:200000-299999	more_open_in_high
chr18	45700000	45999999	3	0.251285	0.00828451	3.47484	chr18:45800000-45899999	more_open_in_high
chr18	46300000	46699999	4	0.287179	0.000386067	4.83802	chr18:46300000-46399999	more_open_in_high
chr19	400000	899999	5	0.279047	0.00265556	4.00534	chr19:400000-499999	more_open_in_high
chr19	3400000	3999999	6	0.286458	0.000579217	4.65703	chr19:3500000-3599999	more_open_in_high
chr19	4400000	4899999	5	0.276865	0.000236784	5.09249	chr19:4400000-4499999	more_open_in_high
chr19	8700000	8999999	3	0.252226	0.0075454	3.51812	chr19:8700000-8799999	more_open_in_high
chr19	9800000	10199999	4	0.239639	0.00430928	3.78042	chr19:10100000-10199999	more_open_in_high
chr19	11200000	11499999	3	0.209739	0.0315165	2.82896	chr19:11400000-11499999	more_open_in_high
chr19	15300000	15599999	3	0.264117	0.00051599	4.71386	chr19:15300000-15399999	more_open_in_high
chr19	16400000	16799999	4	0.243072	0.00683275	3.57453	chr19:16700000-16799999	more_open_in_high
chr19	17500000	17999999	5	0.266834	0.00219153	4.08812	chr19:17500000-17599999	more_open_in_high
chr19	35800000	36199999	4	0.24826	0.00183318	4.17339	chr19:35800000-35899999	more_open_in_high
chr19	39400000	39699999	3	0.259937	0.00261567	4.0166	chr19:39400000-39499999	more_open_in_high
chr19	40100000	40599999	5	0.315223	0.000236784	5.09621	chr19:40200000-40299999	more_open_in_high
chr19	41700000	42099999	4	0.237288	0.00398985	3.8277	chr19:41800000-41899999	more_open_in_high
chr19	54200000	54499999	3	0.245852	0.00920986	3.42524	chr19:54400000-54499999	more_open_in_high
chr2	700000	999999	3	0.23745	0.00571596	3.6584	chr2:800000-899999	more_open_in_high
chr2	2500000	2799999	3	0.222027	0.0158345	3.16926	chr2:2600000-2699999	more_open_in_high
chr2	6400000	6699999	3	0.262863	0.00284947	3.97526	chr2:6500000-6599999	more_open_in_high
chr2	9600000	9899999	3	0.221735	0.00782028	3.50476	chr2:9600000-9699999	more_open_in_high
chr2	20200000	20499999	3	0.275507	0.00219153	4.09964	chr2:20200000-20299999	more_open_in_high
chr2	73700000	73999999	3	0.234566	0.00475489	3.73713	chr2:73900000-73999999	more_open_in_high
chr2	121500000	121799999	3	0.222027	0.018689	3.09147	chr2:121500000-121599999	more_open_in_high
chr2	200300000	200599999	3	0.246395	0.00241198	4.05076	chr2:200300000-200399999	more_open_in_high
chr2	218400000	218699999	3	0.210533	0.0243697	2.95566	chr2:218500000-218599999	more_open_in_high
chr2	234900000	235199999	3	0.206604	0.0317881	2.81682	chr2:235000000-235099999	more_open_in_high
chr20	300000	699999	4	0.262476	0.00430928	3.78766	chr20:300000-399999	more_open_in_high
chr20	1300000	1599999	3	0.227252	0.0120232	3.29906	chr20:1300000-1399999	more_open_in_high
chr20	2600000	2999999	4	0.253292	0.00208304	4.11531	chr20:2900000-2999999	more_open_in_high
chr20	3600000	3999999	4	0.24326	0.00388184	3.8468	chr20:3900000-3999999	more_open_in_high
chr20	32200000	32599999	4	0.231207	0.00818563	3.48899	chr20:32400000-32499999	more_open_in_high
chr20	44400000	44699999	3	0.258454	0.00782028	3.50476	chr20:44400000-44499999	more_open_in_high
chr20	45300000	45599999	3	0.282027	0.00052373	4.69716	chr20:45500000-45599999	more_open_in_high
chr20	61700000	61999999	3	0.250136	0.00219153	4.086	chr20:61900000-61999999	more_open_in_high
chr20	62400000	62899999	5	0.283724	0.00114034	4.39158	chr20:62600000-62699999	more_open_in_high
chr20	63000000	63399999	4	0.305047	0.000613659	4.62502	chr20:63100000-63199999	more_open_in_high
chr21	32500000	32799999	3	0.219854	0.0144378	3.21514	chr21:32700000-32799999	more_open_in_high
chr21	44200000	44699999	5	0.233643	0.00475018	3.74232	chr21:44400000-44499999	more_open_in_high
chr21	45900000	46199999	3	0.316614	0.000450437	4.78107	chr21:46000000-46099999	more_open_in_high
chr22	19800000	20299999	5	0.247611	0.00197791	4.13249	chr22:20100000-20199999	more_open_in_high
chr22	20700000	20999999	3	0.261233	0.00324868	3.91319	chr22:20900000-20999999	more_open_in_high
chr22	21500000	21999999	5	0.285455	0.00030411	4.95883	chr22:21600000-21699999	more_open_in_high
chr22	23900000	24199999	3	0.283323	0.000729597	4.56186	chr22:23900000-23999999	more_open_in_high
chr22	29500000	29799999	3	0.259143	0.00172233	4.22518	chr22:29500000-29599999	more_open_in_high
chr22	30300000	30699999	4	0.250047	0.0098953	3.396	chr22:30300000-30399999	more_open_in_high
chr22	32200000	32499999	3	0.280188	0.00191558	4.15822	chr22:32300000-32399999	more_open_in_high
chr22	32700000	33099999	4	0.233824	0.00909621	3.42938	chr22:32700000-32799999	more_open_in_high
chr22	35600000	35899999	3	0.30163	0.000910125	4.47931	chr22:35700000-35799999	more_open_in_high
chr22	39100000	39399999	3	0.237952	0.00246697	4.03627	chr22:39100000-39199999	more_open_in_high
chr22	49200000	49499999	3	0.239039	0.00968822	3.40817	chr22:49300000-49399999	more_open_in_high
chr3	19200000	19599999	4	-0.290549	0.000607223	4.63506	chr3:19500000-19599999	more_open_in_low
chr3	40900000	41199999	3	0.226019	0.0100509	3.38634	chr3:41000000-41099999	more_open_in_high
chr3	66500000	66799999	3	-0.229676	0.0161617	3.15876	chr3:66600000-66699999	more_open_in_low
chr3	100200000	100499999	3	0.284368	0.00155079	4.2613	chr3:100300000-100399999	more_open_in_high
chr3	107800000	108199999	4	0.26058	0.00219153	4.09639	chr3:108000000-108099999	more_open_in_high
chr3	149700000	149999999	3	0.250428	0.00354911	3.87886	chr3:149700000-149799999	more_open_in_high
chr3	170000000	170299999	3	0.239248	0.00364926	3.86676	chr3:170100000-170199999	more_open_in_high
chr3	183100000	183499999	4	0.259263	0.0068854	3.56778	chr3:183100000-183199999	more_open_in_high
chr3	184800000	185099999	3	0.310846	0.000278505	5.0029	chr3:184800000-184899999	more_open_in_high
chr3	185500000	185999999	5	0.311461	0.000450437	4.78508	chr3:185900000-185999999	more_open_in_high
chr3	197600000	197999999	4	0.322665	0.000571169	4.66652	chr3:197900000-197999999	more_open_in_high
chr4	600000	1199999	6	0.231557	0.0075454	3.51849	chr4:800000-899999	more_open_in_high
chr4	1500000	1799999	3	0.233626	0.00909621	3.42938	chr4:1600000-1699999	more_open_in_high
chr4	7200000	7799999	6	0.216416	0.00828451	3.47787	chr4:7400000-7499999	more_open_in_high
chr5	6000000	6299999	3	-0.265308	0.00354911	3.87886	chr5:6200000-6299999	more_open_in_low
chr5	178100000	178399999	3	0.260146	0.00265556	4.00534	chr5:178200000-178299999	more_open_in_high
chr5	180200000	180499999	3	0.242926	0.00670756	3.58198	chr5:180300000-180399999	more_open_in_high
chr6	5000000	5499999	5	0.259047	0.00235547	4.06194	chr6:5400000-5499999	more_open_in_high
chr6	29600000	29899999	3	0.265266	0.00210036	4.11109	chr6:29700000-29799999	more_open_in_high
chr6	30800000	31199999	4	0.260611	0.00241198	4.04363	chr6:31100000-31199999	more_open_in_high
chr6	33200000	33499999	3	0.218495	0.0205961	3.04071	chr6:33400000-33499999	more_open_in_high
chr6	33900000	34199999	3	0.234525	0.00818563	3.48899	chr6:34000000-34099999	more_open_in_high
chr6	113700000	113999999	3	0.308088	0.00140688	4.30634	chr6:113800000-113899999	more_open_in_high
chr6	125900000	126199999	3	0.235862	0.0100309	3.389	chr6:125900000-125999999	more_open_in_high
chr6	156900000	157399999	5	0.220063	0.0144378	3.21238	chr6:157100000-157199999	more_open_in_high
chr7	1100000	1599999	5	0.268627	0.000782772	4.54426	chr7:1100000-1199999	more_open_in_high
chr7	40200000	40599999	4	0.236066	0.00900951	3.44282	chr7:40400000-40499999	more_open_in_high
chr7	40700000	41499999	8	0.280298	0.000450437	4.78107	chr7:41000000-41099999	more_open_in_high
chr7	41600000	41999999	4	0.214608	0.018689	3.08654	chr7:41600000-41699999	more_open_in_high
chr7	42900000	43299999	4	0.24326	0.00140688	4.30581	chr7:42900000-42999999	more_open_in_high
chr7	43900000	44299999	4	0.270423	0.00219153	4.09639	chr7:44100000-44199999	more_open_in_high
chr7	87100000	87399999	3	0.296656	0.000155101	5.23896	chr7:87100000-87199999	more_open_in_high
chr7	98500000	98999999	5	0.250169	0.00573031	3.6485	chr7:98700000-98799999	more_open_in_high
chr7	99300000	99599999	3	0.202612	0.0347686	2.77093	chr7:99500000-99599999	more_open_in_high
chr7	99700000	99999999	3	0.26069	0.00219153	4.09964	chr7:99900000-99999999	more_open_in_high
chr7	101100000	101399999	3	0.261526	0.00398985	3.83706	chr7:101100000-101199999	more_open_in_high
chr7	107400000	107899999	5	0.257016	0.00175518	4.21142	chr7:107700000-107799999	more_open_in_high
chr7	127700000	128099999	4	0.267853	0.00023367	5.12024	chr7:128000000-128099999	more_open_in_high
chr7	131700000	131999999	3	0.239436	0.00290975	3.96285	chr7:131700000-131799999	more_open_in_high
chr7	139100000	139399999	3	0.243427	0.00626304	3.60817	chr7:139100000-139199999	more_open_in_high
chr7	143000000	143499999	5	0.277254	0.000465669	4.76031	chr7:143400000-143499999	more_open_in_high
chr7	151000000	151499999	5	0.254031	0.00219153	4.08812	chr7:151400000-151499999	more_open_in_high
chr7	154600000	154899999	3	0.208694	0.0317881	2.82085	chr7:154700000-154799999	more_open_in_high
chr7	157400000	157899999	5	0.244715	0.0068854	3.56156	chr7:157400000-157499999	more_open_in_high
chr7	158300000	158599999	3	0.22372	0.0109234	3.34262	chr7:158400000-158499999	more_open_in_high
chr7	158900000	159199999	3	0.270387	0.00197791	4.13249	chr7:158900000-158999999	more_open_in_high
chr8	6700000	7099999	4	0.238119	0.00388184	3.8468	chr8:6700000-6799999	more_open_in_high
chr8	42800000	43099999	3	0.25348	0.0068854	3.56156	chr8:43000000-43099999	more_open_in_high
chr8	141300000	141699999	4	0.241207	0.00475018	3.74278	chr8:141500000-141599999	more_open_in_high
chr8	141800000	142599999	8	0.259451	0.00341774	3.89293	chr8:142400000-142499999	more_open_in_high
chr8	142800000	143299999	5	0.273041	0.00183318	4.17339	chr8:142800000-142899999	more_open_in_high
chr8	144800000	145099999	3	0.248297	0.0068854	3.56962	chr8:144800000-144899999	more_open_in_high
chr9	4500000	4799999	3	0.264472	0.00219153	4.08987	chr9:4700000-4799999	more_open_in_high
chr9	74800000	75099999	3	0.220397	0.00430928	3.78838	chr9:74900000-74999999	more_open_in_high
chr9	97700000	97999999	3	0.276949	0.00219153	4.08351	chr9:97800000-97899999	more_open_in_high
chr9	107500000	107799999	3	-0.230721	0.00475489	3.7412	chr9:107700000-107799999	more_open_in_low
chr9	111500000	111899999	4	0.290047	0.000969081	4.4604	chr9:111500000-111599999	more_open_in_high
chr9	116300000	116599999	3	0.272435	0.000386067	4.84714	chr9:116300000-116399999	more_open_in_high
chr9	132800000	133199999	4	0.272774	0.000571169	4.66765	chr9:133000000-133099999	more_open_in_high
chr9	133500000	133799999	3	0.235611	0.00828451	3.47427	chr9:133600000-133699999	more_open_in_high
chr9	134400000	135299999	9	0.295549	0.000571169	4.66765	chr9:134800000-134899999	more_open_in_high
chr9	135400000	135799999	4	0.252743	0.0031968	3.92779	chr9:135400000-135499999	more_open_in_high
chr9	136200000	136499999	3	0.223824	0.0119983	3.30561	chr9:136200000-136299999	more_open_in_high
chr9	137200000	137499999	3	0.286813	0.000599775	4.64427	chr9:137300000-137399999	more_open_in_high

## Sheet: cohort_summary
cohort	n_bins_tested	n_bins_FDR05	median_delta_p_open_sigbins	IQR_delta_p_open_sigbins	n_blocks_FDR05_min3bins	median_block_length_Mb	max_block_length_Mb
LUAD	21233	1471	0.22551	0.210-0.253	31	0.3	0.6
LUSC	21441	4211	0.229342	0.204-0.265	219	0.3	0.9
