# Supplementary material for: Integrated Characterization of AP-2δ Reveals Distinct Regulatory Architecture in Lung Adenocarcinoma and Lung Squamous Cell Carcinoma
Source: Cancers (Basel). 2026 Apr 17;18(8):1278. doi: 10.3390/cancers18081278 (PMC13114337; doi:10.3390/cancers18081278)
Supplement: Supplementary file 1 [file cancers-18-01278-s001.zip › Supplementary_File_S4.xlsx]

## Sheet: Supplementary File S4 title
	Supplementary File S4. Cofactor rewiring and ranked-neighborhood analyses in TFAP2D-stratified LUAD and LUSC cohorts.
	Cofactor rewiring statistics and genome-wide enrichment outputs are provided.

## Sheet: LUAD_TcoFs
gene_symbol	r_high	r_low	delta_r_high_minus_low	compartment	z_diff_high_vs_low	p_diff_high_vs_low
TRIM24	0.471579	0.0247173	0.446862	A	3.62012	0.000294466
TRRAP	0.325856	-0.0699553	0.395812	B	3.03242	0.00242601
YAP1	0.275792	-0.122716	0.398508	A	3.01909	0.00253539
ZMYND8	0.30743	-0.0735572	0.380987	B	2.90718	0.003647
USP7	0.236641	-0.109804	0.346445	A	2.61057	0.00903924
WDR5	0.266906	-0.000657846	0.267564	A	2.0366	0.0416904
TRIM25	0.102066	-0.104396	0.206462	A	1.53903	0.123796
TRIM28	0.0490686	-0.0882915	0.13736		1.02228	0.306647
TRIM22	0.00703794	0.0585706	-0.0515327	B	-0.38327	0.70152
XRN2	0.0239095	-0.00969564	0.0336051		0.249647	0.802861
ZMIZ1	0.0142656	-0.0110785	0.0253441	A	0.188261	0.850672
TLE3	0.0971801	0.0937881	0.00339203	A	0.025427	0.979714

## Sheet: LUSC_TcoFs
gene_symbol	r_high	r_low	delta_r_high_minus_low	compartment	z_diff_high_vs_low	p_diff_high_vs_low
ZMIZ1	-0.157061	0.0477067	-0.204767	B	-1.52811	0.126486
TLE3	-0.123644	0.0524045	-0.176048	B	-1.31027	0.190104
WDR5	-0.15306	0.00160681	-0.154666	A	-1.15567	0.247818
TRIM28	0.178469	0.0553512	0.123118		0.926684	0.354091
TRRAP	-0.0976619	0.00355506	-0.101217	B	-0.752726	0.451615
USP7	-0.0118297	0.069828	-0.0816577	A	-0.606248	0.54435
TRIM25	-0.111178	-0.0457535	-0.0654244	A	-0.488233	0.625385
ZMYND8	0.0272062	-0.0284617	0.0556679	A	0.412822	0.679737
YAP1	-0.125443	-0.0755243	-0.0499182	A	-0.373944	0.708446
TRIM22	-0.151185	-0.111063	-0.0401218	B	-0.302706	0.762114
TRIM24	0.0583776	0.0274439	0.0309337	A	0.229781	0.818262
XRN2	0.0455737	0.050776	-0.00520221		-0.0386584	0.969163

## Sheet: top_genes_LUAD
gene_symbol	r_high	r_low	delta_r_high_minus_low	compartment
RNU6-1072P	0.708982	0	0.708982
CDY8P	0.708982	0.0631628	0.645819
MRPL22P1	0.698083	-0.0422408	0.740324	A
STK32B	0.651125	0.131178	0.519947	B
TMEM150C	0.466276	0.374743	0.0915329	A
RNU1-115P	0.444123	0.151657	0.292466
PSME2P3	0.6637	0.044669	0.619031	A
LINC02406	0.711084	0.0718324	0.639251
SENCR	0.67959	0.0251036	0.654486	B
H2BC12L	0.553664	-0.0764504	0.630114	A
TDH-AS1	0.565193	0.0312315	0.533961	B
CCDC88C	0.626247	0.133366	0.492882	A
MRGPRX2	0.712842	0.00402824	0.708813	B
PRAMEF25	0.708982	0.0327466	0.676235	B
TCAF2C	0.599347	-0.0612298	0.660577
TC2N	0.646561	0.108099	0.538462	A
PABPC1P2	0.655255	0.0737954	0.58146	B
PELI2	0.456159	0.0912808	0.364878	A
TUBBP2	0.595629	-0.0414371	0.637066	A
PSMC1P1	0.601885	-0.0245103	0.626395
SEMA3E	0.387923	0.157273	0.230649	A
FMN2	0.68877	0.131687	0.557083	B
MIR34B	0.708982	-0.0258695	0.734852	A
AKT1	0.642476	0.04789	0.594586	B
TOX4P1	0.597043	0.0120623	0.584981	A
MIR5583-2	0.360013	0	0.360013
GOLGA8S	0.354364	0.0775959	0.276768
LRRC37A7P	0.357231	0.12814	0.22909	B
LHX8	0.499845	0.0122751	0.48757	B
RN7SKP270	0.708982	-0.0271973	0.736179	B
DSG1-AS1	0.32239	-0.0159167	0.338307	A
PPP4R3A	0.648286	-0.0168301	0.665116	A
DYNC1H1	0.688071	-0.114928	0.803	A
ADGRF2P	0.360846	-0.036537	0.397383	A
KCNJ1	0.682398	0.0560293	0.626368	B
TFDP3	0.382756	0.094527	0.288229
RGS7BP	0.417212	0.150413	0.2668
HK2P1	0.555319	-0.0539492	0.609268
PABPC3	0.66218	0.0906771	0.571503	B
BAG5	0.681039	-0.0759047	0.756944	A
HSP90AA3P	0.575829	-0.0116903	0.587519	B
PIK3R3	0.633536	0.0422024	0.591333	A
CHD8	0.545994	-0.0570634	0.603058	A
TOX4	0.588233	0.00799921	0.580233	A
LRRC52	0.649441	-0.0323452	0.681786	A
PPP1R17	0.256867	0.0577984	0.199069	B
TBX15	0.190412	0.259114	-0.0687015	A
LINC00989	0.467027	0.166443	0.300584	B
ENPP3	0.315298	0.158408	0.15689	A
SUPT16HP1	0.511273	-0.0715584	0.582832	A
GOLGA6L6	0.352925	0.114565	0.238359	B
NDUFB1P1	0.491843	0.0118642	0.479979	A
H2BP3	0.561829	-0.04358	0.605409	A
RNU6-953P	0.708982	0.0116547	0.697327	A
HMGN2P4	0.496992	0.0185648	0.478428	B
TM9SF1	0.469221	0.0840134	0.385207	B
RNU6-167P	0.280412	0.0146093	0.265803	A
CRIP1P2	0.645139	-0.0135004	0.65864	B
RHPN1-AS1	0.4534	0.0733745	0.380025	A
CD24P4	0.577897	-0.0501596	0.628057
DSG4	0.299246	-0.0595793	0.358825	A
SUPT16H	0.472743	-0.0531717	0.525915	A
FAM9C	0.359674	-0.0254768	0.385151
C1QTNF3-AMACR	0.30294	0.0489371	0.254003
NEMF	0.602048	-0.0741866	0.676235	A
WLS	0.580049	0.153877	0.426172	B
PSME2P1	0.617543	0.0615949	0.555948
GOLGA8DP	0.341684	0.135228	0.206456	B
RN7SKP155	0.708982	0.0533898	0.655592	A
UQCRBP1	0.579659	0.0333449	0.546315
ZNF24	0.345167	0.0391572	0.30601	A
GOLGA5	0.553701	-0.0299272	0.583629	A
KCTD6	0.276889	0.144111	0.132778	A
HSP90AA4P	0.569106	-0.00939905	0.578505
PABPC1P1	0.620401	0.0573198	0.563081	A
WDR20	0.589857	0.00652775	0.583329	A
NUBPL	0.629273	0.0373043	0.591969	A
SAV1	0.572283	-0.00529336	0.577576	A
GOLGA6L25	0.333875	0.0588538	0.275021	B
MTND1P19	0.708982	-0.0417641	0.750746	B
WHAMMP2	0.278451	0.169745	0.108706	B
HMGN2P25	0.53213	0.0171521	0.514978	A
DSG1	0.279098	-0.0162533	0.295351	A
LINC01587	0.252272	0.0577836	0.194489	B
ELP2	0.326613	-0.00107363	0.327687	A
KAT7P1	0.674679	0.114223	0.560457
RBBP4P1	0.477188	-0.00509392	0.482282	A
RNU6ATAC33P	0.603923	-0.00505088	0.608974	A
KRT16P1	0.336409	0.0625816	0.273828	A
SLC39A6	0.366723	0.0373437	0.329379	A
CHRNA3	0.315541	0.0631457	0.252395	A
PPIAP31	0.460779	-0.000561357	0.46134	A
PDCD6IPP2	0.205248	0.163704	0.0415436	B
H3P16	0.527144	-0.0340346	0.561179	A
CPSF2	0.542489	-0.0615789	0.604068	A
PSME2P2	0.626404	0.0157527	0.610652	A
HMGN2P5	0.475059	-0.00114544	0.476205	B
RUNDC3B	0.503615	0.0504262	0.453188	A
SYT2	0.688168	0.0884453	0.599723	A
CRIP2	0.478006	0.149866	0.32814	A
LINC02036	0.319663	0.275761	0.0439019
PDCD6IPP1	0.318897	0.136836	0.18206
PTMAP2	0.542345	0.0115935	0.530752	B
RNU7-93P	0.212836	-0.0285461	0.241382	A
MTA1-DT	0.44223	0.0754672	0.366763	A
PPIAP29	0.517732	-0.0588572	0.576589	A
BMP8A	0.359532	0.142683	0.216849	A
SBK1	0.301166	0.233646	0.0675205	A
SEPTIN7P5	0.353732	0.0143654	0.339367	B
CCDC160	0.239394	0.130135	0.10926
PPIAL4G	0.456639	-0.0445843	0.501224
CD99P1	0.442998	0.159487	0.283511
FADS2	0.423097	0.0874358	0.335661	A
ITPRID1	0.0496735	0.182956	-0.133283	B
ELAVL4	0.318465	0.0527175	0.265748	B
TAF2	0.411414	0.0162186	0.395195
KIAA1328	0.337231	0.0266808	0.31055
PIK3R1	0.649021	-0.0100833	0.659105	A
ZNF271P	0.353171	0.0346439	0.318527	A
GCNT1	0.483147	0.038655	0.444492
BMP5	0.300715	0.195144	0.105571	A
UBR7	0.439381	0.0947945	0.344587	A
USP26	0.222395	0.0896803	0.132715
FOXA1	0.315515	0.178576	0.136939	A
WARS1	0.65632	-0.0333024	0.689622	A
HMGN2P10	0.498739	-0.0144385	0.513178
ELAPOR1	0.306736	0.0901553	0.216581
SETD3	0.485718	-0.00202813	0.487746	A
PTMAP5	0.553467	0.00468247	0.548784	B
ARL15	0.47691	0.169284	0.307627	A
PRYP5	0.708982	-0.0336285	0.742611
SCIN	0.152929	0.24767	-0.0947402	A
ARF6	0.572961	0.0202477	0.552713	A
LILRP2	0.31198	0.0854869	0.226493	B
LINC02775	0.192936	0.0438519	0.149084	B
CALM1	0.600589	-0.0706933	0.671283	A
PIK3C3	0.349111	-0.0437039	0.392815	B
PSMC1P9	0.538352	-0.0245917	0.562944	B
ZBTB18	0.469431	0.142242	0.327189	B
PAX9	0.424027	0.0977175	0.32631	A
GGCT	0.510924	0.0974705	0.413454	A
RARRES2P3	0.635936	-0.0299421	0.665878
GOLGA6L22	0.312591	0.124198	0.188392
LAPTM4BP2	0.59177	0.0603722	0.531398	A
RBBP4P2	0.512727	-0.0790711	0.591798	A
XKRYP6	0.708982	-0.0252323	0.734214
HSP90AA2P	0.524596	0.0266282	0.497968	B
NEDD8P1	0.501935	0.0067462	0.495189	B
PTPRG-AS1	0.46609	0.0984692	0.367621	A
DPYSL3	0.0961158	0.215485	-0.119369	A
CNTNAP2	0.547696	-0.0224921	0.570188	B
SLC4A8	0.237836	0.158773	0.0790628	A
CBX3P9	0.383924	-0.0024898	0.386414	A
LINC02037	0.208053	0.310105	-0.102052	A
GLIPR2	0.55275	-0.0100469	0.562796	A
DHX9	0.402895	-0.104297	0.507192	A
CTSLP1	0.355229	-0.00115162	0.356381	A
SCD5	0.501668	0.0862229	0.415445	A
GTF2A1	0.589792	0.0148304	0.574961	A
CYCSP45	0.566473	-0.0610682	0.627541
CPP	0.572784	0.0114242	0.561359	A
PPATP1	0.563081	0.0124343	0.550647	B
CACNA1D	0.202148	0.186777	0.0153708	A
LRRC37A4P	0.363623	0.0974078	0.266216	A
RYBP	0.442833	0.0874402	0.355392	A
ATXN3	0.526086	-0.0100841	0.53617	A
KCND2	0.354791	0.171628	0.183163	B
ZNF577	0.313985	0.0254426	0.288543	B
POU6F2	0.132527	0.0893014	0.0432257	A
SLC4A7	0.385276	0.141525	0.243751	A
LINC00092	0.37935	0.0395976	0.339753	A
MCTP2	0.185606	0.139049	0.0465565	B
PARP1	0.343673	0.0475792	0.296094	A
LEPR	0.091167	0.119407	-0.0282404	A
THTPA	0.399346	0.165074	0.234272	B
TRIP11	0.534726	-0.0574893	0.592215	A
PPP1R1B	0.241024	0.122286	0.118738	A
LAPTM4B	0.253323	0.145529	0.107794	A
PAPOLA	0.250728	0.0564508	0.194277	A
PCP4L1	0.497201	0.174598	0.322603	A
NBPF11	0.269777	0.0152523	0.254525	A
KDM7A	0.518147	0.0771211	0.441026	A
GALNT1	0.331554	0.0758062	0.255748
PPM1K-DT	0.297854	0.0740985	0.223755	A
SNTB1	0.289039	0.231405	0.057634	A
SS18	0.341626	-0.0323189	0.373944
PIP4P1	0.393384	0.0124153	0.380969	A
NAV1	0.233191	0.121972	0.111219	A
DENND1A	0.379768	-0.0131686	0.392937	A
USP27X	0.181272	0.172578	0.00869408
RNU4-65P	0.181171	0.164989	0.0161829	A
MIR2052	0.292774	-0.0640635	0.356838	A
NCALD	0.188193	0.137101	0.0510921	A
RGS17	0.259454	0.177014	0.0824402	B
TINF2	0.426519	0.0150271	0.411492	A
RNF138	0.224862	0.0952064	0.129656
LINC01181	0.436943	0.0362526	0.400691	A
TTC7B	0.465015	0.0093194	0.455695	A
RNF180	0.196268	0.116895	0.079373
RNU6-382P	0.187622	0	0.187622
TRIM68	0.139279	0.226011	-0.0867322	B
BRF1	0.379047	0.0345292	0.344518	A
CYP2C61P	0.368891	0.0453218	0.323569	B
TOX3	0.143945	0.189933	-0.0459876	A
CNIH3	0.154099	0.158969	-0.00486931	A
PGK1P1	0.399982	-0.00564356	0.405626
STRN3	0.475365	0.046947	0.428418	A
GABRB2	0.411126	0.191796	0.21933
LAPTM4BP1	0.512907	-0.0261827	0.53909	B
KHDRBS3	0.0968244	0.213702	-0.116878	B
B4GALT6	0.333063	0.0243019	0.308761	B
TTC6	0.249757	0.081229	0.168528	A
RPRD1A	0.286137	0.00932218	0.276814	A
LINC00445	0.356345	0.0585036	0.297841	A
YBX1P1	0.5736	-0.066169	0.639769	B
HYKK	0.290091	-0.00478046	0.294871	A
GOLGA6L1	0.276071	0.100358	0.175712	B
RTN3P1	0.492575	-0.0366285	0.529203	A
SLC4A10	0.220255	0.120525	0.0997302	A
GOLGA7B-DT	0.0263826	0.192283	-0.1659	A
COA8	0.522327	-0.0267409	0.549068	A
CDC42P6	0.372886	-0.0368741	0.40976	B
LILRP1	0.211289	0.197692	0.0135969	B
DCAF11	0.562725	-0.0261203	0.588845	B
PTMAP12	0.260222	-0.0456316	0.305854
AVP	0.335227	0.0275827	0.307644	A
SIPA1L2	0.237566	0.0888642	0.148702	B
CTNND2	0.0227768	0.285099	-0.262322	B
LRP2	0.10797	0.104481	0.00348942	B
HNRNPKP2	0.469293	0.0057668	0.463526	B
TDH	0.256347	0.0560555	0.200292	B
RBM23	0.387389	0.049883	0.337506	A
ZBTB42	0.350474	0.0792427	0.271231	B
PPP2R5CP	0.542205	0.0230758	0.51913	A
OR5K4	0.484222	-0.0431842	0.527406	B
RN7SL776P	0.21841	-0.0430899	0.2615
UBXN2B	0.289787	0.14103	0.148757	B
PITPNC1	0.0657755	0.161145	-0.0953694	A
RNU6-150P	0.389694	0.0212464	0.368448	A
TMX1	0.443769	0.0147117	0.429057	B
ZNF252P	0.396304	0.030006	0.366298	A
OR7A15P	0.519913	-0.0214157	0.541329	B
TCAF2	0.539403	-0.0403378	0.579741
GNB1-DT	0.404979	0.0996021	0.305377	A
APEX1	0.330854	-0.0166316	0.347485	A
LANCL3	0.400449	0.0401269	0.360322
MIR1244-3	0.50768	0.00801705	0.499663	B
HS3ST5	0.191797	0.173081	0.0187164	B
C18orf21	0.31978	0.049455	0.270325	A
METTL5P4	0.708982	-0.0509652	0.759947	B
CEP15	0.394365	0.0658674	0.328497	A
FGF7P4	0.226557	0.168366	0.0581903	B
UBR5	0.317277	0.0346565	0.28262	A
TUSC1	0.500074	0.0166594	0.483414
TECPR2	0.361627	0.0259429	0.335684	A
ZFHX2	0.257982	0.0992245	0.158757	B
SETBP1	0.237199	0.00153068	0.235668	B
LRRC52-AS1	0.395697	0.103867	0.29183	A
TNRC6C	0.271628	0.0531699	0.218458	B
MARF1	0.331371	0.00793118	0.32344	A
TMEM268	0.449025	0.124	0.325025	A
TRAPPC9	0.279806	0.0471453	0.23266	A
DUSP6	0.23835	0.177629	0.060721	A
NBPF12	0.305809	0.0419208	0.263888	A
HIGD1AP1	0.45763	-0.0176393	0.47527	B
EIF5-DT	0.484947	0.0804873	0.40446	A
RPS29P5	0.489	-0.0295962	0.518597	B
LINC01721	0.102834	0.162004	-0.0591699
PSMA6P1	0.390096	0.0657839	0.324312
GNA14	0.305805	0.189077	0.116727	A
UTP20	0.254001	0.097919	0.156083
ANP32BP1	0.459293	-0.0619508	0.521244	A
RNPS1P1	0.361499	0.00361491	0.357884	A
ENO1	0.529999	0.0227995	0.507199	A
CADM2	0.261665	0.043588	0.218077	B
SETP14	0.496061	-0.039166	0.535227	A
TRAPPC8	0.284353	-0.0316025	0.315956
SMAD1	0.15565	0.10367	0.0519802
TIGD5	0.371818	0.0657068	0.306112	A
NHLH2	0.0976297	0.120217	-0.0225872	A
RAB2B	0.361138	0.0536616	0.307476	A
LGMNP1	0.583741	0.0284884	0.555253	B
RPL22P1	0.399363	-0.0104764	0.409839	A
CINP	0.413564	-0.0325318	0.446095	A
PCSK1	0.0443634	0.237169	-0.192805	A
TFAP2C	0.555884	0.0782095	0.477675	B
HEATR5A	0.507233	0.0377553	0.469478	A
NDE1	0.338662	0.0437771	0.294885	A
CCDC88C-DT	0.307156	0.0329712	0.274185	A
HSP90AA1	0.404843	-0.00890943	0.413752	A
GUSBP14	0.252182	-0.00783292	0.260015
DNAH5	0.259019	0.114536	0.144483	A
CHD6	0.426982	0.0645876	0.362395
GOLGA7B	-0.0403625	0.234003	-0.274365	A
MIR2052HG	0.206093	-0.0494158	0.255509	A
SRP9P1	0.456053	-0.0298788	0.485931	A
H3C9P	0.439379	0.0148296	0.42455	A
HMGN2P6	0.399177	-0.00470601	0.403883	B
TNFSF11	0.177575	0.148301	0.0292742	A
LINC02813	0.0641352	0.082347	-0.0182118	B
PRR36	0.0728832	0.199774	-0.12689	A
FOXJ3	0.178648	0.0348394	0.143808	A
FAM133DP	0.461342	-0.0395587	0.5009	A
PPIAP13	0.441515	0.0581874	0.383327	A
ZNF398	0.542295	0.0468629	0.495432	A
PPIAP11	0.382047	-0.0172419	0.399289	A
LINC01709	0.147329	0.0933948	0.0539342	B
FOXP2	0.169877	0.0608083	0.109068
INSR	0.0783315	0.125104	-0.0467729	B
TPGS2	0.40352	-0.00455822	0.408078
GCATP1	0.333958	-0.0197268	0.353685
RNF150	0.182969	0.0689244	0.114044	B
LINC00242	0.025121	0.267484	-0.242363	A
LDHAP5	0.500043	-0.0220804	0.522123	A
SOS2	0.457708	-0.0300611	0.487769	A
CADPS2	0.396437	0.0882859	0.308151	A
TRPS1	0.516344	0.0396629	0.476681	B
HNRNPA3P4	0.494307	0.020567	0.47374	B
PACS2	0.341638	0.000865452	0.340773	A
LINC00638	0.322913	0.0978435	0.22507
LINC01880	0.176793	-0.0466633	0.223456	B
GPR37	0.298016	0.0231534	0.274862	B
KLHL7	0.256904	0.119169	0.137734	A
PAICSP4	0.516905	-0.0140246	0.530929	B
NT5DC1P1	0.30096	0.0150554	0.285905
RPRD1B	0.50629	-0.0452578	0.551547	A
ZFP69B	0.228719	-0.0279897	0.256708	A
SOX2	0.404918	0.0411781	0.36374	B
PPIAP6	0.469805	0.00761771	0.462187	A
RPL36AP21	0.539484	-0.0144257	0.55391
FRMPD3	0.125489	0.220193	-0.0947039
HNRNPLP2	0.438095	0.0176318	0.420463	B
HNRNPA3P10	0.506499	-0.0425446	0.549044	A
NGDN	0.289931	0.0761	0.213831	A
BTBD6	0.503685	-0.00589235	0.509578	A
RIMKLA	0.292193	0.0551135	0.23708	A
MARK3	0.42585	-0.0438012	0.469651	A
SLC4A3	0.269054	0.0777836	0.191271	A
ATG2B	0.249856	0.0478692	0.201987	A
ZNF613	0.317831	0.0300821	0.287749	A
LINC01740	0.156915	0.0891872	0.0677279	A
GOLGA6L26	0.220278	0.113954	0.106324
RP9	0.271833	0.110101	0.161732	A
DNAH17	0.330622	-0.00230455	0.332926	A
TRMT112P6	0.458897	-0.00761081	0.466507	A
CLDN10-AS1	0.130907	0.132181	-0.00127348	A
SETSIP	0.52644	-0.0609928	0.587433	A
CNIH3-AS2	0.172018	0.0489217	0.123096	B
USP24	0.503075	-0.0768164	0.579891	A
SMCO4P1	0.443772	0.0205685	0.423203	B
ZNF397	0.277377	0.0263986	0.250978	A
PARP2	0.441148	-0.0221017	0.463249	A
GALNT6	0.188544	0.193856	-0.00531156	A
DTNBP1	0.324602	0.0614972	0.263105	A
CHEK2	0.190189	-4.71885e-05	0.190236	A
PRKD1	0.135436	0.14596	-0.0105241	B
MAPRE2	0.158302	0.089962	0.0683401
EIF4BP4	0.351656	0.00671294	0.344943
INSIG1	0.458062	0.0176847	0.440378	B
LINC00661	0.22052	0.073529	0.14699	B
PTK2	0.440528	0.0717847	0.368744	A
EFR3A	0.414365	0.0985154	0.315849	B
RHOU	0.382205	0.086892	0.295313	B
GUSBP18	0.16962	0.0830673	0.0865527
CERS6-AS1	0.40204	0.0718996	0.33014	A
RNA5SP325	0.325512	-0.0500737	0.375586	B
PSMA6P2	0.488425	0.0071213	0.481303
H3P1	0.41554	-0.0191745	0.434715	A
HNRNPA3P5	0.511287	-0.0201742	0.531461	B
AP1M2P1	0.616659	-0.00365546	0.620314
PRMT5	0.377973	-0.0747663	0.452739	A
GUCY1A1	0.271054	0.122433	0.14862	B
ACVR2B-AS1	0.29571	0.0442116	0.251499	A
VPS37C	0.148955	0.155786	-0.00683089	A
HAR1B	0.196288	0.0531479	0.14314	B
SMU1P1	0.410361	0.010412	0.399949	A
SOX4	0.3777	0.0708685	0.306831	A
LGMN	0.391448	0.0477196	0.343729	A
TMC5	0.237579	0.134009	0.10357	A
STAU2	0.199927	0.153759	0.0461672
MARCKSL1	0.482	0.0492255	0.432775	A
H2AL3	0.119877	0.11458	0.00529659
ACTR8	0.341568	-0.0175582	0.359126	A
TIGD3	0.0589595	0.2142	-0.15524
RTRAF	0.360632	-0.00433465	0.364967	B
CATSPERB	0.335981	0.122523	0.213459	A
TERF1P5	0.452784	-0.0164459	0.46923	B
TYRL	0.134595	-0.0279822	0.162577
RPS6KA5	0.491288	-0.0318347	0.523123
SLC12A2	0.201837	0.131921	0.0699156	A
TNMD	0.136226	-0.0205177	0.156743
CSPP1	0.259225	0.054567	0.204658	A
SLITRK6	0.0224094	0.127911	-0.105502
PHF20L1	0.348583	0.0493039	0.299279	B
UROC1	0.388877	0.051632	0.337245	A
YES1	0.481985	-0.0707804	0.552766
IL1RAPL2	0.129553	0.0703799	0.059173
ODC1-DT	0.242719	0.0174173	0.225301	A
TSPAN12	0.242976	0.12312	0.119855	A
LINC00392	0.359367	-0.0304702	0.389837	A
PCDH8	0.146415	0.0994778	0.0469369	A
SERGEF	0.115028	0.119859	-0.00483073	A
H2AB3	0.357948	-0.0501011	0.408049
HECTD1	0.47546	-0.0534448	0.528905	A
LRRC37B	0.294531	0.0365062	0.258025	A
CRYBB2P1	0.43653	0.05638	0.38015
TTC28	0.272194	0.00778973	0.264404
NOP9	0.432966	-0.0308404	0.463806	A
COPS8P2	0.432977	-0.04759	0.480567	B
TMEM61	-0.0112152	0.165378	-0.176594	A
LINC01132	0.535415	0.12642	0.408994	A
PVT1	0.271374	0.104918	0.166456	A
EIF4A1P13	0.576867	-0.0501236	0.62699
GASK1B-AS1	0.254373	0.111514	0.142859	B
TUBA5P	0.261471	0.128728	0.132743	A
KTN1	0.307298	-0.0482077	0.355506	A
SRRM1P2	0.177545	0.00796613	0.169579
MALSU1	0.283913	0.102534	0.181379	A
CCSAP	0.475669	0.0514921	0.424177	A
OR5BN2P	0.151096	0	0.151096	B
FAM90A9	0.151096	0	0.151096	B
CHCHD7	0.219983	0.0979385	0.122045	A
TOP3A	0.158785	0.000479196	0.158306	A
THEM6	0.405327	0.0172298	0.388098	B
BRD2	0.413264	-0.107476	0.52074	A
DLGAP4	0.244254	0.126067	0.118187	A
ACVR2A	0.41316	-0.018493	0.431653	A
MANBA	0.473948	-0.00479475	0.478743	A
PIN4P1	0.363127	0.0279378	0.335189	A
GREM2	0.271262	0.157765	0.113497	B
TUBAP2	0.436758	-0.00680664	0.443565	B
PTMAP6	0.242255	0.0896524	0.152603
GMPSP1	0.388374	0.0395015	0.348872	A
ITPKB	0.107626	0.13809	-0.0304648	A
SIDT1	0.308121	0.074306	0.233815	A
FAM210B	0.526849	0.0783349	0.448514	A
SPTLC2	0.279892	0.0378925	0.242	A
SMG1P1	0.307551	-0.0760049	0.383555	A
MIR520H	0.148196	0	0.148196	B
TPMTP4	0.148196	0	0.148196
SCDP1	0.529323	-0.0542921	0.583616
PITX2	0.0548338	0.243703	-0.18887
SIX1	0.0402793	0.175825	-0.135545	A
RNY1P3	0.193749	0.0749468	0.118802	B
BAALC	0.0788752	0.220671	-0.141796	A
CYSLTR1	0.101866	0.161001	-0.059135
SLC19A2	0.247023	0.0678757	0.179147	A
HNRNPA3P3	0.486239	0.0226634	0.463576
PAFAH1B2P1	0.224569	0.115919	0.10865
RTRAFP1	0.346186	-0.0632321	0.409418	A
ARHGAP5	0.238377	0.00377687	0.2346	A
NDUFA5P11	0.464039	-0.0484368	0.512476	A
TSPAN6	0.210018	0.123951	0.0860669
ALG1L15P	0.423539	0.0526404	0.370899	A
NRBF2P3	0.43485	-0.0325405	0.467391
PHOX2B	0.25925	0.046074	0.213176	A
BSG-AS1	0.293994	0.00958604	0.284408	B
TMEM135	0.442369	0.0576578	0.384711	A
PROX1	0.0640907	0.131362	-0.0672711	B
ZKSCAN2	0.437321	-0.0552377	0.492559	A
BTBD10P1	0.459877	-0.0205758	0.480453	B
L2HGDH	0.341793	0.000333117	0.34146	A
LINC01550	0.155753	0.0922138	0.0635391	B
MIA3	0.389394	-0.0328133	0.422207	A
UBFD1P1	0.708982	-0.036893	0.745875	B
FHP1	0.471508	0.0236238	0.447884	A
NT5C3AP1	0.465588	-0.0329722	0.49856	B
RN7SKP44	0.173811	0.0337623	0.140049	B
CHDH	0.310358	0.0702882	0.24007	A
LRP5L	0.149466	0.145429	0.00403677
TRMT61A	0.38684	0.00673134	0.380109	A
SMARCC1	0.453343	-0.0606635	0.514006
GIRGL	0.0170299	0.250576	-0.233546	A
ARFGEF1	0.341063	0.0150732	0.32599	A
EIF5AP4	0.501794	-0.0529702	0.554764	A
MIR3929	0.226786	-0.065665	0.292451	A
PARP1P1	0.346031	0.0365189	0.309512	A
ZNF623	0.281313	0.0289695	0.252344	A
IL1RAP	0.270044	0.0871946	0.18285	A
AGAP4	0.267043	-0.00431353	0.271357	A
EML4	0.187403	0.1463	0.0411037	A
TMEM30A	0.357768	0.0526247	0.305143	A
CCSER2	0.073551	0.0777113	-0.00416028	B
ATP6V0E2	0.257429	0.143012	0.114418	B
LINC01035	0.15728	0.0369486	0.120331
KDM7A-DT	0.379628	0.112585	0.267044	A
ACOX2	0.2688	0.0827372	0.186063	A
HCAR1	0.0800363	0.0766076	0.00342872	A
NLGN1	0.3358	0.0438312	0.291969	B
ABCB4	0.118754	0.149396	-0.0306425	A
FAM220BP	0.368809	0.0494695	0.31934	A
OR51V1	0.189394	-0.0258697	0.215263	B
EEF1A1P37	0.393438	-0.019512	0.41295	B
RRM1	0.403062	-0.0336849	0.436747	A
FAM172BP	0.0885564	0.183496	-0.0949398
HGH1	0.325723	0.0408679	0.284855	A
FMO10P	0.118322	0.00131588	0.117006
ZNF620	0.262388	0.0713557	0.191032	B
H2AZ2	0.314317	0.116822	0.197495	A
BTF3L4P4	0.360013	-0.0341419	0.394155	A
CCNJL	0.214381	0.124304	0.0900769	A
H3P36	0.486561	0.00901512	0.477546	B
CCDC126	0.245838	0.116217	0.129622	A
TAF4B	0.289181	-0.0063719	0.295553
SSX2IPP1	0.143739	-0.0597242	0.203463
OSTM1-AS1	0.313112	-0.0075712	0.320683	A
RPL7AP26	0.0440406	0.21354	-0.169499	A
SERTAD4	0.351097	0.0896663	0.26143	B
IGSF3	0.550814	0.0352146	0.515599	A
RERGL	0.145213	0.0902041	0.055009	B
SNX16	0.134018	0.165265	-0.0312469	A
BAZ1B	0.550843	-0.0179656	0.568808	A
ANKRD1	0.148846	-0.0584317	0.207277	B
MBLAC1	0.176962	0.0678873	0.109074	A
RAPGEF6	0.205141	0.210183	-0.00504141	A
HNRNPCP2	0.352104	-0.0958083	0.447912
PPP4R2	0.292095	0.0201378	0.271958	A
CIROP	0.153839	0.208855	-0.0550164	A
INS	0.13758	-0.0038281	0.141408	B
LRIG1	0.325868	0.133664	0.192204	A
CAAP1	0.426369	-0.00475779	0.431127
STK3	0.39962	0.0236567	0.375963	A
CASK	0.426242	0.0216904	0.404551
WDR25	0.0950614	0.0630968	0.0319646	A
TYW1B	0.524428	0.0776107	0.446817	A
CUX2P1	0.252262	-0.0365696	0.288831	B
ST6GALNAC3	0.317487	0.00580831	0.311679	B
LINC02647	0.136555	-0.0565262	0.193081	B
HNRNPKP4	0.390433	0.0027285	0.387704
PCK2	0.249384	0.091381	0.158003	B
HS6ST3	0.473187	-0.0103941	0.483581
DNAJA1P3	0.197665	0.0295684	0.168097
TMED10P2	0.178711	0.10273	0.0759813	A
SERBP1P5	0.434403	-0.0084992	0.442902	A
BPTFP1	0.116095	0	0.116095	A
FZD6	0.333972	-0.00935492	0.343327	A
CASC20	0.24182	-0.0402158	0.282035	A
RDH14	0.198418	0.0454185	0.153	B
NR2F2-AS1	-0.20007	-0.141246	-0.0588239	B
GLYATL1P4	0.0724888	0.188029	-0.11554	A
IRF2BPL	0.014796	0.216278	-0.201482	A
IP6K3	-0.062158	0.237812	-0.29997	A
POM121L3P	0.154852	0.031045	0.123807	B
BPNT2	0.254516	0.0895826	0.164934	B
PHF13	0.467482	0.0481458	0.419336	A
DDX24	0.321796	0.014385	0.307411	B
TSSK5P	0.296426	-0.00458507	0.301011	A
FNBP1L	0.568741	-0.0161618	0.584903	A
DSG2	0.349069	-0.122587	0.471657	A
AMY1B	0.120234	-0.0173968	0.13763	B
AVPR1A	0.0072464	0.0522484	-0.045002
KRASP1	0.495943	-0.0441292	0.540072	B
CYRIB	0.387583	0.0761882	0.311395	A
LRRC8B	0.532923	-0.0493897	0.582313	A
FTH1P2	0.451615	-0.0511261	0.502741	B
EVA1A-AS	0.175071	0.136755	0.0383158	B
ABCG1	0.145822	0.0423255	0.103496	A
DYNLL1P3	0.481517	0.0434145	0.438102	B
INTS15	0.279894	0.100927	0.178967	A
ZNF648	0.392449	0.0234432	0.369006	B
ATP9A	0.437993	-0.0459892	0.483982	A
LINC01090	0.113121	-0.0562783	0.169399	A
C5	0.196407	0.189859	0.00654744	A
RBM8B	0.347509	-0.0135482	0.361058
LRR1	0.215892	0.0116841	0.204208	B
YBX1P6	0.547225	-0.0614929	0.608718
VN1R105P	0.174254	-0.0369272	0.211181	B
SMKR1	-0.0162245	0.19914	-0.215364	A
RNA5SP428	0.252262	0.0342063	0.218055	B
CCT6P1	0.219875	0.0678483	0.152026	A
PNP	0.497758	-0.0116949	0.509453	A
SMG1	0.32678	-0.0859009	0.412681
KAT7	0.378165	0.0406511	0.337514	A
DTD2	0.428493	-0.0175053	0.445999	A
PTPRE	0.27852	0.108276	0.170244	B
TMEM74	0.0342746	0.192466	-0.158192	B
HNRNPCL1	0.482922	-0.0636196	0.546541	B
ZNF839	0.361257	-0.0410586	0.402316	A
PRMT5P1	0.501748	-0.0198307	0.521579
MSANTD4	0.117904	0.182647	-0.0647425
GNRHR2P1	0.29863	-0.0246734	0.323303
TBL1YP1	0.223273	0.133441	0.0898314
ITGB8-AS1	0.204922	0.142572	0.0623492	A
RALGAPA2	0.331728	0.0596366	0.272091	A
LINC01216	0.186685	-0.0168729	0.203558	A
LRP10	0.351699	-0.0450958	0.396795	A
SERBP1P1	0.435016	-0.0511764	0.486192
MIDN	0.293081	0.0726286	0.220453
RAPGEF5	0.192042	0.124551	0.0674913
TXNDC16	0.17949	0.0231666	0.156324	A
LINC01436	0.169697	0.156707	0.0129894	A
WASH9P	0.238512	-0.00572323	0.244235
LRATD2	0.412093	0.164296	0.247797	A
MIR1323	0.12666	0	0.12666	B
COX6A1P6	0.12666	0	0.12666	A
OR4A4P	0.12666	0	0.12666	B
RNU6-330P	0.12666	0	0.12666
OR4A15	0.12666	0	0.12666	B
MIR133A2	0.12666	0	0.12666	B
RNU6-449P	0.12666	0	0.12666
MTND5P22	0.12666	0	0.12666	B
TXNL1P1	0.12666	0	0.12666	B
OR5M7P	0.12666	0	0.12666	B
KRTAP19-10P	0.12666	0	0.12666	B
RNU6-544P	0.12666	0	0.12666
NOPCHAP1	0.223794	0.083406	0.140388	A
NRBF2P4	0.605502	-0.0185585	0.624061
DYNLL1P7	0.323514	-0.0251506	0.348665	B
BMP3	0.286663	0.0676357	0.219027	A
SORL1	0.158091	0.0651251	0.0929659	A
WHAMMP3	0.244306	0.00221308	0.242093	A
MIOS	0.404135	0.0241865	0.379948	A
TMEM183BP	0.404347	-0.0596812	0.464029	A
SHISA3	0.145142	0.0144354	0.130707	B
FAM227A	0.0729505	0.197772	-0.124822	A
NEK6	0.494938	0.0577532	0.437185	A
HOOK1	0.310728	0.0246197	0.286109	A
ATRIP	0.339952	-0.0418739	0.381826	A
SMCHD1	0.327932	-0.023663	0.351595
RPL7L1P14	0.365334	-0.0972181	0.462552	A
EIF2S2P4	0.467417	-0.0338157	0.501233	A
RNU6-1038P	0.170504	0.149053	0.0214518	A
PGBD4P4	0.252262	-0.0393508	0.291612
CNIH2	0.431151	0.0587109	0.37244	A
RNA5SP113	0.203116	-0.00681336	0.209929	A
CHMP1AP1	0.161826	-0.0307904	0.192616	A
CCT6P2	0.31131	-0.0167008	0.328011	A
ENAH	0.373355	0.0767661	0.296589	A
HMGN2P7	0.368165	-0.037087	0.405252	A
H3P39	0.277953	0.0483523	0.2296	A
RBM38	0.110917	0.194639	-0.0837219	B
HSPA9P1	0.439199	-0.0704257	0.509625	B
C4B	0.442642	0.0632993	0.379343	A
MTMR7	-0.0218316	0.148012	-0.169843	A
LINC01344	0.235791	0.030713	0.205078	B
FZD1	0.146753	0.190298	-0.0435451	B
TMEM132A	0.234863	0.0509264	0.183936	A
KREMEN1	0.296208	0.0727126	0.223495	A
TEDC1	0.467861	-0.0197751	0.487636	A
HSFX2	0.422563	0.0312878	0.391275
AGO2	0.231615	-0.0269832	0.258598	A
DTX2P1-UPK3BP1-PMS2P11	0.279067	0.0441851	0.234882
CYCSP55	0.400573	-0.0169893	0.417563	B
LINC01901	0.244338	-0.0223092	0.266648
HUS1	0.312526	0.1243	0.188226	A
HNRNPC	0.316074	-0.077852	0.393926	A
LINC01811	0.101249	0.102377	-0.00112816	A
MUC3A	0.175537	0.0359903	0.139547	A
PSME2P6	0.487751	0.00203695	0.485714	A
BANF1P3	0.375342	-0.0167627	0.392104	A
CCNB1IP1	0.126984	0.00290341	0.124081	A
GLRX5	0.261069	-0.00357885	0.264648	B
RNA5SP251	0.123743	-0.0256474	0.14939
CCDC117	0.449648	0.0865827	0.363066	A
KCNMB4	0.123672	0.175282	-0.0516098	A
AVL9	0.312835	0.0917981	0.221037	B
C10orf71	-0.0106552	0.239967	-0.250622	B
ZNF614	0.246613	0.027268	0.219345	A
DSG2-AS1	0.238583	-0.0919149	0.330498	A
NEUROD1	-0.027648	0.161354	-0.189002	A
MAP4K5	0.327982	0.0208933	0.307089	A
BAALC-AS2	0.0138066	0.200368	-0.186562	A
MPND	0.250249	0.0867321	0.163517	B
KCNC2	0.0267837	0.0584963	-0.0317126	A
SMG1P5	0.255649	-0.030294	0.285943	A
PGAM4	0.347782	-0.0347255	0.382508
PAXIP1	0.333416	0.0333691	0.300047	B
HNRNPKP1	0.427094	-0.00153925	0.428633
SIRT1	0.159029	0.0310015	0.128028	A
EEF1DP1	0.44153	0.0291444	0.412385	A
OR4C2P	0.213028	-0.0396014	0.252629
HNRNPA1P7	0.415869	-0.0234372	0.439306	A
MIR6839	0.267275	-0.0351671	0.302442	A
ZNF696	0.207055	0.051261	0.155794	B
CSTF2	0.211945	0.0407271	0.171218
SMARCD2	0.25174	0.00263334	0.249107	A
CCNE2	0.22956	0.0788292	0.150731	A
TUBBP1	0.481988	-0.0661995	0.548188	A
DHCR7	0.361707	-0.0238423	0.385549	A
BCL2L2	0.384716	0.0595046	0.325212	A
ANKRD12	0.265555	0.00266846	0.262886
AHSP	0.102489	0.12025	-0.0177611	B
PTGS2	0.0710179	0.184236	-0.113219	A
HES1	0.229808	0.179057	0.0507512	A
NANOGP7	0.210849	0.122996	0.0878532	A
CREB1	0.450881	-0.0494083	0.500289	A
BMP8B	0.165478	0.12743	0.0380474	A
PPP1R3B	0.0727642	0.186402	-0.113638	A
TOMM22P1	0.252276	0.0736856	0.178591
TMEM260	0.0608226	0.130062	-0.0692394	A
TMEM65	0.312938	0.165021	0.147916	A
ARHGEF1	-0.263606	-0.0651478	-0.198459	B
OR7E97P	0.708982	-0.00862299	0.717605	A
LINC02013	0.140344	0.145866	-0.00552236	A
ZBTB10	0.120941	0.134336	-0.0133954
MED13	0.261621	0.0531718	0.208449
LYNX1	0.606513	0.0812803	0.525232	B
CHKB-DT	0.223178	0.0994993	0.123679	B
MN1	0.287142	-0.0162713	0.303413	A
SESTD1	0.22586	-0.00295409	0.228814
GJA1	0.163743	0.113414	0.0503292	A
DCST1-AS1	0.587018	0.0259777	0.56104	A
OR9G1	0.262255	0.0459649	0.21629	B
RBM15B	0.473522	-0.0521832	0.525705	B
RAC1P2	0.303978	-0.0111632	0.315141	B
ZSCAN32	0.255788	-0.0281019	0.28389	A
RPL8P4	0.503716	0.00713267	0.496583	B
ATAD2	0.237487	0.0524919	0.184996	A
RBMXP5	0.370704	0.0354537	0.33525
PPP1R14D	0.131862	0.189595	-0.0577332	A
SLC1A4	-0.0601877	0.226643	-0.286831	A
PSMC1	0.488461	-0.0695446	0.558006	A
TMEM200C	0.119635	0.133024	-0.0133883
MIR4664	0.180869	0.0296783	0.151191	A
DNAAF11P1	0.101251	0.0841989	0.0170521
PTMAP9	0.374199	0.0181891	0.35601	A
FAM133B	0.394521	-0.00418581	0.398707	A
CDCA4	0.364322	-0.0572742	0.421596	A
EXO5	0.296647	0.0328738	0.263773	A
H3P29	0.113359	0.0798671	0.0334919	B
LINC02289	0.074396	0.043059	0.0313369	A
NAT14	0.290571	0.0668392	0.223732	A
CHRNA5	0.203271	0.00503122	0.19824	A
ATP1A1	0.437669	-0.0155539	0.453223	A
TLN2	0.431565	-0.0490413	0.480607	B
IPO9	0.376664	-0.0358314	0.412495	A
LYPLA2P1	0.356639	0.00439791	0.352241	A
GLUL	0.431943	0.0615202	0.370423	B
DACH1	0.19194	-0.00509949	0.197039	B
CHL1	0.201517	0.00807685	0.193441	B
PABPC1	0.230742	0.116845	0.113897	A
EIF4HP1	0.406522	-0.0272578	0.433779	B
RPL23AP10	0.242539	0.0666868	0.175852	A
TRIQK	0.111621	0.169838	-0.0582172	A
MIR498	0.12666	0.00210818	0.124552	B
IL1R1-AS1	0.302123	0.103559	0.198564	A
FAM210CP	0.368208	-0.0411258	0.409334	B
BTF3L4P3	0.384907	-0.0521017	0.437008	A
PCM1	0.222314	-0.0458935	0.268207	A
LYPLA2P2	0.3516	-0.0442906	0.395891	A
RPA2P2	0.326087	-0.0292922	0.355379
SEC11C	-0.0525007	0.204544	-0.257045	B
AOX1	0.163909	0.000886231	0.163023	A
H3C15	0.163315	-0.0562009	0.219515	B
ARHGAP5-AS1	0.262218	0.00474321	0.257475	A
CLLU1	0.52119	0.0270725	0.494118	B
FEZF1	0.190516	0.0209046	0.169612	A
PSMC1P4	0.385839	-0.0366621	0.422501	A
CADM4	0.225076	0.0631951	0.161881	B
LGALS8	0.140011	0.1438	-0.00378911	B
CLBA1	0.228	0.0376934	0.190306	A
WDR82	0.438854	0.000908944	0.437945	A
ZDHHC4	0.243323	0.0417039	0.201619	A
LINC01218	0.0969934	-0.00511893	0.102112	A
VDAC1P2	0.483301	-0.0664517	0.549752
TXNL4A	0.222811	-0.000422344	0.223233	A
DENND6A	0.409017	-0.0802223	0.48924
ANKRD65	0.272485	0.110917	0.161568	A
BEAN1	0.0494549	0.120153	-0.0706984	B
LINC02031	0.626701	-0.0063685	0.633069	A
SLC30A4-AS1	0.302732	-0.0144824	0.317215	A
SCUBE2	0.160768	0.201393	-0.0406245	A
LINC02108	0.110018	-0.0323197	0.142337	B
C2CD4A	0.0539701	0.104099	-0.0501293
TREM1	0.158314	0.181905	-0.0235905	B
CAPN13	0.302745	0.0726865	0.230058	A
CALM1P1	0.376758	0.0736473	0.303111
ZNF396	0.200042	0.0800388	0.120003	A
TCP1P1	0.319037	-0.053899	0.372936	B
PRKAR2B	0.235536	0.178117	0.0574191	B
CDH24	0.223693	0.0475571	0.176135	A
RBAK	0.335316	0.01514	0.320176
BDP1	0.310837	-0.00904369	0.319881	A
MBL3P	0.24399	0.0281483	0.215842	A
ZNF517	0.232028	0.0818927	0.150135	A
SETP22	0.478944	-0.0361542	0.515098	A
NFIA	0.327706	0.0032415	0.324465	B
C1orf50	0.301441	-0.0131665	0.314607	A
TTLL11	0.138853	0.112282	0.0265719	A
R3HDM4	0.0814881	0.0773878	0.00410033	A
ERICD	0.175464	0.149473	0.0259905	A
IGFBP2	0.00737359	0.120349	-0.112975	B
CPNE4	0.164778	0.0481541	0.116624	A
LINC02986	0.213823	0.132739	0.0810843	A
FLI1	0.513031	-0.0353807	0.548411	B
ZNF107	0.425954	-0.00309974	0.429054	A
MIR548AV	0.471411	0.0219889	0.449422	B
HERC2P9	0.218857	-0.0378862	0.256743	B
PANCR	0.0520479	0.194642	-0.142594
HRAS	0.281185	0.0078366	0.273349	A
GRAMD4	-0.0390836	0.270095	-0.309178	A
GTF2IP1	0.420226	-0.0696297	0.489856	A
ZNF652	0.282237	0.0888627	0.193374	A
HOOK3	0.174532	0.1125	0.0620328	A
PDK3	0.414299	0.0708345	0.343464
LINC00469	0.18782	0.00974731	0.178073	B
VRK1	0.226506	-0.0467062	0.273212	A
FLJ13224	0.414296	0.0243581	0.389938	A
DPY19L1P1	0.0507951	0.0659828	-0.0151876	A
ENTPD3	0.282995	0.0904811	0.192514	B
ACHE	0.0375076	0.160037	-0.12253	A
EPHA7	0.19102	0.226723	-0.035703
MTUS1-DT	0.0288203	0.0996551	-0.0708347	A
TRIM33	0.540447	-0.00246808	0.542915
ACLY	0.143388	-0.0618295	0.205218	A
ATP5F1AP8	0.410551	0.0213518	0.389199
DSC2	0.356463	-0.0860866	0.44255	A
EIF4EP2	0.447024	-0.0271565	0.474181	A
RPS16P8	0.158353	0.0277191	0.130633	B
DNMT3AP1	0.152051	-0.0395092	0.19156	B
DCLRE1B	0.482579	-0.0402816	0.52286
ZNF350	0.334588	-0.0332843	0.367873	A
VWA1	0.248991	0.0959851	0.153006	A
B3GNT4	0.179452	0.0612054	0.118246	A
DNAJC19P9	0.356612	-0.0655621	0.422174	A
BTF3L4P2	0.365758	-0.042711	0.408469	A
LPIN2	0.226288	0.00301534	0.223272
PPIAP82	0.313955	0.061018	0.252937	A
ZNF649-AS1	0.252987	0.0336332	0.219354	B
AHCTF1P1	0.497123	-0.0850306	0.582154	A
SARS1	0.360652	0.0764782	0.284174	A
LINC02981	0.156932	0.180055	-0.0231228	B
PLEKHA1	0.11658	0.0524793	0.0641009	A
B4GALNT2	0.171287	-0.0829663	0.254253	B
RPL22P18	0.367596	0.0687895	0.298807	A
NRXN3	-0.0992497	0.157297	-0.256546	B
MIR6844	0.190162	-0.0248766	0.215039	A
BNIP3P1	0.426696	-0.0277179	0.454414	B
F8A3	0.244381	-0.0187022	0.263083
RBPJP5	0.708982	-0.0108057	0.719788
GXYLT1P2	0.102459	-0.0471447	0.149603	B
IL18	-0.0369312	-0.168002	0.13107	A
HAND2	0.112403	-0.0290977	0.141501	A
AUTS2	0.195032	0.153272	0.0417595
LYNX1-SLURP2	0.389199	0.0578257	0.331373	B
CDC42P2	0.0806718	0.0201213	0.0605504	A
NMT2	-0.259973	-0.0861691	-0.173804	A
GMPR2	0.339986	-0.0488681	0.388854	A
SLC29A4	-0.000818736	0.0782959	-0.0791146	A
SNRPEP4	0.330591	-0.0316075	0.362198
APBA2	0.091916	0.195266	-0.10335	B
MT-TN	0.172527	0.0137645	0.158763
TMX3	0.375283	-0.0202944	0.395578	A
TMEM185A	0.129921	0.0836441	0.0462772
FKBP3	0.168505	0.0316636	0.136842	A
TPM4P2	0.194581	0.188917	0.00566372	A
NEURL2	0.112376	-0.00829028	0.120666	B
ACKR2	0.255798	0.059022	0.196776	A
PURB	0.258146	0.107601	0.150545	A
MIR96	0.101016	0	0.101016	A
NASPP1	0.346739	0.131588	0.215151	A
H3P13	0.236494	0.0364936	0.200001	A
ANKRD37	0.277607	0.0308069	0.2468	A
ELAVL1	0.289639	0.000623841	0.289015	A
EIF4A1P10	0.421732	0.0324495	0.389283
RBMS3	0.334424	0.0539666	0.280457	A
ZNF786	0.2256	0.0691736	0.156426	A
SPAG1	0.384268	0.150782	0.233486	A
ZNF362	0.447068	0.0020412	0.445027	A
FILIP1	0.504241	0.00225253	0.501988	A
TBL2	0.321811	0.0101736	0.311637	A
TM7SF2	0.0725379	0.165517	-0.0929788	A
PPIAP19	0.322168	0.0388354	0.283332	A
ZNF93	0.379475	0.00446426	0.37501	A
UMODL1	-0.0803166	0.313327	-0.393644	A
RNU6-1007P	0.0654356	0	0.0654356	B
CFAP418	0.0285039	0.113487	-0.0849835	A
RPL12P38	0.377806	0.0377165	0.34009	A
FANCD2P2	0.470108	-0.0458638	0.515972	A
FARS2-AS1	0.0757403	0.0686637	0.00707665	A
NIBAN1	0.197165	0.154778	0.0423872	A
HMGN2P8	0.353509	-0.0233487	0.376858	B
ATP8B1	0.19268	0.0547375	0.137943
EIF5	0.362341	-0.0659994	0.42834	A
FTH1P20	0.48926	-0.0703026	0.559562	A
PCNPP1	0.343979	0.0279383	0.316041	A
DAD1	0.299304	-0.038865	0.338169	B
LINC02741	0.0965	0.0257015	0.0707985	B
HNRNPA3P6	0.362747	-0.0138705	0.376617	B
C8orf33	0.280571	0.0555136	0.225057	A
CPLANE2	0.425813	0.0417633	0.38405	A
HSPA4L	0.228022	0.0663919	0.161631	A
KIZ	-0.362538	-0.0538856	-0.308652	B
TRPC6P9	0.142436	-0.0256448	0.168081	B
SNHG15	0.157014	0.132085	0.0249295	A
PLCB1	0.0352121	0.175188	-0.139976
SDHAP4	-0.244541	-0.145897	-0.0986435	A
ELP3	0.309306	0.0674236	0.241882	A
MBTD1	0.218676	-0.0177218	0.236398	A
KMT2C	0.385065	0.00809915	0.376966	A
ARFGEF3	0.146906	0.0909064	0.0560001	A
CLIP4	-0.184194	-0.180507	-0.00368646	A
ZNF169	-0.324314	-0.0244705	-0.299844	A
SNRPA1P1	0.444194	-0.0222036	0.466398	A
SNX7	0.347526	-0.00531723	0.352843	B
ZNF326	0.450643	-0.0926138	0.543257	A
ZNF678	0.325219	0.0230567	0.302162
PBDC1	0.123366	0.045648	0.0777183
MGAT4A	0.0339316	0.154442	-0.12051	A
CHD7	0.0954075	0.00166875	0.0937388	A
DPY19L1P2	0.0726985	0.073848	-0.0011495	A
LSM3P3	0.437096	0.000953417	0.436143	A
CBX3P1	0.442619	-0.0244748	0.467093	B
RNU6-86P	0.0803478	0.0250083	0.0553396	B
SCRIB	0.135289	0.0386121	0.0966766	A
USP27X-DT	0.117736	0.0751013	0.0426349
SYTL5	0.47148	-0.0247178	0.496198
C2CD4B	0.0669582	0.1368	-0.069842	B
CREB3L2	0.196066	0.148512	0.0475543	A
SNX29P1	0.176777	0.056525	0.120252	A
MUC5B	0.133678	-0.0360218	0.1697	B
ABCB10P1	0.352698	-0.0447415	0.397439	B
PAK3	0.000316433	0.163725	-0.163409
KBTBD2	0.248465	0.0999064	0.148558	A
NAALADL2	0.349057	0.065569	0.283488	B
LINC00491	0.140386	0.0792262	0.06116	A
PDHB	0.30384	-0.0391761	0.343016	A
PFKFB4	0.572655	-0.00286032	0.575515
RPL31P13	0.439071	0.0144888	0.424582	B
OR52J2P	0.12666	0.039606	0.0870543	B
BPIFB2	0.0239508	0.257361	-0.23341	B
PCNPP5	0.43391	-0.0272209	0.461131	A
G6PC2	0.125816	-0.0881672	0.213983	A
ATL1	0.0625666	0.0554001	0.00716655	A
PSMB5	0.344508	-0.0383646	0.382872	A
NONO	0.221148	0.0200994	0.201049
ASAP2	-0.155044	-0.243013	0.0879697	A
GPR142	0.00709251	0.143506	-0.136414	B
DNAJA1P5	0.047581	0.0933959	-0.0458149	B
TCF7L1	0.220807	0.041705	0.179102	A
TAGLN2P1	0.33899	0.0579335	0.281057	A
RAB1C	0.444246	0.00403	0.440216
POLE2	0.18038	-0.0208407	0.201221	B
MTCO2P3	0.360013	-0.0329428	0.392956	B
COL21A1	-0.00603263	0.202246	-0.208278	A
EI24P2	0.199676	0.00670804	0.192968	B
TOGARAM1	0.209397	0.00169959	0.207697
RPS15AP3	0.708982	-0.041416	0.750398	B
MRPL32P2	0.319117	-0.00105397	0.320171
SLITRK5	0.116645	0.107961	0.0086835
TACC1P1	0.164226	0.0580969	0.106129
SMIM31	0.211827	0.0738456	0.137981	B
NEDD8	0.233905	-0.0108243	0.244729	A
CMAHP	0.0435752	0.150773	-0.107198	A
PIGUP1	0.355089	-0.0847632	0.439852	B
EPHB1	0.323946	0.0323241	0.291622	B
THPO	0.0562571	0.107654	-0.0513966	A
VCPIP1	0.361063	0.013605	0.347457	A
ARX	0.401645	0.0648792	0.336766
SCFD1	0.156866	0.0382345	0.118631	A
POLRMTP1	0.0357433	0.125329	-0.0895859
PAPSS2	0.161089	-0.0486353	0.209724	A
USP28	0.429118	0.0013731	0.427745	B
ALS2CL	-0.159499	-0.196611	0.0371126	B
ARHGEF38	0.219807	0.0786471	0.14116	A
AK2	0.339082	0.0590052	0.280077	A
STAT3	0.368038	0.0326035	0.335435	A
FBXO42	0.446529	-0.0330011	0.47953	A
ABCF2P1	0.470274	-0.0596443	0.529918	B
SLC24A3	0.0829186	0.230679	-0.147761	A
FGA	0.117798	-0.0459036	0.163702	B
HS6ST2	0.0580699	0.0955843	-0.0375145
VDAC1P6	0.351986	-0.0636373	0.415623
PRKAA2	0.258595	0.117634	0.140961	A
DSEL	0.258421	-0.00826874	0.26669
PMS2CL	0.257801	0.0532148	0.204587
LRRCC1	0.122668	0.159574	-0.0369055	B
TTC7A	-0.0929219	-0.159589	0.0666667	A
GASK1B	0.285597	0.132199	0.153398	B
ADAL	-0.0216154	-0.180581	0.158966
STUM	-0.0307393	0.140872	-0.171611	A
OSBPL10	0.382797	-0.0103	0.393097	A
RCOR1	0.662505	-0.107813	0.770318	A
ETV6	0.328108	0.0407113	0.287397	A
LINC01483	0.00704853	0.138796	-0.131748	A
SUCO	0.280957	-0.0883645	0.369321	A
PPP1R13B	0.189242	0.0879376	0.101304	A
RNU6-949P	0.12666	-0.0258696	0.15253	A
EFCAB13-DT	0.0360934	0.0745108	-0.0384174
RN7SKP139	0.224012	-0.0252723	0.249284	B
RAB6B	0.271281	0.0796892	0.191592	A
KCNQ3	0.298586	0.145458	0.153128	B
DNAJC12	-0.0667236	0.125689	-0.192413	A
MOCOS	0.281646	-0.0222966	0.303942	A
PBRM1	0.380559	-0.0924854	0.473045	A
PFN1P1	0.359804	-0.0302009	0.390005	A
SDC2	0.0692171	0.130349	-0.0611323	A
SERBP1P6	0.373676	-0.0383545	0.412031	B
B4GALNT3	0.0775922	0.0941118	-0.0165196	B
ELAVL4-AS1	0.430202	0.0698269	0.360375	B
CRLF1	0.374752	0.0686074	0.306145	A
EIF2AK1	0.292563	0.0840755	0.208488	A
ACTN4P1	0.331827	-0.0545417	0.386368
CEP250	0.351556	-0.00427565	0.355832	A
ANKRD46	0.195741	0.155284	0.0404562	A
RAI1	0.0488798	0.0923902	-0.0435104	A
LILRA2	0.11513	0.102845	0.0122843	B
LINC00051	0.114913	0.0761089	0.0388046	B
PKP4	0.323342	-0.0487812	0.372123	A
SLC4A8-AS1	0.127509	0.0641588	0.0633498	A

## Sheet: top_genes_LUSC
gene_symbol	r_high	r_low	delta_r_high_minus_low	compartment
PPP1R14D	0.605927	0.192001	0.413925	A
LINC03098	0.521509	0.164817	0.356692
SBK2	0.496942	-0.0406454	0.537588
SLC7A9	0.517407	0.0335843	0.483822	A
NEUROD6	0.491191	0.136154	0.355037	B
RNA5SP253	0.491711	0	0.491711	B
CYP2B6	0.491666	0.0197833	0.471882	B
LINC01054	0.491062	-0.0190558	0.510117
NEUROD1	0.490139	0.0817429	0.408396	A
PAX4	0.486778	0.00153349	0.485244	A
NEUROG3	0.491479	0.107515	0.383963	B
RPL36P17	0.484269	0.0290003	0.455269	A
SLC6A21P	0.488655	-0.0557773	0.544432
NCAPD2P1	0.410812	0.0776945	0.333118	A
SST	0.506949	0.101756	0.405193	B
OTOS	0.494067	0.0557656	0.438301	A
GJA10	0.485767	-0.0102971	0.496064	A
ARHGEF10	0.492774	-0.0360364	0.52881	B
RPL23AP68	0.467174	0.0281786	0.438995	B
COLEC11	0.468111	0.0528833	0.415228
MOV10L1	0.531195	0.0872331	0.443962	B
KLK15	0.487409	0.057178	0.430231	B
LIF-AS1	0.489815	0.25688	0.232935	A
IGBP1C	0.49114	-0.059103	0.550243	B
SCIRT	0.441348	0.172326	0.269022	B
LCN15	0.490569	0.013976	0.476593	B
LINC00624	0.545538	-0.0293867	0.574925	A
TTLL10-AS1	0.484524	-0.00104115	0.485565	B
LINC02022	0.489684	0.0154757	0.474208	A
LINC01831	0.470486	0.0889995	0.381487	B
PRLHR	0.486595	0.0957089	0.390886
CALY	0.474291	0.0113754	0.462916	B
C2CD4C	0.500116	0.0569341	0.443182	B
VTRNA1-2	0.466366	0.100701	0.365665	A
H2AC2P	0.451864	-0.0336331	0.485497	B
LINC02401	0.405025	0.0341437	0.370882	B
PANCR	0.510101	0.00323845	0.506862
LINC01079	0.412347	0.222769	0.189577	A
MIR9-1	0.445488	0.0697762	0.375712	A
LMX1A	0.492635	0.0809449	0.411691	B
RNU6-139P	0.368575	0	0.368575	B
MMP26	0.4533	0.0349286	0.418371	B
GABRR3	0.391913	0.0999582	0.291955	A
ANXA13	0.490885	0.00982276	0.481062	A
OR51A8P	0.391401	0.0443776	0.347024	B
ZNF101P1	0.386004	-0.0567607	0.442765	A
H2BC1	0.389611	0.0135609	0.37605	B
GFRA4	0.469697	0.159072	0.310625	A
ARPC3P5	0.500211	0.0468158	0.453395	A
LINC01014	0.490087	-0.00502029	0.495107	B
BSND	0.492051	-0.027644	0.519695	A
IGKV2D-24	0.405563	0.053652	0.351911	B
APOL5	0.477679	0.0144197	0.463259	A
CCDC172	0.435911	-0.0220788	0.45799	B
LINC00824	0.50427	-0.00489633	0.509167	A
PERCC1	0.483337	0.189117	0.29422	B
GABBR2	0.477319	-0.0527903	0.530109	B
OXT	0.550862	-0.01244	0.563302	B
CKM	0.439376	0.0726861	0.36669	B
GABRA5	0.364046	0.000356124	0.36369	B
SCUBE1-AS2	0.486186	0.000883115	0.485302
LINC02931	0.458068	0.0527508	0.405317
LINC02691	0.467865	0.183871	0.283995	B
MTMR7	0.465706	0.121573	0.344133	A
FGL1	0.479345	0.230383	0.248962	A
LINC02418	0.43101	0.0951447	0.335865	B
RNA5SP462	0.433929	0.0254073	0.408522	B
RNF186	0.443943	0.119901	0.324042	B
KCNF1	0.558794	0.0925424	0.466252	A
AMBP	0.479204	-0.0103749	0.489579	B
RBAKDN	0.476526	-0.00588667	0.482413
KLK1	0.480132	0.0311633	0.448969	B
CRYBA2	0.470227	0.140487	0.32974	B
CACNA1A	0.488645	-0.000806154	0.489451	A
ZIC3	0.515141	0.0959204	0.419221
LINC00563	0.445898	-0.0403057	0.486204	A
CCDC198	0.460244	0.060555	0.399689	B
TMC2	0.479893	0.031336	0.448557	B
CASC16	0.361254	0.151318	0.209936	B
THPO	0.48645	0.0853082	0.401142	A
CALCA	0.479758	0.011699	0.468059
LINC01499	0.339478	0.0675084	0.271969	B
CYP2A7	0.33418	0.0426825	0.291497
C1orf127	0.49186	0.0411732	0.450687
INSM1	0.478871	-0.00354428	0.482416	B
SPATA24	0.491279	0.0784385	0.41284	A
LIPC	0.473444	-0.0251025	0.498546	B
BRWD1P2	0.49547	0.0155292	0.479941	A
OR7E101P	0.508721	0.0480738	0.460647	A
HMGB3P13	0.471391	0.094428	0.376963	B
MSRA	0.477138	-0.0602622	0.537401	B
MAJIN	0.388057	-0.0179413	0.405998	A
CIMAP1D	0.600046	-0.0512341	0.651281	B
CCDC154	0.508865	-0.0102092	0.519074	B
FGF12-AS2	0.307393	0.0529916	0.254402	A
AKR1C4	0.488901	-0.0066028	0.495504	A
PROC	0.476441	-0.0217892	0.49823	A
HOXD12	0.353873	0.104547	0.249327
GNAT1	0.526935	0.00983355	0.517102	A
HNF1A	0.450622	0.0833429	0.367279	A
KLK12	0.439185	0.0877076	0.351478	B
C4BPB	0.54183	0.0511864	0.490644	B
PDCL2	0.449664	-0.0139474	0.463611	A
CYP2A6	0.487526	-0.00296699	0.490493
KIF26A-DT	0.484834	0.0318636	0.45297	B
HNRNPA1P37	0.404153	0.0280735	0.376079	A
IGKV2D-19	0.303495	0.203226	0.100269	B
IZUMO2	0.443957	0.0109342	0.433022	A
SLC38A3	0.553261	0.0484324	0.504829	A
TUNAR	0.489221	0.00364607	0.485575	B
LINC00907	0.306294	-0.0436482	0.349942
H2AC1	0.311608	-0.0495108	0.361119	B
PEX5L-AS1	0.322495	0.195503	0.126992	A
P2RY4	0.327158	-0.0582186	0.385377
PHGR1	0.487178	-0.0180562	0.505234	A
TTLL10	0.461349	-0.011947	0.473296	B
NPC1L1	0.487482	0.023997	0.463485	A
LINC01885	0.372944	0.140315	0.232629
GPX6	0.279934	0.152213	0.127721	A
LFNG	0.486126	0.0758629	0.410263	A
ZFP42	0.406985	-0.0220491	0.429034	A
TNNC2	0.343043	0.0224216	0.320622	B
CHRD	0.504557	0.0657297	0.438827	A
LINC00399	0.405713	-0.0465129	0.452226	B
UGT2B4	0.486987	-0.0192765	0.506264
MPP1	0.491548	0.000184166	0.491364
DNAJC12	0.483793	0.153191	0.330602	B
TH2LCRR	0.430189	-0.0407926	0.470981	A
EIF4E1B	0.302107	0.097697	0.20441	A
LINC02308	0.450782	-0.0332061	0.483988	A
SNURFL	0.445792	-0.0381738	0.483966
DIPK1B	0.472586	0.0410518	0.431534	B
ANKRD33BP9	0.368911	0.0368624	0.332048	B
TP73-AS3	0.487292	0.0280122	0.45928	B
LINC02367	0.472921	0.00844023	0.46448	B
FXYD6-AS1	0.463153	0.015588	0.447565	B
U3	0.453337	-0.0272598	0.480597	B
GAPDHP36	0.274643	0.110726	0.163917	B
TEX48	0.450647	0.172703	0.277944	A
POU6F2-AS1	0.478122	0.0240331	0.454089	A
ANKRD33BP10	0.488063	0.0455576	0.442505	B
LINC01067	0.508137	0.0767841	0.431353	B
BEX1	0.487241	0.0962428	0.390999
OR13Z1P	0.260148	0.0015043	0.258644	A
PPP1R27	0.407616	0.0333814	0.374234	A
KRT18P46	0.280678	0.0077946	0.272884	A
CDH15	0.42283	0.168644	0.254186	A
EIF2B5-DT	0.301034	0.0965623	0.204472	A
C11orf86	0.322528	-0.0524839	0.375012	A
BETALINC1	0.477765	0.00209471	0.47567	B
CIROP	0.266733	-0.014675	0.281408	A
MICG	0.288246	0.0437976	0.244449	B
LINC02359	0.286354	-0.0221063	0.30846	B
HHATL	0.290517	-0.0130095	0.303526	B
RPRML	0.46256	0.0166681	0.445892	A
LHCGR	0.319617	0.0129534	0.306663	B
NPTX1	0.449841	0.192966	0.256876	A
SYNPO2L	0.283198	0.0143806	0.268817	A
FAM27B	0.552376	0.0512016	0.501174
TMED6	0.451985	0.0422529	0.409732	A
ATP8A1-DT	0.464624	0.166481	0.298142
NFIA-AS1	0.302741	-0.0463298	0.349071	A
ADI1	0.448268	0.0737258	0.374542
HMHB1	0.441522	-0.0587141	0.500236	A
FIGNL2	0.373187	0.0916679	0.281519	B
CKMT2	0.306114	-0.0265877	0.332701	B
RNU6-832P	0.431458	0.0288862	0.402572	B
ABCF3	0.264132	0.0901654	0.173967	A
MBL3P	0.32999	0.00953805	0.320452	B
SLC5A11	0.337005	-0.0307431	0.367748	A
ANKRD33BP6	0.433512	0.0485059	0.385006	B
KLHL32	0.400662	0.0215106	0.379151	B
DPY19L1	0.307158	0.123105	0.184053	A
FOXH1	0.318244	-0.0156818	0.333925	A
VN1R96P	0.410364	-0.0143061	0.42467	A
KHDC1L	0.401969	-0.0372625	0.439231	A
CLDN10-AS1	0.342851	0.0222652	0.320585	A
EIF2B5	0.272703	0.042193	0.23051	A
BUB1B-PAK6	0.245793	0.0531776	0.192615	A
ELK2BP	0.508298	0.0597255	0.448573	B
HMGN2P47	0.491711	-0.0301207	0.521832	A
RFX6	0.472351	-0.00208973	0.474441	B
LINC01214	0.380736	-0.0345939	0.41533	B
RN7SKP290	0.271753	-0.0296022	0.301355
CCDC116	0.460485	0.109982	0.350503	A
ASCL1	0.47195	0.0745243	0.397426
DRAIC	0.480662	0.0694895	0.411173	B
INSL6	0.478473	-0.0488833	0.527356	A
SMIM24	0.478606	0.0298487	0.448757	B
FAM242F	0.319755	0.103405	0.216349	B
RPL7AP7	0.284523	-0.0303536	0.314877	B
SCN4A	0.26134	0.0541442	0.207196	B
DVL3	0.243834	0.148274	0.0955603	A
TCP11	0.344867	0.000102123	0.344765	A
MRGPRG-AS1	0.239522	0.146729	0.0927935	A
AP2M1	0.289914	0.029283	0.260631	A
HMGN2P39	0.417727	-0.016968	0.434695	B
KLK14	0.27951	0.126174	0.153336	B
RPL31P7	0.309694	-0.0615588	0.371252	A
KCNJ11	0.267468	0.151143	0.116324
RAX	0.503557	0.0977836	0.405773	B
MIR4521	0.239443	0.019918	0.219525	A
IMPDH1P3	0.260112	0.00426965	0.255842	A
OR13Z3P	0.251688	0.0454721	0.206216	A
KCNQ5-DT	0.117252	0.126997	-0.00974525
FAM169BP	0.407201	0.0355366	0.371664	B
B3GNT6	0.362756	-0.0194828	0.382239	A
LINC00391	0.161627	0.130929	0.0306971	A
PAEP	0.312207	-0.0137961	0.326003	B
RNU6-115P	0.270144	-0.0306321	0.300776
ATG101	0.50788	0.0360356	0.471845	A
VSIG1	0.372397	0.0045704	0.367826
GGTLC2	0.603936	-0.0485767	0.652512	B
HTR3D	0.251705	-0.0110307	0.262736	A
LINC02458	0.279288	0.0388734	0.240415	A
CDO1	0.355756	-0.0275697	0.383326	B
S100A5	0.273911	0.130763	0.143149	A
RNU6-1120P	0.257268	0	0.257268	B
H1-1	0.257033	-0.0544365	0.311469	A
DPP4	0.373507	-0.0102416	0.383748	B
MFSD13A	0.389252	0.0286082	0.360644	A
PTH2	0.489457	-0.0189494	0.508406	B
RNU1-2	0.255488	-0.0399559	0.295444
RN7SL818P	0.25588	0	0.25588
REXO1L3P	0.25588	0	0.25588	B
CDY17P	0.25588	0	0.25588
RNU2-1	0.25588	0	0.25588
RNU6-809P	0.25588	0	0.25588	B
RN7SL489P	0.25588	0	0.25588	A
SNORD115-17	0.25588	0	0.25588	A
SLC14A2	0.228139	0.282636	-0.0544972
SMC2-DT	0.267024	0.000396998	0.266627	A
FBXO36P1	0.260519	0.0152627	0.245256	A
RPS14P7	0.250397	-0.00757756	0.257974
RNVU1-8	0.24462	0.0587638	0.185856	B
LINC02054	0.303135	0.112842	0.190293	A
H1-6	0.2558	-0.0639227	0.319722	A
NRG1-IT1	0.472435	-0.0180836	0.490519	A
MIR4730	0.398962	-0.0448656	0.443827	A
PCSK4	0.538883	-0.0566205	0.595503
CNMD	0.483905	-0.00282913	0.486734	A
CTNND2	0.486802	0.0876171	0.399185	B
TRIM9	0.440029	0.0979508	0.342078	B
MPC1L	0.253009	0.0335395	0.21947
VTRNA1-3	0.256568	0.000170657	0.256398	A
RPSAP59	0.328101	0.0201801	0.307921
PRAME	0.477085	0.162957	0.314128
OR7E156P	0.25281	-0.0448508	0.297661	B
MID1IP1	0.507041	0.0359013	0.47114
FAM237B	0.255903	-0.0199085	0.275812	A
KCNK9	0.432098	0.163342	0.268756	B
LMX1A-AS2	0.355085	0.0879831	0.267102	B
SNORA79B	0.246136	-0.0263586	0.272494	A
CASC11	0.255251	-0.043998	0.29925	A
ANG	0.459023	-0.0593931	0.518417	A
DNAJC18	0.490711	0.0726853	0.418026	A
SLC34A3	0.291522	-0.0209967	0.312518	A
RN7SL43P	0.25715	-0.0174812	0.274632	A
RN7SL468P	0.25025	-0.0564322	0.306682	B
FRG2	0.376661	0.0303327	0.346329	B
MIR3667	0.451158	-0.0871	0.538258	B
RN7SL214P	0.25493	-0.0334065	0.288336	B
RPL29P34	0.322494	-0.0374643	0.359958	A
GALNT8	0.388974	0.100497	0.288477	B
VWA5A	0.287911	0.109713	0.178198	B
RN7SL845P	0.254671	-0.0181651	0.272837	A
DUSP8P1	0.44744	-0.0483772	0.495817	B
C5	0.371267	0.080869	0.290398	A
ATP11AUN	0.244379	-0.0131248	0.257504	A
TMSB4XP2	0.263274	0.0432769	0.219997	A
RN7SL749P	0.38826	0.0494955	0.338764	A
PPP1R14BP2	0.483092	-0.0625813	0.545673	A
ASXL3	0.362206	0.0670502	0.295156	B
RN7SL687P	0.256826	-0.0151588	0.271985
IYD	0.426389	0.0412738	0.385115	A
RLBP1	0.283739	-0.00541617	0.289155	A
CNTD1	0.366678	-0.0422862	0.408964	A
XAGE1B	0.286739	-0.0337624	0.320502
ERICH3-AS1	0.360777	0.0847613	0.276015	B
FAXC	0.21431	0.184457	0.0298528	B
DPPA5	0.294861	-0.0181299	0.312991	A
UBBP3	0.498472	0.0366175	0.461855	B
ACY3	0.51573	0.0549918	0.460738	A
THSD7B	0.033837	0.104146	-0.0703085	B
SNORA22C	0.238188	-0.032035	0.270223
XAGE1A	0.281077	-0.0410488	0.322126
SNORA5C	0.229147	-0.0346437	0.26379	A
IFT140	0.436321	-0.00636065	0.442681	A
LINC02037	0.485522	0.260877	0.224645	B
CT45A1	0.517487	0.00895676	0.508531
TTLL2	0.256983	0.16064	0.0963426	B
LINC00556	0.243162	-0.0910083	0.33417	A
TOX-DT	0.442796	0.10117	0.341627	B
NKX1-1	0.465093	-0.0114576	0.476551	A
SAG	0.225087	0.00807316	0.217014	A
DOCK11P1	0.209577	-0.0414708	0.251048	A
SNORA5A	0.231187	-0.018313	0.2495	A
RN7SL564P	0.255691	-0.0270783	0.282769	B
PPIAP75	0.257322	-0.000596256	0.257918	B
MRGPRX1	0.215531	-0.0247091	0.240241	B
OVAAL	0.249203	-0.0247898	0.273993	B
RNU2-63P	0.25238	-0.00545679	0.257837	B
FGF12-AS3	0.257141	0.0252138	0.231928	A
FEZF1	0.315248	0.0432187	0.27203	A
MRGPRG	0.292855	0.157136	0.13572	A
H2BC6	0.272795	-0.0569586	0.329753	A
KCTD16	0.473441	0.0318772	0.441563	B
TMSB4XP1	0.271095	-0.0201122	0.291207	B
SCARNA6	0.251843	-0.028351	0.280194	A
NKX2-2	0.48396	0.0214493	0.46251	B
TMEM145	0.497593	0.0257118	0.471881	B
MAP6D1	0.331031	0.122278	0.208753	A
TMEM31	0.380342	-0.0307915	0.411134
LARP4B-DT	0.497134	0.0265489	0.470586	A
PRSS3	0.407486	0.00536583	0.40212	A
RN7SL237P	0.24029	-0.0467126	0.287002	A
RN7SKP36	0.217412	-0.0220782	0.239491	A
ANKRD63	0.161634	0.135016	0.0266178	A
SLC17A6-DT	0.486658	0.0127164	0.473942	B
RN7SL386P	0.247234	-0.0342353	0.281469	A
RN7SL430P	0.243833	-0.0113015	0.255135
IGKV2-24	0.22674	-0.0158046	0.242545
RNVU1-2	0.234985	-0.0120988	0.247083	A
YWHAEP7	0.474592	-0.0537596	0.528351	B
LINC01166	0.300504	0.101603	0.198901	B
BEST2	0.189344	-0.036895	0.226239	A
H3C11	0.253004	-0.0343051	0.287309	A
CCT7P2	0.111932	0.13901	-0.0270781	A
RARRES2P2	0.43104	0.0365328	0.394507	A
MGAT2P1	0.469178	0.00402041	0.465158
CALM2P3	0.265097	0.0581722	0.206925	A
RNVU1-25	0.234335	0.0636838	0.170651
OCLN	0.366485	0.114463	0.252022	A
ODAD3	0.473613	0.000866448	0.472747	A
TLR8-AS1	0.326779	-0.0642539	0.391033
CPB2-AS1	0.473907	0.198356	0.275551	A
RN7SL231P	0.251633	-0.0282735	0.279906	B
H1-5	0.254623	-0.0350779	0.289701	A
SMCO4	0.389712	0.0810143	0.308697	A
RRAGAP1	0.236607	-0.0705108	0.307117	A
DNM1P48	0.22961	-0.021639	0.251249
PSMB11	0.236688	-0.0837624	0.32045	A
LINC01345	0.48662	0.00932313	0.477297	B
H3C1	0.204932	-0.0404384	0.245371	A
KCNQ5	0.131937	0.108963	0.0229743
RNU5E-4P	0.249601	-0.0957615	0.345363	A
OR51H2P	0.195445	0.0482579	0.147187	B
SNORA74C-2	0.231482	-0.0208925	0.252375	A
RN7SKP86	0.227079	-0.0385798	0.265659	A
TPRX1P1	0.24869	0.0401888	0.208501	B
RN7SL233P	0.264678	0.0281686	0.23651
C20orf203	0.404307	-0.0338308	0.438138	B
TMEM44	0.221924	-0.00759527	0.229519	A
EIF4EBP2P3	0.248745	0.0108559	0.237889	B
RPL12P27	0.336566	0.0668669	0.269699
SLC51B	0.513635	-0.0278676	0.541502	B
H2BC14	0.257537	-0.042367	0.299904	A
RN7SL725P	0.25588	-0.0223174	0.278197
RGS17	0.320591	-0.0163494	0.33694	B
RPL36AP46	0.259661	-0.0572792	0.31694	A
DCXR-DT	0.462178	0.00892279	0.453255	A
RPL36AP21	0.280211	-0.011064	0.291275
GIP	0.320961	-0.0123009	0.333262	B
H2AC16	0.259219	-0.0439591	0.303179	A
HOXB5	0.471339	0.123997	0.347343	B
RNU4-82P	0.207346	-0.0477053	0.255051	A
MIR1287	0.330227	-0.0216391	0.351866	A
LINC02463	0.270503	0.0532641	0.217239
FOXA3	0.517125	0.237546	0.279579	B
MIR375	0.201382	-0.0216392	0.223022	B
DPYD-AS1	0.343807	-0.0486975	0.392504	B
RNY1	0.24033	-0.0312397	0.27157	A
DDC	0.474822	0.0551696	0.419652	B
SPTLC2	0.200696	0.0920293	0.108667	A
RNVU1-29	0.222694	-0.0295861	0.25228
SNORD105B	0.226272	-0.0249006	0.251172	A
RN7SL621P	0.283761	-0.0344627	0.318223	A
RN7SL555P	0.254659	-0.0241546	0.278814	B
SCARNA5	0.250142	-0.027992	0.278134	A
RN7SL672P	0.255594	-0.0230134	0.278608
RAD1P1	0.314172	-0.00947988	0.323652	A
TEX35	0.153206	0.064466	0.08874	A
SNORD3C	0.237274	-0.0343327	0.271607	A
RN7SL545P	0.25588	-0.0304866	0.286366
RN7SL543P	0.254911	-0.0247052	0.279616	A
RN7SL736P	0.251711	-0.0237255	0.275436	A
KRT77	0.192789	-0.00568878	0.198478	A
SYPL1P2	0.477503	0.122051	0.355452	A
C12orf42	0.392608	0.0339734	0.358635	B
RNY1P2	0.232492	0.0397202	0.192771	A
SLC43A1	0.365001	0.00621095	0.35879	B
RNU5A-1	0.234147	-0.0314429	0.26559	A
RNVU1-15	0.242543	0.0026219	0.239922	B
GML	0.248779	-0.0893451	0.338124	B
SMAD9	0.454473	0.106018	0.348454	A
SNORA80D	0.200939	-0.01992	0.220859	A
CELF3	0.457004	0.117087	0.339917	A
MADCAM1-AS1	0.486339	0.017892	0.468447	B
RNVU1-22	0.180714	-0.0245018	0.205215	A
PDZD7	0.361307	-0.0340028	0.39531	B
REXO5	0.42704	0.104365	0.322675	B
TFF3	0.371668	0.100208	0.27146	B
RN7SL856P	0.245	0.0384864	0.206514	A
PCDHA6	0.442463	0.0085591	0.433903
RN7SL792P	0.254364	-0.0257061	0.28007	B
RNU5A-8P	0.262089	-0.0135067	0.275596	A
GP2	0.490117	-0.0134464	0.503563	B
KIF21A	0.106417	0.131326	-0.024909	A
CATSPER1	0.324381	-0.0424897	0.366871	A
H2AC14	0.251851	-0.0332792	0.28513	A
MIR376A2	0.17885	0	0.17885	B
RNU6-480P	0.17885	0	0.17885	B
RRAGAP1-AS1	0.414772	-0.0238907	0.438663	A
ENTPD8	0.428768	0.169863	0.258905	B
TDRD15	0.138025	0.0202416	0.117784	B
RN7SL494P	0.252053	-0.0253923	0.277445	B
MIR124-2	0.174951	-0.0368311	0.211782
LRRC73	0.310197	0.0691739	0.241023	A
RNU6-599P	0.25588	-0.0432597	0.29914
PPP1R36	0.522369	0.0358736	0.486496	A
RN7SL521P	0.265064	0.00757722	0.257487	A
KCNMB2-AS1	0.303471	0.0898681	0.213603
PTCHD3	0.254875	0.0286645	0.226211	A
MIOX	0.388674	-6.2573e-05	0.388737
RN7SL4P	0.251932	-0.02574	0.277672	A
RN7SL797P	0.227726	-0.031622	0.259348	B
RNU6-7	0.23505	0.014214	0.220836	A
RN7SL508P	0.255658	-0.0262158	0.281874	B
ST6GALNAC3	0.415847	0.13664	0.279207	B
RPH3AL-AS2	0.609286	0.0321535	0.577132	A
RN7SL164P	0.253572	-0.0220663	0.275639
FAM238B	0.270325	-0.00910472	0.27943	B
FAM43A	0.164603	0.0654235	0.0991799	A
RNU4-1	0.208172	-0.0327661	0.240938	A
TEX14	0.47577	0.0471878	0.428582	B
ALLC	0.309368	0.138064	0.171304	A
CYP2A7P1	0.170693	0.0543895	0.116303	B
RN7SL228P	0.173601	-0.0442505	0.217852	A
RN7SL322P	0.226321	0.00176956	0.224551	B
PTGES3L	0.421116	0.0577888	0.363327	A
RNVU1-18	0.206508	-0.0274153	0.233923	B
SCARNA21B	0.236333	-0.0627068	0.29904	A
FZD9	0.309471	0.0868071	0.222664	A
MTUS1-DT	0.502597	0.118823	0.383774	A
ANKRD40CL	0.226298	0.0409849	0.185313	B
SNORD3B-1	0.211657	-0.0248273	0.236484	A
RN7SL627P	0.25459	-0.0255906	0.28018	A
LINC02972	0.47435	-0.0287347	0.503085	B
MIR3617	0.245553	-0.0183225	0.263876	B
LINC02985	0.447995	0.0406578	0.407337	A
SEC11C	0.432299	0.0853017	0.346997	B
H4C12	0.257004	-0.0579063	0.314911	A
RN7SL703P	0.244426	-0.0279091	0.272335	A
H4C13	0.251991	-0.0319822	0.283974	A
RN7SL329P	0.246986	-0.0251836	0.27217	A
SNORD3B-2	0.191769	-0.0169885	0.208758	A
RN7SL260P	0.252915	-0.027238	0.280153	B
LINC03088	0.40061	0.0483696	0.352241	A
AQP7P3	0.494337	-0.00454599	0.498882
RNU1-3	0.252263	-0.0229817	0.275245	A
TMEM61	0.549263	0.013406	0.535857	B
POLR2I	0.377522	-0.0469388	0.424461	B
RN7SL471P	0.238366	-0.0356379	0.274004	A
ELAPOR1	0.316289	0.10479	0.211499
SNORA70	0.190257	0.0406193	0.149638	A
OR52E8	0.266634	0.0392975	0.227337	B
CRHR2	0.16159	0.0590828	0.102508	A
MYBPH	0.336007	-0.0306394	0.366647	B
CCDC7	0.295281	-0.0463959	0.341677	A
RN7SKP227	0.167657	-0.0446176	0.212275	B
COCH	0.282688	0.209112	0.0735762	A
CFAP92	0.177994	0.231688	-0.0536937	A
ARRB1	0.461082	0.0271297	0.433952	B
RN7SL19P	0.25793	-0.0076866	0.265617	A
FIGNL2-DT	0.325819	-0.00418848	0.330007	B
UPP2-IT1	0.20834	0.042537	0.165803
CPA2	0.140042	0.113663	0.026379	A
DEFB104A	0.304736	-0.0168492	0.321585	B
WFDC3	0.328431	0.0397269	0.288704	B
RN7SL177P	0.219713	-0.0549149	0.274628	B
PTDSS2	0.368094	-0.0226892	0.390783	A
RN7SL664P	0.254273	-0.0246477	0.278921	A
RN7SL618P	0.258155	-0.0207343	0.27889	B
SELENOOLP	0.431712	-0.00501746	0.436729	B
RN7SL825P	0.337057	-0.0778628	0.41492	A
RN7SL126P	0.255739	-0.0220505	0.27779	A
DNAJB11	0.211848	0.118548	0.0933	B
C16orf89	0.30989	0.0442092	0.26568	A
ALG9	0.353259	-0.013184	0.366443	A
CCDC169	0.271605	0.0397244	0.231881	A
HLA-P	0.244206	-0.0541854	0.298391	B
TMT1B	0.426658	0.00885449	0.417803	B
KATNBL1P5	0.185947	-0.00240099	0.188348	A
CARNS1	0.288613	-0.0591489	0.347762	A
ELOA3P	0.25588	-0.021639	0.277519
SMIM41	0.388554	0.0780398	0.310514	A
RBM42	0.320098	-0.0504615	0.37056	B
TTR	0.472197	-0.0134461	0.485643	A
BDNF	0.123155	0.0899843	0.0331708	A
RN7SL396P	0.253136	-0.0316075	0.284743
MFSD4A	0.357008	0.00706273	0.349945	A
PNPLA7	0.483803	0.193557	0.290246	B
GLOD5	0.517514	0.0442928	0.473221
RN7SL591P	0.257431	-0.0229701	0.280401	A
RNU6-781P	0.280215	0.080225	0.19999	A
ZNF48	0.469617	0.0785478	0.391069	B
RN7SKP178	0.183118	0.0100125	0.173105	A
UNC5CL	0.19086	0.0194544	0.171405	B
LINC03012	0.346616	0.109574	0.237042	B
MIR548U	0.216253	-0.0528032	0.269056	A
RN7SKP133	0.202326	-0.0320254	0.234352	B
RN7SL674P	0.252041	-0.0282034	0.280244	B
SMIM6	0.246671	0.0937103	0.152961
RNU1-27P	0.199828	-0.0300585	0.229886
RNVU1-27	0.208016	-0.0417499	0.249766	A
PRL	0.48691	-0.020817	0.507727	A
RN7SL144P	0.250688	-0.0274149	0.278103
SLC29A4	0.305698	0.195055	0.110643	A
RN7SL381P	0.251924	-0.0133901	0.265314	A
RN7SL679P	0.255345	-0.0210377	0.276383	A
RN7SL395P	0.263729	-0.0147717	0.2785	A
RN7SL709P	0.25562	-0.0220275	0.277647	A
ST13P18	0.337033	0.0517616	0.285271
IGBP1P4	0.334425	0.00603153	0.328393	A
ADORA1	0.301856	-0.0427582	0.344614	B
SELENOWP1	0.431567	0.0542185	0.377349	A
H3C12	0.204596	-0.0356059	0.240202	A
RN7SL660P	0.257012	-0.0259519	0.282964	A
RN7SL261P	0.221048	-0.0278053	0.248854	A
RN7SL828P	0.255387	-0.0220953	0.277482	A
LAMTOR3P1	0.351924	0.130428	0.221495	A
RN7SL752P	0.25601	-0.0267584	0.282768	A
RN7SKP47	0.231859	-0.0303886	0.262248	B
H4C11	0.208679	-0.0439619	0.252641	A
SOX2	0.112183	0.18988	-0.0776974
SOX21	0.122999	0.0914565	0.0315426	A
GAD2	0.373558	0.0536251	0.319933	B
RN7SL743P	0.255784	-0.023251	0.279035	B
SNORA70I	0.209326	-0.0801242	0.28945	B
RN7SL413P	0.224812	-0.0118616	0.236673	A
RN7SL616P	0.2508	-0.0246139	0.275414	A
LHFPL3	0.319362	0.0868721	0.23249
AKR7A3	0.526565	0.15983	0.366736	A
GRB14	0.206128	0.201022	0.00510556	B
RPL36P14	0.213087	-0.0292586	0.242346
RPTOR	0.384081	0.0446424	0.339439	A
ZNF511	0.471463	-0.0256151	0.497078	B
TLE7	0.254167	-0.0327337	0.286901	B
SLAIN1	0.328178	0.191063	0.137115	B
RN7SL308P	0.238707	-0.0261402	0.264847	A
OR7E104P	0.215091	-0.0361312	0.251222	B
SLC6A14P1	0.17596	0.00696288	0.168997
SPMAP2	0.397952	-0.00430335	0.402256	B
RN7SL606P	0.263087	0.0210117	0.242075	A
RN7SL519P	0.216471	-0.035397	0.251868
KRT18P13	0.282259	-0.0230646	0.305324
FRG2B	0.43626	0.251442	0.184818	A
SNORA53	0.205604	-0.0343112	0.239915	B
H3C13	0.207117	-0.0288901	0.236007	A
FMO5	0.364956	0.0182111	0.346745	A
RNU6-989P	0.17885	-0.0216391	0.200489	A
SPTB	0.349117	0.0199251	0.329192	A
LINC02525	0.422824	0.12171	0.301114	A
MRPL47	0.297686	0.0789064	0.21878	A
KMT5AP3	0.426234	0.0368656	0.389368	B
TMSB4XP4	0.273266	-0.058832	0.332098	A
SNORA22	0.179894	-0.0382569	0.218151	A
MYBPC3	0.408478	-0.065311	0.473789	A
TDH	0.16325	0.100431	0.0628185	B
KRT18P26	0.239821	0.00154649	0.238275	A
RN7SL253P	0.25571	-0.0201322	0.275842	A
ABCC5	0.158257	0.037178	0.12108	A
MRPL48P1	0.247046	-0.00961111	0.256657	A
RN7SL655P	0.234373	-0.0298917	0.264265	A
ZNF451	0.230813	0.022263	0.20855	A
CASC19	0.216397	0.0694634	0.146934	A
CEBPG	0.220744	0.0886127	0.132131	A
RNU4ATAC	0.218266	0.0227714	0.195494	A
FGF12	0.177094	0.0636907	0.113403
ST6GALNAC4	0.433906	0.0169762	0.41693	A
RN7SL116P	0.255644	-0.0231546	0.278799	A
RN7SL615P	0.237866	-0.0348351	0.272701	A
VTRNA1-1	0.237133	-0.0061027	0.243236	A
SCX	0.305108	-0.0312434	0.336351
H4C16	0.202586	-0.0223158	0.224901	A
DPP4-DT	0.355928	-0.0525466	0.408475	B
RN7SL45P	0.251988	-0.0232663	0.275255	B
SNORA30B	0.167302	0.0989492	0.0683532
SERGEF	0.424685	0.101306	0.323379	B
SNORA12	0.210141	-0.0325257	0.242667	A
RN7SL836P	0.253403	-0.00505411	0.258457	B
EEF1AKMT4	0.291602	0.0975904	0.194011	A
LINC01783	0.200675	0.00362739	0.197048	A
RN7SL630P	0.252402	-0.023187	0.275589	A
HMGB3	0.418184	0.164855	0.253329
RN7SL734P	0.258046	0.0378813	0.220165	A
TMEM132D	0.391523	0.0126471	0.378876	B
SNORA38	0.197682	-0.0248715	0.222553	A
RNA5SP209	0.389454	-0.0283894	0.417844	A
H2BC15	0.271277	-0.0291894	0.300467	A
RN7SL634P	0.255552	-0.0244684	0.280021	B
RN7SL509P	0.238566	-0.0270463	0.265613	B
RN7SKP224	0.196614	-0.0249711	0.221585	A
TMEM45B	0.300703	-0.00660472	0.307307	A
FOXA2	0.433173	0.0235263	0.409647	B
RN7SL7P	0.253303	-0.0235264	0.27683	A
RN7SL411P	0.255525	-0.0236755	0.2792	B
RN7SL764P	0.257023	-0.0212062	0.278229	B
RN7SL87P	0.24842	-0.0250592	0.273479	B
CLCN2	0.150008	0.0949333	0.0550744	A
GCK	0.407558	0.0528075	0.354751	A
SLC6A20	0.347367	0.0232442	0.324123	A
MIR217HG	0.142747	-0.0217804	0.164528	A
RN7SL14P	0.255515	-0.023321	0.278836	A
RN7SL303P	0.251428	-0.0263423	0.27777	A
SNORA7B	0.234567	-0.0289333	0.263501	A
RN7SL482P	0.255603	-0.0230646	0.278667	A
EPB41L4B	0.237032	0.132037	0.104995	A
MIR4646	0.530634	-0.0380051	0.568639	A
SOX2-OT	0.0929709	0.0846199	0.00835102	B
PPP1R26P2	0.315154	-0.0472762	0.36243	B
ACTL6A	0.241556	0.109113	0.132443	A
RN7SL218P	0.221296	-0.00763079	0.228927	A
RNU1-68P	0.230816	-0.0438133	0.27463	A
ZNRF2P3	0.264338	-0.0409434	0.305281	B
FEV	0.478358	0.034514	0.443844	B
AGPAT2	0.454647	0.0233753	0.431272	B
MSANTD3P1	0.342981	0.166422	0.176558	A
RNU4-55P	0.148129	-0.00928178	0.15741	B
ENTR1P2	0.345434	0.104109	0.241325	A
RN7SL678P	0.254447	-0.0234712	0.277918	A
SLC10A5	0.461519	0.0376463	0.423872	A
MAP7-AS1	0.466277	-0.0036771	0.469954	A
RNVU1-7	0.19416	-0.0276674	0.221827	B
RN7SL50P	0.193911	-0.0452229	0.239134	B
RPL7P32	0.284589	-0.0238091	0.308398	A
RN7SL197P	0.255417	-0.0224836	0.277901
SNORD13	0.215047	-0.0313216	0.246368	A
RN7SL865P	0.256033	-0.0216511	0.277684	B
RN7SL692P	0.254744	-0.02227	0.277014	A
RN7SL732P	0.254256	-0.0244883	0.278744
SGF29	0.258606	-0.0355405	0.294146	A
RN7SL767P	0.254029	-0.0249461	0.278975	A
TBCB	0.357361	-0.0182212	0.375583	B
SNORA23	0.203056	-0.0311929	0.234249	A
PPP1R1B	0.385673	0.0562917	0.329382	A
KRTAP5-5	0.193874	0.0395759	0.154298	B
RN7SL457P	0.218917	-0.00602473	0.224942	B
HDAC4	0.296234	0.176107	0.120127	A
MIR4666B	0.26581	-0.042409	0.308219
MUC13	0.474416	0.123562	0.350854	A
SPATA31A1	0.146637	0.143208	0.00342882
AWAT1	0.217653	0.014091	0.203562
TBC1D30	0.407049	0.132521	0.274528	A
RN7SL394P	0.254555	-0.0249612	0.279516	B
RN7SL210P	0.250529	-0.019918	0.270447	B
DNTTIP1	0.328037	-0.025674	0.353711	B
SNORA74D	0.186729	-0.0308804	0.21761	A
RN7SL73P	0.293099	-0.0357522	0.328851	A
RN7SL625P	0.244409	-0.0316945	0.276104	A
RN7SL296P	0.254873	-0.0244091	0.279282	A
LIPE	0.290659	0.0378618	0.252797	B
RN7SL769P	0.255592	-0.0258053	0.281397	A
CDK5R2-AS1	0.385684	0.0831218	0.302562	B
RNU6-1084P	0.106546	0.0353167	0.0712296	B
LINC02889	0.29713	-0.0225848	0.319715	A
RN7SL635P	0.270716	-0.0194597	0.290175	A
RN7SL838P	0.255573	-0.023272	0.278845	A
LRRC10B	0.458794	0.0146222	0.444172	B
HBE1	0.173663	0.00648526	0.167177	B
H2BC16P	0.458714	-0.0132537	0.471968	A
NPSR1-AS1	0.12218	0.0795953	0.0425849	A
RN7SL169P	0.156413	0.0226887	0.133724
RPL36P15	0.40392	-0.0127471	0.416667	A
RN7SL151P	0.254744	-0.0247707	0.279515	B
RLN3	0.421507	-0.0362465	0.457754	B
CA5A	0.485266	-0.000266579	0.485533	A
MFN1	0.234802	0.122962	0.111839	A
RN7SL272P	0.253038	-0.0227792	0.275817	A
RN7SL466P	0.253359	-0.023759	0.277118
CCDC136	0.0745866	0.0925578	-0.0179712	A
RN7SL311P	0.232437	-0.0523196	0.284756	A
RNU2-48P	0.161894	-0.0334773	0.195371	A
C12orf75	0.32603	0.131602	0.194428	A
RN7SL234P	0.238185	-0.0395284	0.277713	A
RN7SKP250	0.155075	-0.00972472	0.1648	A
RN7SL342P	0.254375	-0.0229979	0.277373	B
RN7SL546P	0.254547	-0.0220532	0.2766	A
LINC02766	0.433818	-0.0396387	0.473457	A
RNU6-36P	0.231491	-0.0303265	0.261818	B
RNU1-148P	0.199032	-0.0161268	0.215159	B
SPINT4	0.232225	-0.00769588	0.239921	B
RN7SL753P	0.250293	-0.0293244	0.279618	A
RN7SL480P	0.254941	-0.0232466	0.278188	A
SCARNA21	0.207255	-0.0330754	0.240331	A
C10orf71-AS1	0.238977	0.00811485	0.230863	B
EIF4A2P3	0.223854	0.113693	0.110161	B
RN7SL181P	0.240087	0.00419484	0.235892	A
KRT8P32	0.0381736	0.121367	-0.0831931	A
RPL31P2	0.195462	-0.0202451	0.215707
FGF14-IT1	0.181975	0.0446989	0.137276	A
RN7SL362P	0.250773	-0.0249945	0.275767	B
AMHR2	0.443551	-0.0221989	0.46575	A
RPL12P6	0.274566	-0.0113149	0.285881	A
STARD10	0.448502	-0.0225027	0.471005	A
BHMT2	0.526916	0.08946	0.437456	A
LINC02842	0.204461	0.0111247	0.193336	A
RN7SL147P	0.250841	-0.0227491	0.27359	A
RN7SL582P	0.240107	-0.0267229	0.26683
F13B	0.254241	0.00975693	0.244484	B
RN7SL321P	0.238043	-0.0274463	0.265489	A
RN7SL803P	0.251124	-0.0246301	0.275755	A
RN7SL429P	0.246739	-0.0365786	0.283317	B
RN7SL827P	0.25273	-0.0273987	0.280129	A
MIR8086	0.25647	-0.0569304	0.313401	A
SNORA80B	0.138604	0.0425916	0.0960122	A
PDCD5	0.275876	-0.0435162	0.319393	A
RPL23AP97	0.404634	0.0300568	0.374577
RN7SKP118	0.216072	-0.0285597	0.244631	A
PSENEN	0.366181	-0.0617125	0.427893	B
PHYHD1	0.214516	-0.0356856	0.250202	A
RN7SL680P	0.254933	-0.0226156	0.277549
ZNF728	0.239302	-0.0210439	0.260345	A
RN7SL182P	0.23419	-0.0346944	0.268884	A
RN7SL444P	0.244795	-0.0221084	0.266903	A
RN7SL30P	0.230931	-0.0253618	0.256293	A
MPPED1	0.0263826	0.086923	-0.0605404	B
RN7SL552P	0.181437	0.0521694	0.129268	A
RPL23AP93	0.284347	-0.043412	0.327759	A
RN7SL83P	0.24987	-0.0232538	0.273124	B
CAMK2N2	0.317207	0.079866	0.237341	A
RPL26P36	0.268204	-0.0359635	0.304167
LINC01811	0.312434	0.0369829	0.275451	A
VTRNA2-1	0.21972	-0.0216392	0.241359	A
LINC01169	0.329056	-0.0756827	0.404739	A
MALINC1	0.315598	0.015096	0.300503	A
KLHDC8A	0.15816	0.00342887	0.154731	A
RN7SL397P	0.255302	-0.0211099	0.276411	A
KRTAP4-1	0.317773	0.0127524	0.305021	B
RN7SL496P	0.248948	-0.0278071	0.276755
RN7SL447P	0.243451	-0.0360305	0.279481	A
RN7SL15P	0.230967	-0.0868835	0.31785
RN7SL301P	0.250917	-0.0254138	0.276331	B
KCNMB2	0.336548	0.0766763	0.259872	B
LTK	0.402022	0.0492125	0.352809	A
RN7SL124P	0.24188	-0.0474762	0.289356	B
PFN3	0.247573	-0.0736409	0.321213	A
PRSS47P	0.117586	-0.0397723	0.157358	B
PIK3CA	0.170732	0.132835	0.0378965	A
MIR5087	0.186846	-0.0348003	0.221646	A
MED13P1	0.208154	0.0166708	0.191483
KIAA1671	0.0723119	0.152475	-0.0801635	B
RNU5B-1	0.185609	-0.0330956	0.218704	B
RN7SL643P	0.251551	-0.0245183	0.27607	B
RNU1-4	0.207486	-0.0236543	0.23114	A
HNRNPA1P3	0.256506	-0.0428038	0.29931	B
COX6CP13	0.344962	-0.00942552	0.354388	B
PRDM16-DT	0.448892	0.0539968	0.394895	B
CDRT15P7	0.072934	0.0579684	0.0149655	B
RN7SL646P	0.253058	-0.0224171	0.275475	A
TRBV29OR9-2	0.146278	0.00998004	0.136298	A
RN7SL677P	0.254971	-0.0240505	0.279021	B
BCAR3-AS1	0.528313	-0.0040483	0.532362	A
KCNAB1-AS2	0.313229	0.0464395	0.266789	B
MIR6771	0.251589	0.0643444	0.187244	A
RN7SL720P	0.134735	0.00718754	0.127547
NUDT19-DT	0.403897	-0.0189926	0.42289	A
RN7SKP55	0.156542	-0.00975395	0.166296
GPR142	0.429306	0.143608	0.285698	B
ESRRAP2	0.154823	0.00642411	0.148399	A
LEUTX	0.102174	0.0726728	0.0295009	B
RNVU1-1	0.216887	0.00912734	0.20776	A
RPL36AP49	0.178275	0.0194073	0.158867	B
HS3ST5	0.146536	0.099689	0.0468466	B
RPL6P10	0.173151	-0.0507915	0.223942
HSP90AA5P	0.188592	0.0666252	0.121967	A
LINC02411	0.130132	0.0225452	0.107587	B
SYCE1	0.425643	-0.0223822	0.448025	B
RN7SL143P	0.246359	-0.0341791	0.280538	A
RN7SL507P	0.254923	-0.0244815	0.279405	B
IGHVII-78-1	0.489641	-0.0283665	0.518008	B
SGK2	0.529451	-0.0301754	0.559626	B
ATP4A	0.0885813	0.109829	-0.0212475	B
LINC02490	0.298498	0.050256	0.248242	B
OR10AE3P	0.119267	0.00351481	0.115753	B
RN7SL786P	0.255286	-0.0218898	0.277176	B
RN7SL493P	0.250725	-0.0207899	0.271515
RN7SL38P	0.220066	-0.0457255	0.265792	A
CCDC39-AS1	0.217053	0.112281	0.104772	B
DCAF12L1	0.148382	0.00220463	0.146178
RN7SL145P	0.249773	-0.0437537	0.293526	A
RN7SL516P	0.242502	-0.0256364	0.268139	B
RN7SL300P	0.252092	-0.0237412	0.275833	A
RN7SL125P	0.248908	-0.0431777	0.292086	B
FAUP2	0.106081	0.0327584	0.0733229	B
MIR574	0.202408	-0.0390358	0.241444	A
REEP6	0.477525	-0.0851337	0.562659
COLGALT2	0.15965	0.180453	-0.0208032	A
RN7SL172P	0.247501	-0.0425402	0.290042	A
PTP4A1P1	0.211505	0.0150147	0.19649	B
LRRFIP1P1	0.16022	0.0770398	0.08318	A
RN7SL479P	0.222471	-0.0328612	0.255332	A
RN7SL778P	0.252474	-0.0242306	0.276705	A
LINC00557	0.283987	-0.0191862	0.303173	A
KRTCAP2P1	0.351893	0.0321685	0.319724	B
MIR3648-2	0.179325	-0.0254029	0.204728
RN7SL326P	0.232694	-0.00340201	0.236096	A
RNY3P1	0.211078	-0.0322435	0.243322	A
SNORA73B	0.172474	-0.0313989	0.203873	A
RPL22P14	0.238979	0.0384339	0.200545	A
PARL	0.310924	0.0427337	0.26819	A
H2AC13	0.165082	-0.04002	0.205102	A
RN7SL610P	0.258676	-0.0271613	0.285837	A
MIRLET7F2	0.13488	0.019633	0.115247
DCUN1D1	0.0617479	0.108409	-0.0466607	A
RN7SL502P	0.255814	-0.0208695	0.276683	A
ZNF541	0.321193	-0.0560491	0.377242	B
DDX11L16	0.389879	-0.0267125	0.416592	A
RNU1-28P	0.176551	-0.0333423	0.209893
POM121L6P	0.146332	-0.00326101	0.149593
FEZF1-AS1	0.166705	0.0390432	0.127662	A
RN7SL174P	0.251519	-0.0259295	0.277448	A
ANKRD13B	0.230795	0.11023	0.120565	B
SDR16C5	0.360671	-0.0656969	0.426368	B
RN7SL795P	0.246355	-0.0261195	0.272475
RN7SL715P	0.244748	-0.0265697	0.271318	B
RN7SL230P	0.252455	-0.0235057	0.27596	A
RN7SL813P	0.25266	-0.0195375	0.272197	A
HOXB-AS3	0.470486	0.092139	0.378347	B
SHF	0.599631	0.0872147	0.512417	A
IFNL4P1	0.405803	0.0318714	0.373932	B
RNU6-33P	0.193631	-0.0081468	0.201777	A
C12orf75-AS1	0.152616	-0.0468736	0.19949	A
TTC14	0.22108	0.0359294	0.185151	B
EXPH5	0.258722	0.0878911	0.170831	A
GALR3	0.381191	-0.0023799	0.383571	A
NXF4	0.175264	-0.00205441	0.177319
RN7SKP108	0.13488	-0.0305161	0.165396	A
PAFAH1B3	0.341542	-0.0116926	0.353235	B
MUC21	0.296804	-0.0431791	0.339983	A
RN7SL597P	0.232708	-0.0277899	0.260498	A
RN7SL390P	0.231852	-0.00763095	0.239483	A
RNU4-6P	0.150283	-0.0441945	0.194478
KYNUP3	0.330809	-0.0398157	0.370625	A
RPL21P80	0.24239	-0.071708	0.314098	B
H2BC2P	0.14807	0.0965004	0.0515692	B
RN7SL1	0.246469	-0.0290331	0.275502	B
MIR606	0.214214	-0.0356852	0.249899	A
LMO7	0.285481	0.0393587	0.246123	A
RN7SL334P	0.25666	-0.0257538	0.282414	A
RN7SL505P	0.219236	-0.0214555	0.240691	A
IRX2	0.469403	0.0694881	0.399915	B
CCDC38	0.07708	0.131392	-0.0543122	B
RMDN2-AS1	0.217599	-0.0050486	0.222647	B
FBXO34-AS1	0.317877	-0.0343864	0.352264	A
FAM131A	0.0859619	0.14199	-0.0560276	A
RN7SL188P	0.187733	-0.0226234	0.210356	A
RNU6ATAC2P	0.159145	-0.0260241	0.185169	B
MRPS35-DT	0.370003	-0.0427141	0.412717	A
LINC02277	0.214155	-0.0125891	0.226744	B
RN7SL60P	0.255024	-0.0227066	0.277731	A
GRAMD1A	0.352889	-0.0439396	0.396829	B
SNRPF-DT	0.387908	-0.0116156	0.399524	B
RN7SKP71	0.183041	-0.0305315	0.213572	A
RN7SL44P	0.250074	-0.0468325	0.296907	A
POLR2H	0.205809	0.0767765	0.129033	A
SOX21-AS1	0.0809291	0.0761943	0.00473482	A
GSTA9P	0.0737749	0.0652738	0.00850112	A
RN7SKP80	0.179589	-0.030608	0.210197
SNORD17	0.201277	-0.0260943	0.227372	B
RN7SL760P	0.224178	-0.0339915	0.25817	A
CYMP-AS1	0.285139	-0.0537238	0.338863	B
PAK5	0.028496	0.222516	-0.19402
RN7SL183P	0.25306	-0.0213105	0.274371	A
SLC16A14	0.458014	0.082807	0.375207	A
MIR505	0.136991	-0.0289421	0.165933
RN7SL11P	0.215234	-0.018074	0.233308	B
RN7SKP9	0.171856	-0.0311039	0.20296	A
RN7SL518P	0.253265	-0.0228124	0.276077	B
WEE1P2	0.121654	-0.0196349	0.141289	A
RN7SL868P	0.19528	-0.0499263	0.245206	A
RNA5SP220	0.141305	-0.0216391	0.162944	B
HMGB3P6	0.384883	0.132275	0.252608	A
HIGD1C	0.225706	0.00522545	0.220481	A
SCARNA18	0.207867	-0.0440249	0.251892	A
TMEM44-AS2	0.146869	0.0312598	0.115609	A
RNA5SP532	0.160381	0.1114	0.0489809
ABHD15	0.218076	0.0914389	0.126637	B
SNORD15B	0.212978	-0.0399966	0.252974	B
RN7SL118P	0.248182	-0.0248179	0.273
RNU4-2	0.182542	-0.0344701	0.217012	A
KRT8P27	0.239663	-0.0168506	0.256514
RNU1-11P	0.22091	-0.0254528	0.246363	A
RN7SKP121	0.137574	-0.0395387	0.177113	B
H2AC20	0.160281	-0.0340012	0.194282	A
H2AC12	0.155453	-0.0311592	0.186612	A
LINC02087	0.119032	-0.0603914	0.179423	B
RN7SKP48	0.156682	-0.0289726	0.185655	A
TBL1XR1	0.214301	0.0544001	0.1599	A
TMEM82	0.340772	-0.0464415	0.387213	A
LINC02663	0.187873	0.0346458	0.153227	B
BHLHA15	0.40142	-0.023534	0.424954	A
RNU6-1332P	0.290898	-0.0304868	0.321385	A
H3C3	0.156947	-0.0348112	0.191758	A
RN7SL448P	0.247486	-0.0223114	0.269798	A
RN7SL47P	0.254755	-0.0127531	0.267508	A
SNORD39	0.20501	-0.0758437	0.280854	A
RPS17P5	0.145099	0.000672483	0.144427
RN7SL128P	0.251667	-0.0255311	0.277198	A
PMCH	0.305004	-0.037719	0.342723	A
RN7SKP203	0.178155	-0.030188	0.208343	B
HOXB6	0.466616	0.099416	0.3672
EEF1GP2	0.153374	0.00270595	0.150668	A
ATP5MC1P1	0.443117	0.0549238	0.388193	B
RNU6-6P	0.21171	0.0234464	0.188263	A
GUCY1B2	0.199185	-0.0436552	0.24284	A
MIR7853	0.0773003	-0.0286786	0.105979	B
RN7SL636P	0.239991	-0.0520643	0.292055
CHRNE	0.357223	0.0221928	0.33503	A
SCN3A	0.31553	0.135463	0.180068	A
MAGEF1	0.119001	0.182192	-0.063191	B
RN7SL107P	0.253412	-0.0233664	0.276779	A
FAM120A2P	0.158795	0.0707761	0.0880187
IL31RA	0.203818	0.0840794	0.119738	A
LINC00858	0.393229	0.0208411	0.372388	B
TTLL8	0.28335	0.0946923	0.188658	B
VWA5B2	0.48852	0.0623291	0.426191	A
GADD45G	0.491431	-0.0137758	0.505207	B
ZNF639	0.185082	0.0955237	0.0895583	A
RNU4-13P	0.16639	-0.0243683	0.190758	A
PABPC5	0.403058	-0.0559411	0.458999
SKAP1-AS2	0.487848	-0.0155371	0.503385	B
RN7SL583P	0.137915	0.04606	0.0918554	A
OR7A5	0.0776253	0.0780363	-0.000410959	B
CIDECP1	0.503833	-0.0575473	0.561381	A
RPL31P50	0.300823	-0.000584387	0.301407	B
FXR1	0.220922	0.124966	0.0959557	B
RNU2-44P	0.17885	0.0859398	0.0929101	B
CLCP2	0.274992	0.0124875	0.262505
RN7SL846P	0.163325	-0.004338	0.167663	A
MIR6828	0.348321	0.0303213	0.317999	A
HRG-AS1	0.141327	0.102781	0.0385455	B
APPL2	0.0631916	0.128517	-0.065325	A
SCARNA1	0.141899	-0.0547761	0.196676	A
LRCOL1	0.29524	-0.0719179	0.367158	A
RNU6-2	0.209176	-0.00812244	0.217299
RN7SL122P	0.243712	-0.0293724	0.273085	A
RN7SL33P	0.252216	-0.0188518	0.271067	A
CCDC181	0.403482	0.0392307	0.364252	A
DPEP3	0.120775	-0.00548919	0.126264	A
RPL36AP28	0.210044	0.0144328	0.195611	A
ZPBP2	0.374525	0.0264185	0.348106	A
MYO1D-DT	0.253658	-0.0161974	0.269855
PHF24	0.124749	0.1387	-0.0139515	B
RN7SL665P	0.2587	-0.0304152	0.289115	B
RN7SL408P	0.251149	-0.0241188	0.275267	A
RN7SL127P	0.250778	-0.027846	0.278624	A
RN7SL604P	0.222271	-0.0281273	0.250398	A
FAM86MP	0.27175	-0.0191061	0.290856	B
RN7SL451P	0.251321	-0.0294367	0.280758	A
RPS15P9	0.324954	0.148252	0.176702
RN7SL563P	0.253317	-0.0214073	0.274724	A
KRTAP4-17P	0.119757	-0.0150245	0.134781	B
TAS1R3	0.334783	-0.0845745	0.419358	A
RN7SL464P	0.18169	-0.0170433	0.198733	A
RN7SL712P	0.251337	-0.0262163	0.277553
CCR10	0.422988	0.0588007	0.364187	A
ECH1	0.266446	-0.0415836	0.308029	A
RN7SKP291	0.176821	-0.0306788	0.2075	B
MRPL40P1	0.232223	-0.0183845	0.250607	B
RN7SKP8	0.16442	-0.0277465	0.192166	A
RN7SL280P	0.25195	-0.0235055	0.275456	A
RN7SL783P	0.228734	-0.0226729	0.251407	A
CD2BP2-DT	0.33021	0.0189417	0.311268	B
THAP12P5	0.16112	0.019852	0.141268	A
SYNE1-AS1	0.318213	0.023075	0.295138	B
RNU6-4P	0.199163	-0.0381992	0.237363	B
FAM222A-AS1	0.326306	0.0843708	0.241935	A
TCP10L2	0.208243	-0.00208181	0.210325	B
USH1C	0.329694	0.0875816	0.242112	B
ODAD2P1	0.298062	0.0573465	0.240715
TANK-AS1	0.270776	-0.0197508	0.290527	A
RNU5D-1	0.187816	-0.0155259	0.203342	A
CRYBB3	0.210299	0.0732073	0.137092	A
RGS9BP	0.25867	0.0542805	0.204389	A
TSPAN18	0.0227134	0.188162	-0.165448	A
FAM177B	0.258384	-0.0626289	0.321013	B
HADHAP1	0.4403	0.00986797	0.430432	A
RN7SL617P	0.255484	-0.0306417	0.286126	A
NKX2-1	0.516173	0.104367	0.411807	B
SENP2	0.114038	0.126859	-0.0128207	A
LMO7DN-IT1	0.202988	-0.0398899	0.242877
SYNPR-AS1	0.191929	-0.014187	0.206116	A
RCOR2	0.133792	0.0419698	0.0918227	A
BMP5	0.252319	0.0573665	0.194952	B
DLGAP1-AS3	0.249106	0.121951	0.127155	A
RN7SL822P	0.248458	-0.0213399	0.269798
RN7SL559P	0.22677	-0.034993	0.261763	A
LINC01121	0.250994	-0.0370709	0.288065	B
IGF2BP2	0.0796522	0.0922943	-0.0126421	A

## Sheet: top_genes_comp_context
cohort	A_count	B_count	A_fraction	B_fraction	LUAD_vs_LUSC_p
LUAD	278	127	0.68642	0.31358	8.36354e-05
LUSC	235	190	0.552941	0.447059	8.36354e-05

## Sheet: ranked_genome_LUAD
gene	r	abs_r	is_target
STK32B	0.4589	0.4589	0
SNORA14A	0.418067	0.418067	0
TMEM150C	0.373149	0.373149	0
TC2N	0.372922	0.372922	0
SEMA3E	0.370639	0.370639	0
PELI2	0.353133	0.353133	0
TFDP3	0.328041	0.328041	0
CCDC88C	0.326178	0.326178	0
DYNC1H1	0.323081	0.323081	0
FMN2	0.316222	0.316222	1
LHX8	0.313581	0.313581	0
AKT1	0.301891	0.301891	0
TBX15	0.292956	0.292956	0
BAG5	0.290242	0.290242	0
SMEK1	0.289677	0.289677	0
ENPP3	0.28552	0.28552	0
CHD8	0.284886	0.284886	0
SDCCAG1	0.284309	0.284309	0
C7ORF16	0.280824	0.280824	0
GPR111	0.276418	0.276418	0
TOX4	0.274922	0.274922	0
GOLGA5	0.274097	0.274097	0
KCNJ1	0.272417	0.272417	0
CCDC129	0.271689	0.271689	0
PIK3R3	0.264803	0.264803	0
TXNDC8	0.264385	0.264385	0
CNIH3	0.263629	0.263629	0
CPSF2	0.261616	0.261616	0
SUPT16H	0.261003	0.261003	0
WDR20	0.260204	0.260204	0
LANCL3	0.259868	0.259868	0
SAV1	0.25963	0.25963	0
WLS	0.258045	0.258045	0
C4ORF6	0.255842	0.255842	0
LRRC52	0.25091	0.25091	0
THTPA	0.25073	0.25073	0
SCIN	0.249272	0.249272	0
KIAA1324	0.24905	0.24905	0
KCTD6	0.248684	0.248684	0
DSG4	0.248646	0.248646	0
CTNND2	0.246882	0.246882	0
PCSK1	0.24667	0.24667	0
DPYSL3	0.246275	0.246275	0
BMP5	0.246021	0.246021	0
NUBPL	0.244777	0.244777	0
USP27X	0.24273	0.24273	0
RUNDC3B	0.241675	0.241675	0
FAM9C	0.241267	0.241267	0
FOXA1	0.239771	0.239771	1
C8ORF51	0.238053	0.238053	0
SLC4A7	0.237755	0.237755	0
ARF6	0.237078	0.237078	0
GOLGA7B	0.236968	0.236968	0
SLC39A6	0.236364	0.236364	0
WHAMML2	0.235823	0.235823	0
GCNT1	0.235445	0.235445	1
GOLGA8DP	0.235355	0.235355	0
ZNF24	0.235076	0.235076	0
SETD3	0.234261	0.234261	0
KIAA1328	0.233595	0.233595	0
PPP1R1B	0.233484	0.233484	0
TDH	0.233182	0.233182	0
SNTB1	0.232669	0.232669	0
PITPNC1	0.23261	0.23261	0
TAF2	0.232192	0.232192	0
UBR7	0.231028	0.231028	0
PABPC1P2	0.230001	0.230001	0
FADS2	0.229687	0.229687	0
INS	0.229485	0.229485	0
CCDC160	0.228907	0.228907	0
UBR5	0.228222	0.228222	1
RGS17	0.226637	0.226637	0
RYBP	0.226553	0.226553	0
SLC4A10	0.226434	0.226434	0
GGCT	0.226383	0.226383	0
NAV1	0.226039	0.226039	0
PCP4L1	0.225346	0.225346	0
SIPA1L2	0.225089	0.225089	0
SBK1	0.225085	0.225085	0
PAPOLA	0.224851	0.224851	0
RGS7BP	0.224662	0.224662	0
LRP2	0.222964	0.222964	0
SYT2	0.222709	0.222709	0
PRKD1	0.219809	0.219809	0
CACNA1D	0.218711	0.218711	0
TOX3	0.218363	0.218363	0
ARHGAP5	0.217029	0.217029	0
TRIP11	0.216898	0.216898	1
PIK3C3	0.216867	0.216867	0
DENND1A	0.216264	0.216264	0
ELP2	0.215808	0.215808	1
GOLGA6L6	0.214737	0.214737	0
LEPR	0.214266	0.214266	0
PAX9	0.214148	0.214148	0
CRIP2	0.213808	0.213808	0
GABRB2	0.21367	0.21367	0
TRIM68	0.213426	0.213426	0
SLC4A8	0.212641	0.212641	0
MCTP2	0.212482	0.212482	0
NCRNA00051	0.212416	0.212416	0
ZNF238	0.211511	0.211511	0
PARP1	0.211384	0.211384	0
UTP20	0.211149	0.211149	0
DHX9	0.211137	0.211137	1
POU6F2	0.210844	0.210844	0
LAPTM4B	0.210505	0.210505	0
ARL15	0.20982	0.20982	0
KHDRBS3	0.209731	0.209731	0
AVP	0.208715	0.208715	1
STRN3	0.208126	0.208126	0
RNF180	0.207247	0.207247	0
TMEM55B	0.207101	0.207101	0
LOC154761	0.206862	0.206862	0
HSP90AA1	0.206245	0.206245	0
HOMEZ	0.206219	0.206219	0
TM9SF1	0.206052	0.206052	0
KCND2	0.205981	0.205981	0
ATXN3	0.205461	0.205461	1
LILRP2	0.204927	0.204927	0
CNTNAP2	0.204755	0.204755	0
ZNF271	0.204312	0.204312	0
CHRNA3	0.2039	0.2039	0
WARS	0.203119	0.203119	0
ZNF252	0.203043	0.203043	0
CALM1	0.202753	0.202753	0
DUSP6	0.202603	0.202603	0
UBXN2B	0.202453	0.202453	0
TMX1	0.202375	0.202375	0
GALNT1	0.20228	0.20228	0
BMP8A	0.201814	0.201814	0
SMAD1	0.200297	0.200297	0
G6PC2	0.199777	0.199777	0
USP26	0.199449	0.199449	0
TMEM61	0.198852	0.198852	0
ELAVL4	0.198814	0.198814	0
NCALD	0.19864	0.19864	0
SCD5	0.198145	0.198145	0
PIK3R1	0.198111	0.198111	0
GNA14	0.197986	0.197986	0
C14ORF153	0.196191	0.196191	0
GPR37	0.195926	0.195926	0
HS3ST5	0.195769	0.195769	0
LOC100271836	0.195767	0.195767	0
HEATR5A	0.195567	0.195567	0
JHDM1D	0.195207	0.195207	0
GUCY1A3	0.19448	0.19448	0
INSR	0.19343	0.19343	0
RPRD1B	0.193224	0.193224	0
LRRC37A4	0.192962	0.192962	0
C3ORF14	0.192817	0.192817	0
RBM23	0.192294	0.192294	0
GALNT6	0.192044	0.192044	0
PROX1	0.191396	0.191396	0
CADM2	0.19132	0.19132	0
KTN1	0.191319	0.191319	0
TMC5	0.191232	0.191232	1
TNMD	0.191119	0.191119	0
NDE1	0.190582	0.190582	0
ZNF577	0.190331	0.190331	0
AOX1	0.190326	0.190326	0
FAM115C	0.190125	0.190125	0
ZBTB42	0.189377	0.189377	0
NCRNA00092	0.188968	0.188968	0
TINF2	0.188852	0.188852	0
NHLH2	0.188445	0.188445	0
BAALC	0.188407	0.188407	0
TTC7B	0.188262	0.188262	0
AGPHD1	0.188235	0.188235	0
C5	0.188199	0.188199	0
STAU2	0.188154	0.188154	0
PCDH8	0.187665	0.187665	0
TFAP2C	0.186844	0.186844	1
ST6GALNAC3	0.186828	0.186828	0
APEX1	0.185998	0.185998	0
LOC400794	0.18529	0.18529	0
ATG2B	0.184517	0.184517	0
PVT1	0.184327	0.184327	0
MARK3	0.183932	0.183932	0
C6ORF122	0.183672	0.183672	0
C17ORF54	0.183379	0.183379	0
VPS37C	0.182153	0.182153	0
GLIPR2	0.182125	0.182125	0
IL1RAP	0.182121	0.182121	0
TRAPPC9	0.181534	0.181534	0
C10ORF71	0.181465	0.181465	0
C9ORF91	0.181436	0.181436	0
GOLGA6L1	0.181223	0.181223	0
SLITRK6	0.181114	0.181114	0
SIX1	0.18088	0.18088	0
OR4D9	0.1803	0.1803	0
OR5AS1	0.1803	0.1803	0
OR8H1	0.1803	0.1803	0
FGA	0.180148	0.180148	0
FEZF1	0.180112	0.180112	0
IPO4	0.180088	0.180088	0
TSPAN12	0.179971	0.179971	0
RPRD1A	0.179865	0.179865	0
SLC19A2	0.179503	0.179503	0
SOS2	0.1791	0.1791	0
B4GALT6	0.178866	0.178866	0
RNF31	0.178749	0.178749	0
SLC12A2	0.178512	0.178512	0
LOC728640	0.178252	0.178252	0
KIAA0430	0.177552	0.177552	0
PHF20L1	0.177387	0.177387	0
LGMN	0.177215	0.177215	0
MIA3	0.177178	0.177178	0
RAPGEF6	0.17708	0.17708	0
TMEM135	0.176818	0.176818	0
FILIP1	0.176784	0.176784	0
GOLGA8C	0.175897	0.175897	0
KLC1	0.175853	0.175853	0
GPR81	0.175821	0.175821	0
UGT2B4	0.175711	0.175711	0
SIDT1	0.175308	0.175308	0
ENO1	0.175241	0.175241	0
FOXP2	0.175224	0.175224	1
GUSBL1	0.1746	0.1746	0
IL1RAPL2	0.174565	0.174565	0
CRYBG3	0.17439	0.17439	0
ANKRD1	0.1743	0.1743	0
SOX2	0.174106	0.174106	1
KLHL7	0.173721	0.173721	0
FAM190B	0.173513	0.173513	0
SS18	0.17351	0.17351	0
LOC200030	0.173028	0.173028	0
SOX4	0.172958	0.172958	0
CASK	0.172812	0.172812	0
ZNF620	0.172741	0.172741	0
TNFSF11	0.172493	0.172493	0
CCT6P1	0.17214	0.17214	0
LOC442308	0.172045	0.172045	0
RHOU	0.172009	0.172009	0
SHISA3	0.17149	0.17149	0
CYSLTR1	0.171467	0.171467	0
BEAN	0.171234	0.171234	0
RNF138	0.170798	0.170798	0
MGC23270	0.170735	0.170735	0
MTMR7	0.170575	0.170575	0
KCNC2	0.170563	0.170563	0
RAB2B	0.170309	0.170309	0
BRF1	0.170161	0.170161	0
ASAP2	-0.170079	0.170079	0
CADPS2	0.169782	0.169782	0
ZNF398	0.16971	0.16971	0
ZBTB8B	0.169219	0.169219	0
ADAL	-0.169159	0.169159	0
HECTD1	0.169149	0.169149	0
YES1	0.169056	0.169056	0
SNX16	0.168951	0.168951	0
C14ORF64	0.168793	0.168793	0
UROC1	0.168616	0.168616	0
SERGEF	0.168567	0.168567	0
PITX2	0.168517	0.168517	0
DLGAP4	0.168324	0.168324	0
FOXJ3	0.168291	0.168291	0
CHD6	0.168226	0.168226	0
CINP	0.167981	0.167981	0
C10ORF129	0.167596	0.167596	0
HAND2	0.167577	0.167577	0
C2CD4A	0.167516	0.167516	0
TMEM30A	0.16735	0.16735	1
PPP1R14D	0.167197	0.167197	0
ZBTB10	0.167167	0.167167	0
PARP2	0.167002	0.167002	0
PACS2	0.166928	0.166928	0
C14ORF166	0.166305	0.166305	0
NGDN	0.166193	0.166193	0
ACTR8	0.165926	0.165926	0
IP6K3	0.165716	0.165716	0
KCNMB4	0.165693	0.165693	0
SLC4A3	0.165656	0.165656	0
WHAMML1	0.165355	0.165355	0
SNORA47	0.165337	0.165337	0
CCDC126	0.165124	0.165124	0
C18ORF21	0.164981	0.164981	0
TREM1	0.164808	0.164808	0
EFR3A	0.164732	0.164732	0
AHSP	0.164714	0.164714	0
KIAA1826	0.164605	0.164605	0
CSPP1	0.164489	0.164489	0
RIMKLA	0.164405	0.164405	1
STK3	0.164302	0.164302	0
LOC100128640	0.164096	0.164096	0
TMED10P1	0.163983	0.163983	0
DNAH5	0.163981	0.163981	0
TECPR2	0.163701	0.163701	0
DSG1	0.162864	0.162864	0
CCNJL	0.162595	0.162595	0
RNF150	0.162076	0.162076	0
EML4	0.161988	0.161988	0
PTK2	0.161577	0.161577	0
LRRC37B	0.161375	0.161375	0
TIGD3	0.161293	0.161293	0
PCM1	0.161105	0.161105	0
GREM2	0.160855	0.160855	0
PAQR7	-0.160649	0.160649	0
ZNF397	0.160615	0.160615	0
FZD6	0.160545	0.160545	0
C1ORF96	0.160539	0.160539	0
RDH14	0.160493	0.160493	0
ZNF623	0.160433	0.160433	0
TTC7A	-0.160333	0.160333	0
HABP2	0.160313	0.160313	0
PTGS2	0.160285	0.160285	0
RP9	0.159927	0.159927	0
RNASE4	0.159886	0.159886	0
TRPS1	0.159849	0.159849	0
C14ORF4	0.159794	0.159794	0
SORL1	0.159725	0.159725	0
UMODL1	0.15968	0.15968	0
C8ORF83	0.159468	0.159468	0
ACOX2	0.159297	0.159297	0
ATP1A1	0.159213	0.159213	0
ARHGEF1	-0.158921	0.158921	0
CLIP4	-0.158834	0.158834	0
ZNF643	0.158801	0.158801	0
ENTPD3	0.158433	0.158433	0
TSPAN6	0.158414	0.158414	0
ABCB4	0.157933	0.157933	0
RPS6KA5	0.157768	0.157768	0
BMP3	0.157659	0.157659	0
DCAF11	0.157539	0.157539	0
BTBD6	0.157405	0.157405	0
LOC646851	0.157363	0.157363	0
LGALS8	0.157202	0.157202	1
DDX24	0.157038	0.157038	0
SCUBE2	0.15686	0.15686	0
RAPGEF5	0.156721	0.156721	0
ACHE	0.156498	0.156498	0
L2HGDH	0.156242	0.156242	0
TIGD5	0.156181	0.156181	0
NEUROD1	0.156179	0.156179	0
KCNQ3	0.156164	0.156164	0
IL18	-0.156125	0.156125	0
NRXN3	0.156076	0.156076	0
TUSC1	0.155911	0.155911	0
LRP10	0.155823	0.155823	0
PHOX2B	0.155602	0.155602	0
SETBP1	0.155593	0.155593	0
SPTLC2	0.155338	0.155338	0
ATL1	0.155221	0.155221	0
C14ORF126	0.155211	0.155211	0
HS6ST3	0.155047	0.155047	0
ARFGEF1	0.155032	0.155032	0
FAM84B	0.154896	0.154896	0
PRMT5	0.154749	0.154749	0
TMEM74	0.15455	0.15455	0
INSIG1	0.154524	0.154524	0
DTNBP1	0.154213	0.154213	0
PTPRE	0.154095	0.154095	0
DNAJC12	0.153923	0.153923	0
EIF3C	0.153759	0.153759	1
OR5K4	0.153755	0.153755	0
C18ORF10	0.153583	0.153583	0
SLC1A4	0.153437	0.153437	0
WDR25	0.153395	0.153395	0
TMEM132A	0.1533	0.1533	0
HAR1B	0.153269	0.153269	0
PAK3	0.152963	0.152963	1
IMPAD1	0.152904	0.152904	0
GJA1	0.152886	0.152886	0
ITPKB	0.152796	0.152796	0
ISCU	-0.152201	0.152201	0
MANBA	0.152141	0.152141	1
MARCKSL1	0.152122	0.152122	0
ARHGEF38	0.151993	0.151993	0
AP4S1	0.151724	0.151724	0
OR7C1	0.151651	0.151651	0
CLLU1	0.151622	0.151622	0
PLEKHA2	-0.151442	0.151442	0
DNAH17	0.151275	0.151275	0
PABPC1	0.15118	0.15118	0
IL1R1	0.150857	0.150857	0
CHMP4A	0.150767	0.150767	1
CCNE2	0.150532	0.150532	0
MGAT4A	0.150429	0.150429	1
KIAA1012	0.150408	0.150408	0
C9ORF82	0.150224	0.150224	0
TMEM65	0.15021	0.15021	0
CHCHD7	0.149629	0.149629	0
FZD1	0.149504	0.149504	0
NEUROD2	0.149485	0.149485	0
PABPC3	0.149412	0.149412	0
RBMS3	0.149403	0.149403	0
NR2F2	-0.149245	0.149245	0
PRKAR2B	0.149231	0.149231	0
FGG	0.149163	0.149163	0
KGFLP1	0.149034	0.149034	0
CHEK2	0.148946	0.148946	0
RRM1	0.148783	0.148783	0
KILLIN	-0.148746	0.148746	0
HOOK1	0.148722	0.148722	0
PNP	0.148702	0.148702	0
SEC11C	0.148698	0.148698	0
PAPSS2	0.148678	0.148678	0
USP24	0.148657	0.148657	0
C14ORF79	0.148446	0.148446	0
SMARCC1	0.148298	0.148298	0
CHDH	0.148223	0.148223	0
MAPRE2	0.148218	0.148218	0
FGB	0.148044	0.148044	0
LRRC8B	0.147911	0.147911	0
CAP2	-0.147854	0.147854	0
IGSF3	0.147724	0.147724	0
CCL20	0.147651	0.147651	0
SPINT4	0.147578	0.147578	0
PPIL5	0.147493	0.147493	0
CREB1	0.147442	0.147442	0
C1ORF84	0.147066	0.147066	0
SDC2	0.146894	0.146894	0
CPNE4	0.146837	0.146837	0
GOT1	0.146596	0.146596	0
NEK6	0.146555	0.146555	0
C20ORF108	0.146373	0.146373	0
TNRC6C	0.146286	0.146286	0
C7ORF30	0.146119	0.146119	0
APBA2	0.146013	0.146013	0
FAM40B	0.145853	0.145853	0
B3GNT4	0.145833	0.145833	0
PAXIP1	0.145806	0.145806	0
MIDN	0.145768	0.145768	0
TMEM30B	0.145717	0.145717	0
MBLAC1	0.145598	0.145598	1
HS3ST1	0.14546	0.14546	0
MYST2	0.145317	0.145317	0
PLCB1	0.145252	0.145252	0
FNBP1L	0.145223	0.145223	0
ATP9A	0.145063	0.145063	0
LRIG1	0.145026	0.145026	0
C8ORF56	0.144986	0.144986	0
ABCG1	0.144873	0.144873	1
C1ORF95	0.144761	0.144761	0
C8ORF55	0.144664	0.144664	0
FFAR2	0.144547	0.144547	0
C14ORF101	0.144463	0.144463	0
FAM133B	0.144317	0.144317	0
ATP8B1	0.144291	0.144291	0
SNORA5A	0.144237	0.144237	0
PPP1R13L	-0.144221	0.144221	0
NFKB2	-0.144126	0.144126	0
CHL1	0.143827	0.143827	0
TXNDC16	0.143438	0.143438	0
SLC35D2	-0.14331	0.14331	0
TOP3A	0.143106	0.143106	0
NMT2	-0.142952	0.142952	0
BDP1	0.142564	0.142564	0
SLC16A5	-0.142488	0.142488	0
ATP6V0E2	0.142458	0.142458	0
EIF2C2	0.142416	0.142416	0
PPIAL4E	0.141943	0.141943	0
MCART2	0.141826	0.141826	0
TAS2R9	0.141729	0.141729	0
PRKAA2	0.141629	0.141629	0
PPIAL4D	0.141584	0.141584	0
TTC28	0.141564	0.141564	0
ALS2CL	-0.141492	0.141492	0
ENAH	0.141414	0.141414	0
STAMBPL1	-0.141384	0.141384	0
EPHA7	0.141377	0.141377	0
FAM198B	0.141208	0.141208	0
SIRT1	0.141188	0.141188	0
GALNT12	-0.14106	0.14106	0
PLUNC	0.140923	0.140923	0
OR5B12	0.14064	0.14064	0
LRRK1	-0.14062	0.14062	0
LOC440563	0.140341	0.140341	0
AVPR1A	0.140184	0.140184	0
ZNF613	0.140053	0.140053	0
HOOK3	0.139996	0.139996	0
SHB	0.139993	0.139993	1
C10ORF54	-0.139983	0.139983	0
ACVR2A	0.139961	0.139961	0
EIF5	0.139776	0.139776	0
GLRX5	0.139687	0.139687	0
MGAT2	0.13956	0.13956	0
TRIM46	0.139519	0.139519	0
BCKDHA	-0.139508	0.139508	0
RBMS1	-0.1395	0.1395	0
PSMC1	0.139487	0.139487	1
CATSPERB	0.139422	0.139422	0
SMARCD2	0.139377	0.139377	0
FAM35B2	-0.139339	0.139339	0
RBM38	0.139207	0.139207	0
CHRNA5	0.139174	0.139174	0
GRAMD4	0.139088	0.139088	0
PARVB	-0.139044	0.139044	1
LOC100170939	0.138977	0.138977	0
KREMEN1	0.138942	0.138942	0
DPY19L1	0.138908	0.138908	0
PPP1R3B	0.138842	0.138842	0
C2CD4B	0.138764	0.138764	0
C19ORF22	0.138673	0.138673	0
C14ORF80	0.138661	0.138661	0
HS6ST2	0.138585	0.138585	1
ABCA12	0.13856	0.13856	0
FAM129A	0.13846	0.13846	0
GOLGA6D	0.138449	0.138449	0
GPR142	0.138408	0.138408	0
COL21A1	0.13832	0.13832	0
HMG20A	-0.138315	0.138315	0
DET1	-0.13797	0.13797	0
OPRD1	0.13786	0.13786	0
ZFP36L2	-0.137693	0.137693	0
MED13	0.137685	0.137685	0
ZNF438	-0.13766	0.13766	0
LOC100134229	0.137626	0.137626	0
VASP	-0.137536	0.137536	0
ZNF169	-0.1375	0.1375	0
CRYBB2	0.137496	0.137496	0
SYTL5	0.137344	0.137344	0
SMCHD1	0.137142	0.137142	0
FAM38A	-0.136957	0.136957	0
MAP4K5	0.136826	0.136826	0
GUSBP3	0.136774	0.136774	0
CREB3L2	0.136645	0.136645	0
CDCA4	0.136363	0.136363	0
ANKRD37	0.136338	0.136338	0
GLUL	0.136121	0.136121	0
NONO	0.135925	0.135925	0
RARG	-0.135845	0.135845	0
FUT8	0.135764	0.135764	0
ZDHHC4	0.135602	0.135602	0
BDKRB2	0.135502	0.135502	0
CSTF2	0.135366	0.135366	0
FBXO18	-0.135366	0.135366	0
FAM177B	0.135331	0.135331	0
CXORF26	0.13526	0.13526	0
PTER	-0.135135	0.135135	0
PLK1S1	-0.135106	0.135106	0
AVPI1	-0.135019	0.135019	1
VCPIP1	0.134872	0.134872	0
KIAA1244	0.13484	0.13484	0
ANKS6	-0.134829	0.134829	0
PTENP1	-0.134707	0.134707	0
LOC158572	0.134509	0.134509	0
TRMT61A	0.134434	0.134434	0
ITGB3	0.134291	0.134291	0
SLITRK5	0.134146	0.134146	0
PRKCQ	-0.134099	0.134099	0
EML2	-0.134091	0.134091	0
SESTD1	0.13402	0.13402	0
C8ORF37	0.133956	0.133956	0
LATS2	-0.133855	0.133855	0
PTEN	-0.133749	0.133749	0
C7ORF26	0.133724	0.133724	0
FAM99B	0.133648	0.133648	0
TTLL11	0.133514	0.133514	0
HES1	0.13343	0.13343	0
SEC24D	0.133325	0.133325	0
CPEB2	-0.1333	0.1333	0
TTR	0.133241	0.133241	0
BMP6	0.133218	0.133218	0
APOBEC3D	-0.13321	0.13321	0
C1ORF106	-0.133182	0.133182	0
SERTAD4	0.133164	0.133164	0
POU3F2	0.133065	0.133065	1
AMY2A	0.133036	0.133036	0
STAT5A	-0.132958	0.132958	1
LRP5L	0.132933	0.132933	1
B4GALNT3	0.132919	0.132919	0
H2AFV	0.132711	0.132711	0
TTTY1B	0.13252	0.13252	0
ZNF648	0.132485	0.132485	0
PLEKHA8	0.132468	0.132468	0
VSTM2L	0.132299	0.132299	0
PIAS1	-0.132266	0.132266	0
NAV3	0.13226	0.13226	0
WDR82	0.132248	0.132248	0
LPAR3	0.132244	0.132244	0
C7ORF40	0.132133	0.132133	0
PDXK	-0.132051	0.132051	0
NOMO3	0.13205	0.13205	0
HNRNPC	0.131601	0.131601	0
FTSJ2	0.131506	0.131506	0
MTRF1	-0.131497	0.131497	1
ZKSCAN2	0.131472	0.131472	0
SCFD1	0.13138	0.13138	0
TYW1B	0.131269	0.131269	0
CLCA1	0.131155	0.131155	0
CSRNP3	0.131108	0.131108	0
ARSJ	0.1308	0.1308	0
MIOS	0.130782	0.130782	0
TCF7	-0.130776	0.130776	0
ESRRG	0.130749	0.130749	0
THPO	0.130505	0.130505	0
ELAVL1	0.13044	0.13044	0
NUMBL	-0.130425	0.130425	0
GPR109A	0.130415	0.130415	0
ZNF696	0.130352	0.130352	0
BAZ1B	0.130309	0.130309	1
C8ORF30A	0.13029	0.13029	0
ANKHD1-EIF4EBP3	0.130216	0.130216	0
LOC220729	-0.130129	0.130129	0
PHF13	0.130018	0.130018	1
CHP	-0.129981	0.129981	0
LOC387647	-0.129831	0.129831	0
RAB6B	0.129729	0.129729	0
SLC29A4	0.129709	0.129709	0
DSG2	0.129676	0.129676	0
CCNB1IP1	0.129673	0.129673	0
FLJ13224	0.129508	0.129508	0
ZNF107	0.129278	0.129278	0
NLGN1	0.129245	0.129245	0
SPAM1	0.129203	0.129203	0
CCDC117	0.12909	0.12909	1
POLE2	0.129068	0.129068	0
NUDT7	-0.128756	0.128756	0
FZD3	0.128743	0.128743	0
BPIL1	0.128736	0.128736	0
PTPRU	-0.128713	0.128713	0
AGTRAP	-0.128708	0.128708	0
C5ORF36	0.128614	0.128614	0
STAT3	0.128479	0.128479	1
CXORF40A	0.128462	0.128462	0
CDR2L	-0.128365	0.128365	0
KRTAP13-4	0.128336	0.128336	0
STAT6	-0.128151	0.128151	0
BTN3A1	-0.128133	0.128133	0
GRIK2	0.128075	0.128075	0
BMP8B	0.128055	0.128055	0
LOC126536	0.128004	0.128004	0
RASA3	-0.127959	0.127959	0
DEM1	0.127885	0.127885	0
FSTL3	-0.127794	0.127794	0
ADCY5	0.127775	0.127775	0
PGLYRP3	0.127719	0.127719	0
EFS	0.127344	0.127344	0
AGPAT6	0.127273	0.127273	0
CCDC134	0.127236	0.127236	0
EZH1	-0.127192	0.127192	0
CCBP2	0.126918	0.126918	0
SUSD3	-0.126816	0.126816	0
DCLRE1B	0.126796	0.126796	0
FGL1	0.126722	0.126722	1
RBMS2	-0.126625	0.126625	0
TRIM72	0.126509	0.126509	0
GSR	-0.12647	0.12647	0
MPP6	0.126365	0.126365	0
ALDH3B1	-0.126333	0.126333	0
DACH1	0.126237	0.126237	0
RELL1	-0.126212	0.126212	0
ATAD2	0.126195	0.126195	0
TPD52	0.126192	0.126192	1
CMAH	0.126163	0.126163	0
TUSC3	0.126121	0.126121	0
CHN2	0.126065	0.126065	0
ANKRD12	0.125813	0.125813	0
TUBGCP2	-0.125799	0.125799	0
PPAP2C	0.12564	0.12564	0
LOC493754	0.125574	0.125574	0
LYNX1	0.125548	0.125548	0
LHX6	-0.125548	0.125548	0
MAEA	-0.125442	0.125442	0
BLVRB	-0.125385	0.125385	0
PLEKHA1	0.125289	0.125289	0
FZD7	-0.125226	0.125226	0
C14ORF102	0.125174	0.125174	0
TFF3	0.125147	0.125147	0
OR9A4	0.125035	0.125035	0
RBAK	0.125006	0.125006	0
FAM169B	0.124958	0.124958	0
NEDD8	0.124835	0.124835	0
BRD2	0.124767	0.124767	0
PION	-0.12475	0.12475	0
LRRTM2	0.124747	0.124747	0
HMGB3	0.124631	0.124631	0
FAM176A	0.124552	0.124552	0
ACLY	0.124476	0.124476	0
TRIM69	-0.124412	0.124412	0
SLC16A14	0.124386	0.124386	0
C1ORF9	0.124325	0.124325	0
XPR1	0.124195	0.124195	1
RND3	-0.124195	0.124195	0
MOBKL2C	-0.124183	0.124183	0
DSEL	0.124118	0.124118	0
LIAS	-0.124106	0.124106	0
GTF2A1	0.123884	0.123884	0
MAST3	-0.123882	0.123882	0
TTC22	-0.123862	0.123862	0
NR1H2	-0.12372	0.12372	0
KCTD3	0.12371	0.12371	0
FAM48A	-0.123698	0.123698	0
MAFG	-0.123675	0.123675	1
PIBF1	-0.123616	0.123616	0
MAPKBP1	-0.123466	0.123466	0
TSGA14	0.123436	0.123436	0
FMNL1	-0.123253	0.123253	0
STYX	0.123201	0.123201	0
FCRL2	0.123109	0.123109	0
VRK1	0.123013	0.123013	0
FAM160B1	-0.123012	0.123012	0
FBXO34	0.123004	0.123004	0
BRAF	0.122955	0.122955	0
IFI16	0.122942	0.122942	0
LOC441454	0.122929	0.122929	0
RERGL	0.122903	0.122903	0
LIFR	0.122742	0.122742	1
CAMK2G	-0.122728	0.122728	0
PAIP2B	0.122726	0.122726	0
CPD	0.122673	0.122673	0
RCOR1	0.122651	0.122651	1
SLC22A23	0.122633	0.122633	1
CDKL1	-0.122585	0.122585	0
LYSMD3	0.122509	0.122509	0
EIF2AK3	0.122465	0.122465	0
APPL1	0.122451	0.122451	0
USP37	0.122421	0.122421	0
ARHGAP10	-0.122401	0.122401	0
PEX11A	-0.122393	0.122393	0
MARVELD2	0.12231	0.12231	0
AVL9	0.122255	0.122255	0
C14ORF128	0.122092	0.122092	0
LOC121952	-0.122087	0.122087	0
ZNF93	0.122063	0.122063	0
ANKRD34B	0.122015	0.122015	0
TLN2	0.12199	0.12199	0
PCK2	0.121933	0.121933	0
HUS1	0.121894	0.121894	0
ACOT11	-0.121888	0.121888	0
ADPGK	-0.121881	0.121881	0
FLJ37201	-0.121843	0.121843	0
PAEP	0.121833	0.121833	0
NAALADL2	0.121818	0.121818	0
ZNF92	0.121801	0.121801	0
FLYWCH1	-0.121782	0.121782	1
DUSP10	0.121771	0.121771	1
ZNF326	0.121756	0.121756	0
ETV6	0.121662	0.121662	0
BCL3	0.12166	0.12166	0
SCN8A	0.121656	0.121656	0
PARD6B	-0.121629	0.121629	0
AIM1L	-0.121617	0.121617	0
ZNF839	0.1216	0.1216	0
EPHB1	0.121571	0.121571	0
CPE	0.121564	0.121564	0
CDAN1	-0.121559	0.121559	0
IL13RA1	0.121555	0.121555	0
DIS3	-0.121446	0.121446	0
MTA1	0.121428	0.121428	0
AUTS2	0.121328	0.121328	0
NCOA6	0.121299	0.121299	0
FMNL2	0.121294	0.121294	0
CNKSR1	-0.121245	0.121245	0
SLCO5A1	0.12123	0.12123	0
LOC145837	0.121204	0.121204	0
PRRC1	0.121188	0.121188	0
C14ORF21	0.121115	0.121115	0
KIAA1210	0.121108	0.121108	0
SMU1	0.121039	0.121039	0
TMEM63C	0.120966	0.120966	0
CDC16	-0.120956	0.120956	0
GLRB	0.120955	0.120955	0
NFIA	0.120933	0.120933	1
ATRX	0.120853	0.120853	0
TRIM33	0.120725	0.120725	0
DHCR7	0.120699	0.120699	0
PXN	-0.120637	0.120637	1
SPAG1	0.120635	0.120635	0
RALGAPA2	0.120632	0.120632	0
SNORA28	0.120604	0.120604	0
CHD7	0.120513	0.120513	0
CALCOCO1	-0.120494	0.120494	0
XPNPEP1	-0.120487	0.120487	0
FAM175A	-0.120483	0.120483	0
SNX7	0.120389	0.120389	0
RPL32P3	-0.120339	0.120339	0
STK10	-0.1203	0.1203	0
MLL3	0.120253	0.120253	0
CP	0.120242	0.120242	0
C15ORF41	-0.120188	0.120188	0
CCDC82	-0.120014	0.120014	0
CFLAR	-0.120001	0.120001	0
RMST	0.119939	0.119939	0
TRIM36	0.119902	0.119902	0
C15ORF21	0.11988	0.11988	0
THEM4	-0.119813	0.119813	0
CSK	-0.119781	0.119781	0
TMEM178	0.119781	0.119781	0
FKBP3	0.119594	0.119594	0
EDARADD	0.119594	0.119594	0
SLC25A30	-0.119582	0.119582	1
UNC13D	-0.119578	0.119578	0
ODZ4	0.119541	0.119541	0
KBTBD2	0.119503	0.119503	0
LILRA2	0.119466	0.119466	0
C14ORF109	0.119443	0.119443	0
CRTAP	-0.119439	0.119439	0
ADAT2	-0.119429	0.119429	0
FGD3	-0.1194	0.1194	0
WFDC3	0.11934	0.11934	0
FAM35A	-0.119217	0.119217	0
RWDD4A	-0.119208	0.119208	0
PPP4R2	0.119178	0.119178	0
PURB	0.119121	0.119121	0
MORC3	-0.119115	0.119115	0
HSPA4L	0.119114	0.119114	0
ST8SIA4	0.119067	0.119067	0
KCTD15	-0.119026	0.119026	0
IGFBP2	0.118981	0.118981	1
PDHB	0.118965	0.118965	0
ALG6	0.118963	0.118963	0
PCTP	0.118954	0.118954	0
SOCS4	0.118943	0.118943	0
MEF2A	-0.118866	0.118866	0
MMAA	-0.118725	0.118725	1
CLIC3	-0.118722	0.118722	0
FOXI3	0.11864	0.11864	0
FAM184B	0.118566	0.118566	0
OSBPL10	0.11855	0.11855	0
ZXDB	0.118544	0.118544	0
IPO9	0.11836	0.11836	1
ABLIM1	-0.118354	0.118354	0
ANK2	0.118154	0.118154	1
ACPL2	0.118098	0.118098	0
ANXA11	-0.11805	0.11805	0
FAM69B	0.117942	0.117942	0
DNAJA1	0.117844	0.117844	0
BLMH	0.117737	0.117737	0
GPR101	0.117676	0.117676	0
RNF24	-0.117644	0.117644	0
STAG3L2	-0.117579	0.117579	0
DSC2	0.117545	0.117545	0
TM7SF2	0.117529	0.117529	0
ANKRD46	0.117494	0.117494	0
SCN4A	0.117481	0.117481	0
NFATC1	-0.117475	0.117475	0
VWA1	0.117437	0.117437	0
MAP3K14	-0.11738	0.11738	0
PTPN1	-0.117369	0.117369	0
BCL2L2	0.117251	0.117251	0
MLKL	-0.117219	0.117219	0
ADH5	-0.117212	0.117212	0
ELOVL5	0.117153	0.117153	0
WIPF3	-0.117117	0.117117	0
FAM105A	0.117018	0.117018	0
VARS2	-0.116946	0.116946	0
FAM49B	0.116931	0.116931	0
CD97	-0.116874	0.116874	0
WDR11	-0.11685	0.11685	0
EHHADH	-0.116829	0.116829	1
EPB41L1	-0.116801	0.116801	0
EFTUD1	0.116713	0.116713	0
CCNDBP1	-0.116684	0.116684	0
LIF	0.116656	0.116656	0
C14ORF119	0.116583	0.116583	0
SMG1	0.116568	0.116568	0
UBE2G2	-0.116543	0.116543	0
SMAD5	0.116526	0.116526	0
ZNF350	0.116436	0.116436	0
HOMER1	0.116434	0.116434	0
KIAA1715	0.116411	0.116411	0
HEATR7A	0.116407	0.116407	0
CADM4	0.1164	0.1164	0
DCTD	-0.1164	0.1164	0
PDIA4	0.116398	0.116398	0
KLF4	-0.116347	0.116347	0
ELK3	-0.11628	0.11628	0
SALL2	0.116239	0.116239	0
MKL2	0.116188	0.116188	0
GALNT14	0.116171	0.116171	0
SLC36A4	0.116152	0.116152	0
SARS	0.116136	0.116136	0
PGBD4	-0.116125	0.116125	0
CBX7	-0.116019	0.116019	0
BCAR1	-0.116018	0.116018	1
ALDH2	-0.11596	0.11596	0
KLK11	0.115939	0.115939	0
PIK3C2B	-0.115919	0.115919	1
GLUD1	-0.115911	0.115911	0
GMPR2	0.115883	0.115883	0
KL	0.115865	0.115865	0
ATPBD4	-0.115848	0.115848	0
FBXO2	-0.115823	0.115823	0
USP28	0.115816	0.115816	0
ANXA6	-0.115803	0.115803	1
DEF6	-0.115773	0.115773	0
KRTAP24-1	0.115718	0.115718	0
SDCBP	0.11568	0.11568	0
MARVELD1	-0.115615	0.115615	0
ZNF34	0.115599	0.115599	0
ZNF652	0.115548	0.115548	0
FAM53B	-0.115493	0.115493	0
LOC728758	0.115467	0.115467	0
C10ORF114	-0.115417	0.115417	0
KLF13	-0.115413	0.115413	0
KIF17	-0.115348	0.115348	0
STAM	-0.115316	0.115316	0
CARD8	-0.115302	0.115302	0
RHOF	-0.115247	0.115247	0
ADPRH	-0.115223	0.115223	0
VPS39	-0.11522	0.11522	0
CD47	-0.115143	0.115143	0
CDC123	-0.115099	0.115099	0
SLC35A1	-0.115096	0.115096	0
NCOA2	0.115069	0.115069	0
TRIM8	-0.115065	0.115065	0
ARX	0.114891	0.114891	0
CCDC47	0.114886	0.114886	0
PCYT2	-0.114863	0.114863	0
MMRN1	-0.11484	0.11484	0
FAM84A	0.114798	0.114798	0
PTPN6	-0.114689	0.114689	0
IL15RA	-0.114637	0.114637	0
MAP2K5	-0.114556	0.114556	0
OPTN	-0.114544	0.114544	0
CXCL16	-0.114521	0.114521	0
ACAD8	0.114465	0.114465	0
TMEM185A	0.114433	0.114433	0
ARRDC1	-0.114375	0.114375	0
TRIM16	-0.11437	0.11437	0
CAV2	-0.114301	0.114301	0
ZNF786	0.114277	0.114277	1
C13ORF1	-0.11424	0.11424	0
LRRCC1	0.11413	0.11413	0
SPATA16	0.114114	0.114114	0
SP100	-0.114071	0.114071	0
MED16	0.114006	0.114006	0
ZBTB41	0.113997	0.113997	0
RNF126P1	0.113974	0.113974	0
MTDH	0.113886	0.113886	0
FAM46B	-0.113841	0.113841	0
PBRM1	0.113803	0.113803	0
C5ORF56	-0.113794	0.113794	0
RBM15B	0.113765	0.113765	0
DAD1	0.113722	0.113722	0
TMBIM1	-0.113685	0.113685	0
ZNF517	0.113676	0.113676	0
PMS2	0.113553	0.113553	1
SCN9A	0.113532	0.113532	0
RDH11	0.113399	0.113399	0
SLC6A16	-0.11337	0.11337	0
RFX6	0.113359	0.113359	0
FAM35B	-0.113331	0.113331	0
B4GALNT2	0.113318	0.113318	0
UPF3A	-0.113296	0.113296	0
TMEM167A	0.113291	0.113291	0
FADS1	0.11324	0.11324	0
PPP2R5C	0.113229	0.113229	0
INTS4L2	0.113218	0.113218	0
WTIP	-0.113125	0.113125	0
LOC649330	0.11309	0.11309	0
TBC1D2B	-0.113073	0.113073	0
SEC61G	0.113039	0.113039	1
ZNF614	0.113026	0.113026	0
FAS	-0.112985	0.112985	0
SATL1	0.112946	0.112946	0
CFC1B	0.112921	0.112921	1
CDH24	0.112911	0.112911	0
NCOA7	0.112894	0.112894	0
PGM2	-0.112859	0.112859	0
PTGIR	-0.112797	0.112797	0
CCDC50	-0.112783	0.112783	0
NFATC4	0.112758	0.112758	0
PHF14	0.112757	0.112757	0
PANX2	-0.112748	0.112748	0
SCRIB	0.112737	0.112737	0
AP3S2	-0.112737	0.112737	0
C12ORF56	0.112733	0.112733	0
APH1B	-0.112711	0.112711	0
PDGFA	-0.112615	0.112615	0
TRAF3IP2	-0.112605	0.112605	1
TROVE2	0.112603	0.112603	1
CCND3	-0.112556	0.112556	0
TAF4B	0.112551	0.112551	0
CIDEB	0.112538	0.112538	0
SIK1	-0.112527	0.112527	0
FLJ42709	0.112475	0.112475	0
KDELR2	0.112397	0.112397	0
TMEM37	-0.112381	0.112381	0
CDNF	-0.112358	0.112358	0
PYGB	-0.112317	0.112317	0
AIFM2	-0.112309	0.112309	0
ZNF678	0.112274	0.112274	0
ZSWIM5	0.112248	0.112248	0
DENND1C	-0.112241	0.112241	1
SYP	0.112176	0.112176	0
PAQR5	-0.112174	0.112174	0
ZMAT4	0.112125	0.112125	0
SIX4	0.112114	0.112114	0
KLF5	-0.112113	0.112113	0
SIM2	0.112099	0.112099	0
CACNA2D3	0.112089	0.112089	0
WDHD1	0.11204	0.11204	0
STOX2	-0.112028	0.112028	0
SEMA4G	-0.112004	0.112004	0
CYP4F11	-0.111941	0.111941	0
PNPLA2	-0.11193	0.11193	0
ITIH4	0.111917	0.111917	0
ZBTB33	0.111881	0.111881	0
ALDH5A1	-0.111856	0.111856	0
NEK3	-0.11176	0.11176	0
CX3CL1	0.111739	0.111739	0
TNFRSF1B	-0.111727	0.111727	0
C12ORF32	0.111715	0.111715	0
LOC442454	0.111682	0.111682	0
RASL12	-0.111677	0.111677	0
ARID5A	-0.11166	0.11166	0
MAPK1IP1L	0.111659	0.111659	0
MEX3B	0.111651	0.111651	0
EIF2AK1	0.111583	0.111583	1
AHNAK	-0.111544	0.111544	0
SAPS1	-0.111454	0.111454	0
PIN4	0.111451	0.111451	0
DUSP19	-0.111447	0.111447	0
SRCIN1	0.111427	0.111427	0
TPD52L2	-0.111377	0.111377	0
RNF183	0.111316	0.111316	0
ZNF501	0.111267	0.111267	0
LOC388242	-0.111241	0.111241	0
TANC2	0.111238	0.111238	0
GARS	0.111206	0.111206	0
LOC100287227	-0.111199	0.111199	0
TBC1D17	-0.111181	0.111181	0
RHOD	-0.111167	0.111167	0
UBE2D4	0.111138	0.111138	1
TMEM229A	0.111118	0.111118	0
MLLT10	-0.111102	0.111102	0
SYNPO	-0.111069	0.111069	0
PKP4	0.111068	0.111068	0
FGD4	-0.111027	0.111027	1
KLHL21	-0.110992	0.110992	0
LEKR1	-0.110987	0.110987	0
JDP2	-0.110977	0.110977	0
MTSS1	0.11095	0.11095	0
SDCBP2	-0.110934	0.110934	0
THSD7A	0.110891	0.110891	0
PTPN21	-0.110854	0.110854	0
TCF7L1	0.110748	0.110748	0
AFAP1L2	-0.110712	0.110712	0
TOP1P1	0.110704	0.110704	0
CNIH2	0.110665	0.110665	0
CTAGE6	-0.110627	0.110627	0
LAMB1	-0.110585	0.110585	0
LCORL	0.110571	0.110571	0
PPM1F	-0.11056	0.11056	0
NAV2	0.110482	0.110482	0
CHCHD10	-0.110481	0.110481	0
NGLY1	-0.110458	0.110458	0
APOBEC3C	-0.11045	0.11045	0
MARK1	0.110448	0.110448	0
TWISTNB	0.110349	0.110349	0
ORC3L	-0.110302	0.110302	0
PIGB	-0.110281	0.110281	0
ATRIP	0.110264	0.110264	0
TIGD1	-0.110225	0.110225	0
SNAP23	-0.110219	0.110219	0
ACVR2B	0.110194	0.110194	0
KIAA1609	-0.110088	0.110088	0
BHLHE40	0.110071	0.110071	0
AUP1	-0.109949	0.109949	0
OSBPL7	-0.10988	0.10988	0
FOSL2	-0.109852	0.109852	0
FLJ10038	-0.109837	0.109837	0
FERD3L	0.109756	0.109756	0
PQLC3	-0.109725	0.109725	1
SEPT10	-0.109667	0.109667	0
SLC24A3	0.109639	0.109639	0
LPIN2	0.109613	0.109613	0
SGPP2	0.109592	0.109592	0
DPP10	0.109576	0.109576	0
ZDHHC7	-0.109575	0.109575	0
TALDO1	-0.109511	0.109511	0
MUC5B	0.109504	0.109504	0
BCL2L13	-0.109449	0.109449	1
LOC728190	-0.109429	0.109429	0
EXOC1	-0.10939	0.10939	0
RBM8A	0.109379	0.109379	0
FLJ43663	-0.109355	0.109355	0
ELP3	0.109348	0.109348	0
PMS2L11	0.109345	0.109345	0
VPS37A	0.109269	0.109269	0
SCRN2	-0.109257	0.109257	0
SLC22A20	0.109232	0.109232	0
CLDN10	0.109163	0.109163	0
CEP250	0.109119	0.109119	0
MAP4K1	-0.10911	0.10911	0
PLD3	-0.109091	0.109091	0
SLC29A3	-0.108998	0.108998	0
LMNA	-0.108953	0.108953	0
MRPL46	-0.108929	0.108929	0
ARHGAP27	-0.108888	0.108888	0
C10ORF47	-0.10888	0.10888	0
WDR5B	-0.10886	0.10886	0
ARRDC5	-0.108785	0.108785	0
ATP8A2	0.108743	0.108743	1
C10ORF110	-0.108717	0.108717	0
RHO	0.108709	0.108709	0
ITPRIP	-0.108598	0.108598	0
DCAF8	-0.108586	0.108586	0
AP2A1	-0.108565	0.108565	0
C11ORF30	0.108546	0.108546	0
GALNT10	0.108526	0.108526	0
TXNDC17	0.108515	0.108515	0
PLAGL1	-0.108483	0.108483	0
TMC8	-0.108452	0.108452	0
STAG3L3	-0.108429	0.108429	0
AMPH	0.108404	0.108404	0
RABIF	0.108346	0.108346	0
TMEM200C	0.108299	0.108299	0
TMEM44	-0.108291	0.108291	1
KISS1R	0.108183	0.108183	1
RRAS	-0.108174	0.108174	0
PBX3	0.108147	0.108147	0
KLRK1	-0.108059	0.108059	0
SLCO4C1	0.108046	0.108046	0
FAM91A1	0.108022	0.108022	0
MYCNOS	0.107996	0.107996	0
NCOA5	0.107881	0.107881	0
C14ORF167	0.10783	0.10783	0
PTPN14	-0.107814	0.107814	0
RPS6KA3	0.107716	0.107716	0
SENP5	-0.107705	0.107705	1
C4ORF38	-0.107667	0.107667	0
SRXN1	-0.107632	0.107632	0
HLA-E	-0.107602	0.107602	0
TPH2	0.10757	0.10757	0
TMEM63B	-0.107547	0.107547	0
FBXW7	0.107538	0.107538	0
EGLN2	-0.107507	0.107507	0
LOC643837	0.1075	0.1075	0
PPP1R13B	0.107477	0.107477	0
C17ORF108	-0.10744	0.10744	0
LRRC16A	0.107352	0.107352	0
ELOVL7	0.107331	0.107331	0
PIM1	-0.107311	0.107311	0
OBFC1	-0.107295	0.107295	0
EFCAB2	0.107291	0.107291	0
AK2	0.107237	0.107237	0
DIO2	0.107214	0.107214	0
ADAMTS10	-0.107187	0.107187	0
PRRG4	0.107166	0.107166	1
PFKFB4	0.107163	0.107163	0
PVRIG	-0.107127	0.107127	0
TMEM108	0.107091	0.107091	0
SFRS18	-0.107062	0.107062	0
HDHD3	-0.107037	0.107037	0
LIPT1	-0.107024	0.107024	0
CNTLN	-0.10702	0.10702	1
LOC441869	0.106989	0.106989	0
PDP1	0.106802	0.106802	0
PHTF2	0.106771	0.106771	0
CDA	-0.106723	0.106723	0
IL18R1	-0.106714	0.106714	0
RAD21	0.106671	0.106671	0
NAA30	0.106657	0.106657	0
SEPP1	-0.106657	0.106657	0
INF2	-0.106621	0.106621	0
DLG3	0.106604	0.106604	0
SBK2	0.106595	0.106595	0
MTFR1	0.10657	0.10657	1
ALDH16A1	-0.106553	0.106553	0
VPS36	-0.106544	0.106544	0
CTAGE4	-0.106532	0.106532	0
C19ORF33	-0.106476	0.106476	0
KIAA1731	0.106472	0.106472	0
C3ORF59	-0.106453	0.106453	0
DNAJC10	0.106412	0.106412	0
MYADM	-0.106335	0.106335	0
TRAF7	-0.106328	0.106328	0
NLRC5	-0.106315	0.106315	0
GPR98	0.106299	0.106299	0
TUBB6	-0.10627	0.10627	0
PPARG	-0.106265	0.106265	1
IFT27	-0.106262	0.106262	0
CXCL17	0.106216	0.106216	0
TCIRG1	-0.106199	0.106199	0
MAP7D1	-0.106197	0.106197	0
CSTF2T	-0.106195	0.106195	0
LOC729799	-0.106068	0.106068	0
AKAP13	-0.106066	0.106066	0
AMY1A	0.106009	0.106009	0
FUT10	-0.106	0.106	0
PPY	0.105998	0.105998	0
TRAF1	-0.105978	0.105978	0
KIAA0226	-0.105966	0.105966	0
NBEAL2	-0.105946	0.105946	0
BBS4	-0.105936	0.105936	0
GJB3	-0.105925	0.105925	0
SYN3	0.105907	0.105907	1
ARGLU1	-0.105881	0.105881	0
TANC1	-0.10586	0.10586	0
FAM179B	0.10584	0.10584	0
ANXA4	-0.105793	0.105793	0
STARD5	-0.105772	0.105772	0
TPST1	0.10577	0.10577	0
PSAP	-0.105759	0.105759	0
LCE1E	0.105747	0.105747	0
PSMB5	0.105741	0.105741	0
ZNF16	0.105729	0.105729	0
LOC100130264	0.105683	0.105683	0
PLA2G4A	0.105668	0.105668	0
KCNE3	-0.105649	0.105649	0
UNC5CL	0.105647	0.105647	0
PRKAA1	0.105634	0.105634	0
ZNF253	0.105626	0.105626	0
ERCC5	-0.105591	0.105591	0
OR52I1	0.105582	0.105582	0
ANAPC4	-0.10542	0.10542	0
EXD3	-0.105415	0.105415	0
ETV4	0.10537	0.10537	0
PTTG1IP	-0.105351	0.105351	0
CHRNA1	0.105321	0.105321	0
NRG4	-0.105287	0.105287	0
ALPK1	-0.105278	0.105278	0
KIF3A	0.105256	0.105256	0
LRRC70	-0.105198	0.105198	0
APOL5	0.105183	0.105183	0
MYO6	0.10513	0.10513	0
CBX3	0.105121	0.105121	0
NUDT16P1	-0.105094	0.105094	0
CYBRD1	-0.105081	0.105081	0
PAM	0.105073	0.105073	0
ANKRD44	-0.105049	0.105049	0
TERF1	0.105033	0.105033	0
SLC12A6	-0.105018	0.105018	0
HSPG2	-0.105018	0.105018	0
NQO1	-0.104982	0.104982	0
PSTPIP1	-0.104948	0.104948	0
HRAS	0.104882	0.104882	0
CHGB	0.104868	0.104868	0
OR10A2	0.104852	0.104852	0
CDH11	0.104825	0.104825	0
DHRSX	0.10482	0.10482	0
RWDD2B	-0.104761	0.104761	1
CHM	0.104654	0.104654	0
ENY2	0.104651	0.104651	0
ZAP70	-0.104638	0.104638	0
USP17L6P	0.104627	0.104627	0
ELL2	0.104599	0.104599	0
RXRA	-0.104572	0.104572	0
GLI2	-0.104552	0.104552	0
IVNS1ABP	0.104508	0.104508	0
TTC14	-0.10446	0.10446	0
UGT2B28	0.104363	0.104363	0
PTGDS	-0.104307	0.104307	0
KATNAL1	-0.104273	0.104273	0
RPL36AL	0.104268	0.104268	0
DUSP18	-0.104239	0.104239	0
SVIL	-0.104222	0.104222	0
MYOF	-0.104215	0.104215	0
C9ORF167	-0.104137	0.104137	0
TAF9B	0.104118	0.104118	0
AMOTL2	-0.104116	0.104116	0
KIAA2018	0.104111	0.104111	0
KLF6	-0.104096	0.104096	0
INPP4B	0.104095	0.104095	0
LIMCH1	0.104095	0.104095	0
DZIP3	-0.10409	0.10409	0
MPND	0.104015	0.104015	1
PEAR1	-0.104002	0.104002	1
MBNL1	-0.103997	0.103997	0
FLI1	0.103994	0.103994	0
APOBEC3F	-0.103989	0.103989	1
ZNF22	0.103977	0.103977	0
MID2	0.103954	0.103954	0
MYO1C	-0.103912	0.103912	1
ZDHHC9	0.103898	0.103898	1
ZNF821	0.10387	0.10387	0
RIMS1	0.103762	0.103762	1
ERCC4	0.103728	0.103728	0
FGD2	-0.103727	0.103727	1
NFKBIA	0.103692	0.103692	0
ZNF331	-0.10363	0.10363	0
ANKRD11	-0.103627	0.103627	0
SLC41A3	-0.103617	0.103617	0
CCDC152	-0.103515	0.103515	0
DERL1	0.10348	0.10348	0
C5ORF43	0.103474	0.103474	0
KCNN2	0.103387	0.103387	0
C15ORF39	-0.103376	0.103376	0
FTL	-0.103371	0.103371	0
DNAJB4	-0.103351	0.103351	0
MAP9	0.103342	0.103342	0
C1ORF220	-0.103316	0.103316	0
C4ORF12	-0.103292	0.103292	0
CCDC111	-0.103284	0.103284	0
MRPS31	-0.103269	0.103269	0
TGIF2	0.103242	0.103242	0
AGAP1	0.103221	0.103221	0
CD244	-0.103195	0.103195	1
PPP2R2C	-0.103183	0.103183	0
RP9P	0.103114	0.103114	0
TMOD1	0.103003	0.103003	0
C15ORF27	-0.103001	0.103001	0
MET	-0.10299	0.10299	0
SLC26A5	0.102966	0.102966	0
TMEM205	0.102945	0.102945	1
AKT3	0.102936	0.102936	0
WFDC10B	0.102928	0.102928	0
MCOLN2	-0.102917	0.102917	0
ASCC1	-0.102903	0.102903	0
HTR1F	0.1029	0.1029	0
HNRNPH2	0.102871	0.102871	0
ZNF667	-0.102866	0.102866	0
C10ORF26	-0.102864	0.102864	0
KIAA1486	0.102849	0.102849	0
REM1	-0.102831	0.102831	0
USP38	0.102796	0.102796	0
KIAA1045	-0.102793	0.102793	0
PDGFRL	0.102689	0.102689	0
GRHL2	0.102652	0.102652	0
IL17RE	-0.102621	0.102621	0
LMO7	-0.102558	0.102558	0
N4BP2L2	-0.102548	0.102548	0
C8ORF33	0.102525	0.102525	0
MN1	0.102489	0.102489	0
ATP8A1	0.102415	0.102415	0
ATP6V1C1	0.102414	0.102414	0
LINS1	-0.102412	0.102412	0
VPS37D	0.102411	0.102411	0
FAM116A	0.10234	0.10234	0
EXOC5	0.102312	0.102312	0
ARHGAP26	0.102226	0.102226	0
PTP4A3	0.102174	0.102174	0
ARL4D	-0.102169	0.102169	0
PRDX1	-0.102124	0.102124	0
MZF1	-0.102061	0.102061	0
CDKN1B	-0.102047	0.102047	0
SIRT7	-0.102038	0.102038	0
SEMA3B	-0.102031	0.102031	0
DCAF7	0.102013	0.102013	0
KIAA0513	-0.101969	0.101969	0
PPM1J	-0.10196	0.10196	0
IMMP2L	-0.101926	0.101926	0
CNNM4	-0.101926	0.101926	0
L3MBTL4	0.101925	0.101925	0
SPG20	-0.101913	0.101913	0
LOC339524	-0.101835	0.101835	0
ZDHHC21	0.101792	0.101792	0
IL6R	-0.101743	0.101743	0
CHRFAM7A	-0.101716	0.101716	0
CAPG	-0.10168	0.10168	0
PTPRZ1	0.101657	0.101657	0
PCLO	0.101654	0.101654	0
TBC1D10C	-0.101626	0.101626	0
CRLF1	0.101624	0.101624	0
C17ORF82	-0.101611	0.101611	0
OR2A14	0.101584	0.101584	0
GRAMD1C	-0.101534	0.101534	0
FAM82A1	-0.101528	0.101528	0
LSM5	0.101494	0.101494	1
ZNF434	0.101492	0.101492	0
KLC4	-0.101467	0.101467	0
LOC729156	0.101398	0.101398	0
ACAP1	-0.101391	0.101391	0
PGLYRP4	0.10135	0.10135	0
CERK	0.101344	0.101344	0
KIF26B	0.101344	0.101344	0
TMEM70	0.101329	0.101329	0
S100A10	-0.101294	0.101294	0
TSPAN4	-0.101291	0.101291	0
RAB22A	0.10125	0.10125	0
GUCY1B3	0.10124	0.10124	0
GPRC5A	-0.101203	0.101203	0
FADS3	-0.101203	0.101203	0
EPHA2	-0.101196	0.101196	0
PEX12	-0.101175	0.101175	1
ABCA9	-0.101172	0.101172	0
ARMCX3	0.101141	0.101141	0
C1ORF116	-0.101107	0.101107	0
TXNRD1	-0.101105	0.101105	0
AP2M1	-0.101103	0.101103	0
MAN2C1	-0.101101	0.101101	0
ATP5S	0.101071	0.101071	0
LOC100144604	0.101019	0.101019	0
LOC441089	0.101006	0.101006	0
ZNF814	-0.101001	0.101001	1
PLBD1	-0.100985	0.100985	0
C3ORF67	0.100974	0.100974	0
GYPC	-0.100968	0.100968	0
SEL1L	0.100936	0.100936	0
CRIP1	0.100922	0.100922	0
RALA	0.10089	0.10089	0
MPP3	-0.100886	0.100886	0
FLJ40852	-0.100876	0.100876	0
ATP8B2	0.100874	0.100874	0
UBE2R2	0.100772	0.100772	0
KCNK6	-0.100747	0.100747	0
KLRC4	-0.100742	0.100742	0
SH2D2A	-0.100741	0.100741	0
CTAGE9	-0.100737	0.100737	0
KLF15	-0.100727	0.100727	0
HMGN4	-0.100716	0.100716	0
ASPA	-0.100713	0.100713	0
EHD2	-0.100711	0.100711	1
PLLP	-0.100704	0.100704	0
S1PR4	-0.100689	0.100689	0
TMCC3	-0.100668	0.100668	0
TNFSF14	-0.100662	0.100662	0
TTC35	0.100647	0.100647	0
GAS6	-0.100635	0.100635	0
PHF11	-0.100612	0.100612	0
OR9Q1	0.100584	0.100584	0
DMKN	-0.100574	0.100574	1
DYNC1LI1	0.100547	0.100547	0
LIX1L	0.100491	0.100491	0
BIRC3	-0.100486	0.100486	0
LARP1B	0.100485	0.100485	0
PGK1	0.10047	0.10047	0
PDE1C	0.100468	0.100468	0
TCP11L1	0.100459	0.100459	0
NPAS1	-0.100459	0.100459	0
AP3M1	-0.100424	0.100424	0
EPN2	0.100414	0.100414	0
NAAA	-0.100373	0.100373	0
TMEM180	-0.100272	0.100272	0
FNIP1	0.10026	0.10026	0
NAPA	-0.100216	0.100216	0
PGD	-0.100211	0.100211	0
ZC4H2	-0.100208	0.100208	0
GATA6	-0.100207	0.100207	1
IL9R	-0.100186	0.100186	0
TNIP2	-0.100181	0.100181	1
C18ORF22	0.10017	0.10017	0
SRC	-0.100123	0.100123	0
GNPDA2	-0.100122	0.100122	0
LOC285692	0.100121	0.100121	0
EPS8L1	-0.100115	0.100115	0
LOC100131193	0.100092	0.100092	0
GART	-0.100041	0.100041	0
C19ORF21	-0.100028	0.100028	0
VRK3	-0.099941	0.099941	0
PPM1K	0.0999379	0.0999379	0
ZMYND15	-0.0999197	0.0999197	0
FBXL15	-0.0999116	0.0999116	0
LOC347376	0.0998969	0.0998969	0
PRRT1	-0.0998918	0.0998918	0
PTGER4	-0.0998673	0.0998673	0
SCAMP4	0.0998585	0.0998585	0
AZIN1	0.0998509	0.0998509	0
ARHGAP9	-0.0998387	0.0998387	0
FBXO36	-0.0998363	0.0998363	0
RUNDC2C	-0.0998362	0.0998362	0
TXNL4A	0.0998257	0.0998257	0
GPC1	-0.0998062	0.0998062	0
RAI1	0.0997964	0.0997964	1
TTC33	0.0997762	0.0997762	0
SLC25A28	-0.0997709	0.0997709	0
TTYH2	-0.0997541	0.0997541	0
FAM59A	0.0997531	0.0997531	0
LY9	-0.0997258	0.0997258	0
SPDEF	0.0996997	0.0996997	0
LASS6	0.0996977	0.0996977	0
P2RY6	0.0996466	0.0996466	0
C11ORF65	-0.0996109	0.0996109	0
PRSS22	-0.0995936	0.0995936	0
VCL	-0.0995777	0.0995777	0
ACBD5	-0.0995527	0.0995527	0
ITGB1	-0.0995324	0.0995324	0
ABTB1	-0.0994846	0.0994846	0
FBXO17	-0.0994772	0.0994772	0
FAM174A	0.0994687	0.0994687	0
PLCD1	-0.0994441	0.0994441	0
SFN	-0.0994267	0.0994267	0
MBTD1	0.0994222	0.0994222	0
FAM65A	-0.0994158	0.0994158	0
STIM2	0.0994145	0.0994145	0
B3GAT1	0.0991947	0.0991947	0
MOBKL2B	-0.0991767	0.0991767	0
C10ORF78	-0.0991597	0.0991597	0
TRMT2B	0.0991533	0.0991533	1
SLC26A2	0.0991221	0.0991221	0
CHPF2	0.0991096	0.0991096	0
PPARGC1B	-0.0990837	0.0990837	1
ZNF81	0.0990833	0.0990833	0
CEP170L	0.0990467	0.0990467	0
VAT1	-0.0990344	0.0990344	0
WDR45L	0.0989813	0.0989813	0
HIPK1	0.0989101	0.0989101	1
DYNLT3	0.0989049	0.0989049	0
NOD2	-0.0989025	0.0989025	0
SUMO3	-0.098898	0.098898	0
ZFP41	0.09876	0.09876	0
SRR	0.098694	0.098694	0
KIAA1522	-0.0986849	0.0986849	1
RASAL3	-0.0986773	0.0986773	0
ATP1A2	-0.0986766	0.0986766	0
BDKRB1	0.0986558	0.0986558	0
MMS19	-0.0986205	0.0986205	1
SLC37A3	0.0986143	0.0986143	0
BAHD1	-0.0985942	0.0985942	0
VCAN	0.0985726	0.0985726	0
SLC4A4	0.0985255	0.0985255	1
HS6ST1	0.0985178	0.0985178	0
OR7G1	0.0984953	0.0984953	0
SOLH	-0.0984854	0.0984854	0
C11ORF21	-0.0984617	0.0984617	0
SLC25A32	0.098446	0.098446	0
TNFAIP3	-0.0984031	0.0984031	0
CCDC63	0.0984013	0.0984013	0
ANXA3	-0.0983999	0.0983999	0
FAM161A	0.0983634	0.0983634	0
MDP1	0.0983393	0.0983393	0
KCNK5	0.0983333	0.0983333	0
LRFN1	-0.0983301	0.0983301	0
CBX6	-0.0982798	0.0982798	0
SHE	0.0982719	0.0982719	0
HEXA	-0.0982716	0.0982716	0
KLRD1	-0.0982605	0.0982605	0
MAP2K6	0.0982552	0.0982552	0
KIAA1755	-0.0982405	0.0982405	0
SLC6A7	-0.0982029	0.0982029	0
TRIM29	-0.098189	0.098189	0
SLC7A6	-0.0981769	0.0981769	0
GP2	0.098099	0.098099	0
CBLB	0.0980738	0.0980738	0
C15ORF33	-0.0980709	0.0980709	0
BPIL3	0.0980678	0.0980678	0
NEK4	0.0980533	0.0980533	0
NARF	0.0979954	0.0979954	1
CALML4	-0.0979925	0.0979925	0
TBR1	0.0979583	0.0979583	0
LMBR1	0.0979538	0.0979538	0
C1S	-0.0979438	0.0979438	0
NELL2	-0.097927	0.097927	0
TMEM218	-0.0979228	0.0979228	0
COPS7A	-0.0979178	0.0979178	0
ANKAR	-0.0979141	0.0979141	0
ZHX3	0.0979053	0.0979053	0
LOC728643	-0.0979044	0.0979044	0
OR13C2	0.0978827	0.0978827	0
MACC1	0.097862	0.097862	0
COG1	0.0978539	0.0978539	1
CCM2	0.0978396	0.0978396	0
C20ORF194	-0.0978367	0.0978367	0
CSRP2	0.0978	0.0978	0
TRIP4	-0.0976754	0.0976754	0
PRPSAP1	0.0976514	0.0976514	0
ATP6V1G2	0.0975998	0.0975998	0
SNORA10	0.0975804	0.0975804	0
SGK196	0.097559	0.097559	0
ILDR1	0.0975176	0.0975176	0
ZBTB32	-0.0975011	0.0975011	0
TBL2	0.0974947	0.0974947	1
TAS2R4	-0.0974922	0.0974922	0
AAMP	-0.0974633	0.0974633	0
TMEM170B	0.0974628	0.0974628	0
CXXC5	-0.097435	0.097435	0
TMC4	-0.0973882	0.0973882	0
NCK1	-0.097377	0.097377	0
LRRC37B2	0.0973031	0.0973031	0
LONP2	0.0972478	0.0972478	0
ABCC1	-0.0972392	0.0972392	0
C21ORF59	-0.0972348	0.0972348	0
C19ORF34	0.0972275	0.0972275	0
DIP2A	-0.0971622	0.0971622	0
FAT4	-0.097144	0.097144	0
C1ORF89	0.0971414	0.0971414	0
IQCJ	0.0971128	0.0971128	0
HVCN1	-0.0970796	0.0970796	1
GM2A	-0.0970626	0.0970626	0
SLFN5	0.0970515	0.0970515	0
NPAS2	-0.0970176	0.0970176	0
RBMY3AP	0.0970171	0.0970171	0
SORT1	0.0970169	0.0970169	0
ASCL1	0.0970112	0.0970112	0
WWC3	0.097008	0.097008	0
EDN1	-0.0969704	0.0969704	0
NAMPT	0.0969639	0.0969639	0
MAP1D	-0.0969492	0.0969492	0
HSPB7	-0.0969084	0.0969084	0
PIK3CD	-0.0968959	0.0968959	0
TBC1D2	-0.0968304	0.0968304	0
OSGIN1	-0.0968231	0.0968231	0
B3GNTL1	-0.0968043	0.0968043	0
PHLDA3	-0.0967693	0.0967693	0
ZCCHC4	-0.0967647	0.0967647	1
C7ORF10	0.0967308	0.0967308	0
FDXACB1	-0.0966976	0.0966976	0
TJP3	-0.0966972	0.0966972	0
LAD1	-0.0966744	0.0966744	0
C20ORF134	0.0966598	0.0966598	0
GDAP2	0.0966146	0.0966146	0
IFT122	-0.0965758	0.0965758	0
C6ORF70	-0.096538	0.096538	0
NXPH4	0.0965316	0.0965316	0
AATK	-0.0965301	0.0965301	0
BHLHA15	0.0965257	0.0965257	0
MB	0.0965114	0.0965114	0
METTL7A	-0.0965039	0.0965039	0
ARL4A	0.0964919	0.0964919	0
RPP30	-0.0964568	0.0964568	0
C17ORF76	0.0964214	0.0964214	0
OAF	-0.0964176	0.0964176	0
SNX24	-0.0964087	0.0964087	0
PPCDC	-0.0963786	0.0963786	0
C20ORF197	0.0963631	0.0963631	0
C1ORF107	0.0963383	0.0963383	0
RBBP4	0.0963227	0.0963227	0
JRKL	-0.0962737	0.0962737	0
LOC100130987	-0.096271	0.096271	0
KLHL20	-0.0962656	0.0962656	0
BAZ2B	0.096259	0.096259	0
HTATSF1	0.0962508	0.0962508	0
NAT14	0.0961942	0.0961942	0
UBE2E2	-0.0961883	0.0961883	0
TMEM41A	-0.0961878	0.0961878	0
CYP2S1	-0.0961828	0.0961828	0
CC2D2A	-0.0961732	0.0961732	0
H19	0.096167	0.096167	0
MAP7D3	-0.0961288	0.0961288	0
OCLN	0.0961025	0.0961025	0
AGPAT4	-0.0960886	0.0960886	1
SMPX	0.0960773	0.0960773	0
C15ORF40	-0.0960733	0.0960733	0
LOC282997	-0.0960715	0.0960715	0
ZDHHC17	0.0960652	0.0960652	0
PIAS2	0.0960009	0.0960009	0
C10ORF32	-0.0959946	0.0959946	0
OSBPL1A	0.0959933	0.0959933	0
MATK	-0.0959856	0.0959856	1
GPLD1	-0.0959797	0.0959797	0
RPA4	-0.0959751	0.0959751	0
HPCAL1	-0.0959693	0.0959693	0
LCMT2	-0.0959623	0.0959623	0
C6ORF108	-0.0959566	0.0959566	0
SERINC4	-0.0959182	0.0959182	0
HFE	-0.0958522	0.0958522	0
CEP350	0.0958469	0.0958469	0
ALAS1	0.0958318	0.0958318	0
CD160	-0.0958185	0.0958185	1
TMX3	0.0957779	0.0957779	1
C21ORF81	-0.095767	0.095767	0
LRRTM3	0.0957618	0.0957618	0
SLC38A8	0.0957601	0.0957601	0
MEPE	0.0957498	0.0957498	0
PATL2	-0.0957346	0.0957346	0
TPR	0.0957092	0.0957092	0
LIPH	-0.0956948	0.0956948	0
METRNL	-0.0956908	0.0956908	0
IKZF4	0.095663	0.095663	0
LRRC3	-0.095565	0.095565	0
SNUPN	-0.0955505	0.0955505	0
TMIE	-0.0955322	0.0955322	0
WDR53	-0.0955246	0.0955246	0
CG030	-0.0955243	0.0955243	0
IL16	-0.095502	0.095502	0
UBXN8	-0.0954955	0.0954955	0
MOAP1	0.0954836	0.0954836	0
NIPSNAP3B	-0.0954632	0.0954632	0
OPALIN	0.095458	0.095458	0
RNLS	-0.0954573	0.0954573	0
FAM78A	-0.095398	0.095398	0
TBX19	0.0953823	0.0953823	0
FAM83B	-0.0953665	0.0953665	0
FOXQ1	-0.0953585	0.0953585	0
SYNGR1	-0.0953277	0.0953277	0
MFF	-0.0953238	0.0953238	0
MTG1	-0.0953205	0.0953205	0
MAP6D1	0.0952545	0.0952545	0
NBPF10	0.095237	0.095237	0
LACTB	-0.0952367	0.0952367	0
UFM1	-0.0951973	0.0951973	0
SORBS3	-0.0951961	0.0951961	0
LRFN4	-0.0951779	0.0951779	1
ARHGDIB	0.0951651	0.0951651	0
ENPP5	0.0951621	0.0951621	0
SCMH1	0.0951445	0.0951445	0
ITGA1	0.0951303	0.0951303	0
ACTN4	-0.0951299	0.0951299	0
ATP10B	0.0951238	0.0951238	0
EDA	0.0950846	0.0950846	0
MMP25	-0.0950776	0.0950776	0
LMX1A	0.0950587	0.0950587	0
KIF2A	0.0950519	0.0950519	0
CLYBL	-0.0949993	0.0949993	0
USP16	-0.0949788	0.0949788	1
PPM1A	0.0949759	0.0949759	0
HLA-DQB2	0.0949713	0.0949713	0
EHBP1L1	-0.0949641	0.0949641	0
PDCL	0.0949412	0.0949412	0
H3F3A	0.094912	0.094912	0
UBTD2	0.0948703	0.0948703	0
C10ORF140	-0.0948314	0.0948314	0
CLN5	-0.094827	0.094827	0
RUSC1	0.0947972	0.0947972	0
MAGED1	0.0947685	0.0947685	0
WWC2	-0.0947602	0.0947602	0
RASSF2	-0.0947069	0.0947069	1
FAM120C	0.0947019	0.0947019	0
BIRC2	-0.0946357	0.0946357	0
CTXN3	0.0946304	0.0946304	0
KIAA0319	-0.0945881	0.0945881	0
C9ORF156	-0.0945662	0.0945662	0
ZNF480	0.0945574	0.0945574	0
MTCH2	0.0945573	0.0945573	0
RNF128	0.0945496	0.0945496	0
RPL13P5	-0.0945428	0.0945428	0
SULT1A3	-0.0945371	0.0945371	0
USF1	-0.0945294	0.0945294	0
CD247	-0.0944812	0.0944812	0
LOC100272216	-0.0944768	0.0944768	0
ZNF625	0.0944753	0.0944753	0
RPP38	-0.0944731	0.0944731	0
ACADS	-0.0944632	0.0944632	0
DUSP2	-0.0944328	0.0944328	0
WDR86	0.0944262	0.0944262	0
ZNF615	0.0944151	0.0944151	0
HSPBAP1	-0.0943835	0.0943835	0
MSX2P1	-0.0943726	0.0943726	0
NMUR1	-0.0943456	0.0943456	0
LCOR	0.0943002	0.0943002	0
CTAGE1	0.0942984	0.0942984	0
TRIB2	0.0942664	0.0942664	0
TSPAN10	-0.0942649	0.0942649	1
SLC41A2	0.0942412	0.0942412	0
LPAR5	-0.0942286	0.0942286	0
USP6NL	-0.0942263	0.0942263	0
IL4	0.0942108	0.0942108	1
HPGD	0.0942082	0.0942082	0
QPCT	0.0941633	0.0941633	0
MYO9B	-0.0941464	0.0941464	0
SFT2D2	0.0941436	0.0941436	0
TM4SF19	-0.094139	0.094139	1
LOC285205	-0.0941327	0.0941327	0
MORF4L1	-0.0941261	0.0941261	0
ANKRD6	-0.0941157	0.0941157	0
ZBED1	0.0940992	0.0940992	0
ZRANB2	-0.094075	0.094075	0
VAMP1	-0.0940412	0.0940412	0
IDUA	-0.0940361	0.0940361	0
NEGR1	0.0940072	0.0940072	0
NCRNA00169	0.0939875	0.0939875	0
ZNF781	-0.093983	0.093983	0
KLHL11	0.0939649	0.0939649	0
LOC441294	-0.0939627	0.0939627	0
KRTAP5-6	0.0939177	0.0939177	0
DSCR9	-0.0939166	0.0939166	0
SOCS2	0.0939034	0.0939034	0
GALNT3	-0.0938973	0.0938973	0
APOBEC3G	-0.093879	0.093879	1
AXL	-0.0938687	0.0938687	0
UNC45B	-0.0938665	0.0938665	0
EHD3	0.0938327	0.0938327	0
C1ORF63	-0.0937912	0.0937912	0
KIAA0319L	0.0937833	0.0937833	0
PARVG	-0.0937461	0.0937461	1
PGBD1	0.0937356	0.0937356	1
KIAA0040	0.093709	0.093709	0
SPTB	0.0936752	0.0936752	0
C9ORF125	-0.0936705	0.0936705	0
ASCC3	0.0936599	0.0936599	0
LOC256880	-0.0936578	0.0936578	0
C1ORF168	0.0936242	0.0936242	0
ANGPT1	-0.0936199	0.0936199	0
NFKBIL2	0.0935859	0.0935859	0
CALCR	0.0935409	0.0935409	0
FXYD1	-0.0935227	0.0935227	0
SLC30A4	-0.0935031	0.0935031	0
HLA-F	-0.0934916	0.0934916	0
ARMC1	0.093459	0.093459	0
FAHD2B	-0.0934558	0.0934558	0
PDE6A	0.0934424	0.0934424	0
PCDH20	0.0934222	0.0934222	0
NTN4	-0.0934185	0.0934185	0
LASS4	0.0934105	0.0934105	0
C13ORF34	-0.0933821	0.0933821	0
RASGEF1A	-0.0933772	0.0933772	0
NCKAP5	0.0933617	0.0933617	0
HDDC2	-0.093359	0.093359	0
CCL5	-0.0933444	0.0933444	0
ATG12	-0.0933176	0.0933176	0
ZNF835	-0.0933087	0.0933087	0
KDM5A	0.0932354	0.0932354	0
PPP1R12C	-0.0932133	0.0932133	0
LETMD1	-0.0932026	0.0932026	0
TTYH3	0.0932016	0.0932016	1
FOLR1	-0.0931939	0.0931939	0
TMEM8B	0.0931908	0.0931908	0
C4ORF46	0.0931846	0.0931846	0
OCA2	0.0931687	0.0931687	0
ITPKC	-0.0931616	0.0931616	0
PROM1	0.0931073	0.0931073	0
ZNF124	0.0931068	0.0931068	0
CTSW	-0.0930886	0.0930886	1
GALM	-0.0930745	0.0930745	0
TPP2	-0.0930607	0.0930607	0
DPP7	-0.0930433	0.0930433	0
XPA	-0.0930359	0.0930359	0
PDE4C	-0.0930355	0.0930355	0
ABI3BP	-0.093032	0.093032	0
STK24	-0.0929432	0.0929432	0
PRICKLE2	0.0929354	0.0929354	0
RAD54B	0.0929111	0.0929111	0
SGCA	-0.0929034	0.0929034	0
KCNAB2	-0.0928966	0.0928966	0
NOC3L	-0.0928833	0.0928833	0
NEURL1B	0.0928182	0.0928182	0
NOVA1	0.0928055	0.0928055	0
LRRC8E	0.0927742	0.0927742	0
RBM17	-0.0927493	0.0927493	0
GPR55	-0.0927319	0.0927319	0
AGPAT9	-0.0927294	0.0927294	0
N6AMT1	-0.0927066	0.0927066	0
ZNF654	0.0926915	0.0926915	0
FAM165B	-0.0926903	0.0926903	0
ZYX	-0.0926842	0.0926842	0
RRAGD	0.0926689	0.0926689	0
TGFB1	-0.0926534	0.0926534	0
TRAF3IP3	-0.0926489	0.0926489	1
ITPRIPL1	-0.0926358	0.0926358	0
UTY	0.0926252	0.0926252	0
INPP5K	-0.0926242	0.0926242	0
RPUSD4	-0.0926075	0.0926075	0
TLR6	-0.0925994	0.0925994	0
CD3EAP	-0.0925737	0.0925737	0
RARA	0.0925388	0.0925388	0
STAG3L1	-0.0925369	0.0925369	0
RSRC2	0.0925247	0.0925247	0
ZNF720	0.0925246	0.0925246	0
MFSD9	0.0924984	0.0924984	0
C2ORF85	-0.0924936	0.0924936	0
RALGAPB	0.0924915	0.0924915	0
DENND2D	-0.092491	0.092491	0
RPP25	-0.0924512	0.0924512	0
C11ORF45	-0.0924388	0.0924388	0
TPST2	-0.0924232	0.0924232	0
SYT13	0.0924213	0.0924213	0
UGDH	-0.0924175	0.0924175	0
COG3	0.0924082	0.0924082	0
FOSL1	-0.0924057	0.0924057	0
LOC284233	-0.0923486	0.0923486	0
GULP1	0.0923402	0.0923402	0
C7ORF28A	0.0923131	0.0923131	0
LOC100302401	-0.0923129	0.0923129	0
TUBB2A	0.0923082	0.0923082	0
LOC653501	-0.0923075	0.0923075	0
ADAM20	-0.0923003	0.0923003	0
AP1S3	-0.0922981	0.0922981	1
SPIRE1	0.0922835	0.0922835	0
FMNL3	-0.09228	0.09228	0
NUDT5	-0.0922329	0.0922329	0
LDLRAD3	-0.0922293	0.0922293	0
CLDN12	0.092224	0.092224	0
PDE5A	-0.0921536	0.0921536	0
SPG21	-0.0921026	0.0921026	0
NOL9	0.0920478	0.0920478	0
C1R	-0.0920323	0.0920323	0
UFSP2	-0.0920302	0.0920302	1
KIAA0586	0.0920169	0.0920169	0
TRIM9	0.0920049	0.0920049	0
NXNL2	-0.0919941	0.0919941	0
PLCD3	-0.0919397	0.0919397	0
PAX4	0.0919051	0.0919051	0
PECR	-0.0918805	0.0918805	0
C15ORF52	-0.0918768	0.0918768	0
C5ORF15	0.0918622	0.0918622	0
CUL2	-0.0918521	0.0918521	0
TMIGD2	-0.0918122	0.0918122	1
KCP	-0.0918041	0.0918041	0
GRK7	-0.0917873	0.0917873	0
PMS2CL	0.0917798	0.0917798	0
ADHFE1	-0.0917781	0.0917781	0
LOC100129387	-0.0917503	0.0917503	0
DGCR10	0.09174	0.09174	0
MFAP1	-0.0917335	0.0917335	0
PHAX	0.0917054	0.0917054	0
LOC100131551	0.091657	0.091657	0
CCDC122	-0.0916488	0.0916488	0
TEX2	0.0916421	0.0916421	0
DCUN1D4	-0.0916371	0.0916371	0
ZNF529	-0.091633	0.091633	0
PRDX6	-0.0916221	0.0916221	0
EIF4A2	-0.0916192	0.0916192	0
ARAP1	-0.0916146	0.0916146	0
GON4L	0.0916015	0.0916015	0
METTL3	0.0915855	0.0915855	0
ANAPC5	-0.0915772	0.0915772	0
RBKS	-0.0915608	0.0915608	0
RPRM	0.0915595	0.0915595	0
ETV1	0.0915298	0.0915298	0
SLC35B1	0.0915171	0.0915171	0
ACVR1	0.0914656	0.0914656	0
NEB	0.0914549	0.0914549	0
KCNS3	0.0914358	0.0914358	0
ARHGAP24	-0.0914145	0.0914145	0
B9D2	-0.0914135	0.0914135	0
TDP2	-0.0913617	0.0913617	1
PIGG	-0.0913579	0.0913579	0
CAB39L	-0.0913486	0.0913486	0
PREX1	-0.0913479	0.0913479	0
CECR1	-0.09134	0.09134	0
NBLA00301	0.0913076	0.0913076	0
CEP63	0.0913033	0.0913033	0
TDP1	0.0913007	0.0913007	0
C9ORF130	-0.0912746	0.0912746	0
PRNP	-0.0912606	0.0912606	0
VMAC	0.0912575	0.0912575	0
ZDHHC13	0.0912455	0.0912455	1
FAM111B	0.091243	0.091243	0
C3ORF27	0.0912298	0.0912298	0
TRAPPC6B	0.091219	0.091219	0
ZHX1	0.091177	0.091177	0
SH3GLB2	-0.0911486	0.0911486	1
ANKLE2	-0.0911455	0.0911455	1
FOXD4L5	-0.0911301	0.0911301	0
COTL1	-0.0911233	0.0911233	0
PPP1R15A	-0.0910977	0.0910977	1
SLC2A9	-0.0910969	0.0910969	0
SEC1	-0.091087	0.091087	0
C1ORF112	0.0910109	0.0910109	0
POPDC2	-0.0910017	0.0910017	0
BTN3A3	-0.0910014	0.0910014	0
TSPAN11	0.090946	0.090946	0
PARD6G	0.0909219	0.0909219	0
WDR37	-0.0909181	0.0909181	0
STAG2	0.0909121	0.0909121	0
PARD6A	0.0909113	0.0909113	0
ZNF146	0.0908767	0.0908767	1
ITGAL	-0.0908652	0.0908652	1
LOC728264	-0.0908633	0.0908633	0
FXYD6	-0.0908562	0.0908562	0
LFNG	0.0908492	0.0908492	0
C22ORF13	-0.0908423	0.0908423	0
PCYT1A	-0.0908168	0.0908168	0
TNFAIP8L1	-0.0907895	0.0907895	0
YPEL5	-0.0907848	0.0907848	0
EFHD2	-0.0907336	0.0907336	0
KRT7	-0.090733	0.090733	0
RBM3	0.0907281	0.0907281	0
MYOCD	-0.0907008	0.0907008	0
ANG	0.0906995	0.0906995	0
LZTS2	-0.0906662	0.0906662	0
KLRG1	-0.0906559	0.0906559	0
GCLM	-0.0906214	0.0906214	0
LOC100133612	-0.0906108	0.0906108	0
FAM18A	-0.0905892	0.0905892	0
IGFBP7	-0.0905762	0.0905762	1
TRPC4AP	0.0905323	0.0905323	0
SHPK	0.09052	0.09052	0
PTHLH	0.0905081	0.0905081	0
MEX3D	0.0904908	0.0904908	0
SLC25A33	0.0904841	0.0904841	0
MPPE1	-0.0904685	0.0904685	0
ZNF30	0.0904512	0.0904512	0
TMEM2	0.0904471	0.0904471	0
LCK	-0.0904212	0.0904212	0
B3GALTL	0.0904151	0.0904151	0
CCDC69	-0.0903987	0.0903987	0
BAG2	-0.090382	0.090382	0
UNKL	-0.0903757	0.0903757	1
ADORA1	0.0903715	0.0903715	0
CTSS	-0.0903524	0.0903524	0
LRP5	0.0903271	0.0903271	0
APBB1IP	-0.090307	0.090307	0
RET	0.0903058	0.0903058	0
MBD5	-0.090295	0.090295	0
IFITM1	0.0902938	0.0902938	1
RHOJ	-0.0902867	0.0902867	0
C1ORF204	-0.0902783	0.0902783	0
ANP32E	0.0902536	0.0902536	0
C9ORF11	-0.0902418	0.0902418	0
GANC	-0.090217	0.090217	0
CXORF40B	0.0902117	0.0902117	0
LENG8	-0.0901925	0.0901925	0
ALCAM	0.0901819	0.0901819	0
LOC728606	0.0901819	0.0901819	0
C7ORF50	0.0901718	0.0901718	0
KDM1A	0.090169	0.090169	0
CA8	0.0901453	0.0901453	0
RGL4	-0.0901417	0.0901417	0
HES6	0.0901295	0.0901295	0
KIAA1407	-0.0901077	0.0901077	0
SH3BGRL	-0.0901056	0.0901056	0
TDRD3	-0.0900994	0.0900994	0
CCDC109A	0.0900868	0.0900868	0
MCF2	0.0900839	0.0900839	0
CEP170	0.0900685	0.0900685	0
ARPC2	-0.0900469	0.0900469	0
LOC541473	-0.0900213	0.0900213	0
SAMD9	-0.0900205	0.0900205	0
GABPA	-0.0900178	0.0900178	0
LDHA	0.09001	0.09001	0
LOC100190939	-0.0900088	0.0900088	0
C11ORF63	-0.0900056	0.0900056	0
ATG2A	0.089998	0.089998	0
TNFRSF10A	0.0899674	0.0899674	0
CARS2	-0.08995	0.08995	0
C17ORF50	-0.0899445	0.0899445	0
TCF25	-0.0899244	0.0899244	0
C3	-0.089911	0.089911	0
LTBP2	-0.0898926	0.0898926	0
IL3	0.0898923	0.0898923	0
GNG7	-0.0898708	0.0898708	0
ESD	-0.089849	0.089849	0
HLA-L	-0.0898448	0.0898448	0
PARP6	-0.0898425	0.0898425	0
GFI1	-0.089819	0.089819	0
NDUFB1	0.0898055	0.0898055	0
ROBO3	-0.0898026	0.0898026	0
PPP1R16B	-0.0897832	0.0897832	0
NIN	0.0897557	0.0897557	0
HMGA1	-0.0897317	0.0897317	0
DYM	0.0897193	0.0897193	0
MXD1	-0.0897145	0.0897145	0
ARSH	0.0896955	0.0896955	0
TRIM13	-0.0896675	0.0896675	0
C20ORF4	0.0896647	0.0896647	0
[truncated: 18,167 more rows]

## Sheet: ranked_genome_LUSC
gene	r	abs_r	is_target
PPP1R14D	0.534523	0.534523	0
C10ORF96	0.484673	0.484673	0
KCNF1	0.475775	0.475775	0
SLC7A9	0.461896	0.461896	0
SBK2	0.458093	0.458093	0
HIST1H2BA	0.456175	0.456175	0
NEUROD6	0.455317	0.455317	0
CYP2B6	0.454799	0.454799	0
PAX4	0.45436	0.45436	0
NEUROD1	0.453447	0.453447	0
NEUROG3	0.452349	0.452349	0
OTOS	0.449276	0.449276	0
SST	0.447968	0.447968	0
COLEC11	0.445862	0.445862	0
KLK15	0.44388	0.44388	0
OXT	0.440513	0.440513	0
GJA10	0.438895	0.438895	0
LOC389458	0.43744	0.43744	0
LCN15	0.434346	0.434346	0
MOV10L1	0.433327	0.433327	0
MMP26	0.433256	0.433256	0
PRLHR	0.433084	0.433084	0
MPP1	0.429803	0.429803	0
OR7E156P	0.419337	0.419337	0
CALY	0.418121	0.418121	0
VSIG1	0.414964	0.414964	0
GABRR3	0.41037	0.41037	0
C2CD4C	0.407287	0.407287	0
PAEP	0.404063	0.404063	0
APOL5	0.401384	0.401384	0
ANXA13	0.400488	0.400488	0
LMX1A	0.399683	0.399683	0
KLK1	0.394839	0.394839	0
GABBR2	0.392431	0.392431	0
C11ORF85	0.391491	0.391491	0
GFRA4	0.391175	0.391175	0
MTMR7	0.383714	0.383714	0
PTCHD3	0.382251	0.382251	0
DPP4	0.380703	0.380703	0
ARHGEF10	0.374385	0.374385	0
CCDC116	0.371307	0.371307	0
C4BPB	0.370666	0.370666	0
ODF3L2	0.369791	0.369791	0
C14ORF105	0.368919	0.368919	0
C19ORF41	0.367942	0.367942	0
FGL1	0.367656	0.367656	1
CKM	0.367011	0.367011	0
THPO	0.36654	0.36654	0
TMED6	0.365401	0.365401	0
CALCA	0.363761	0.363761	0
ASPDH	0.361482	0.361482	1
BSND	0.360993	0.360993	0
RNF186	0.360701	0.360701	0
INSL6	0.359604	0.359604	0
PRSS53	0.358868	0.358868	0
CRYBA2	0.358434	0.358434	0
FAM27B	0.358352	0.358352	0
LOC100190940	0.357967	0.357967	0
AMBP	0.357247	0.357247	0
HNF1A	0.357208	0.357208	1
SSX2	0.355726	0.355726	0
GABRA5	0.355499	0.355499	0
AKR1C4	0.354478	0.354478	0
LIPC	0.353985	0.353985	0
FAM177B	0.353537	0.353537	0
CYP2A7	0.353013	0.353013	0
CACNA1A	0.350699	0.350699	0
PDCL2	0.349641	0.349641	1
SPATA24	0.34942	0.34942	1
TCP11	0.347722	0.347722	0
ADORA1	0.347616	0.347616	0
INSM1	0.346635	0.346635	0
LHFPL3	0.34496	0.34496	0
C1ORF127	0.343629	0.343629	0
PTH2	0.343582	0.343582	0
PROC	0.342782	0.342782	0
NPC1L1	0.34082	0.34082	0
ZIC3	0.33953	0.33953	0
LFNG	0.336031	0.336031	0
DNAJC12	0.3343	0.3343	0
DYSFIP1	0.333979	0.333979	0
C12ORF44	0.330226	0.330226	0
MSRA	0.328753	0.328753	0
DPY19L1	0.327927	0.327927	0
F13B	0.324744	0.324744	0
GPX6	0.323934	0.323934	0
GNAT1	0.323811	0.323811	0
ANG	0.322894	0.322894	0
TTLL10	0.322566	0.322566	0
B3GNT6	0.32228	0.32228	0
KLK12	0.320899	0.320899	0
CYP2A6	0.320181	0.320181	0
ZFP42	0.320066	0.320066	0
TNNC2	0.31803	0.31803	0
HIST1H2AA	0.316602	0.316602	0
TMC2	0.314728	0.314728	0
SLC38A3	0.311462	0.311462	0
CHRD	0.309312	0.309312	0
UGT2B4	0.309042	0.309042	0
PHGR1	0.308841	0.308841	0
FAM69B	0.304748	0.304748	0
LOC145837	0.304074	0.304074	0
TMEM31	0.303174	0.303174	0
ADI1	0.300997	0.300997	0
FIGNL2	0.300116	0.300116	0
EIF4E1B	0.29874	0.29874	0
BMP5	0.298053	0.298053	0
SLC5A11	0.296342	0.296342	0
TEX14	0.295697	0.295697	0
MID1IP1	0.29216	0.29216	0
TMEM180	0.292103	0.292103	0
NPTX1	0.29062	0.29062	0
ACY3	0.290559	0.290559	0
RGS17	0.2896	0.2896	0
BEX1	0.289069	0.289069	0
P2RY4	0.288274	0.288274	0
LOC284578	0.287741	0.287741	0
RFX6	0.286859	0.286859	0
GCK	0.285947	0.285947	0
ASCL1	0.284824	0.284824	0
PRAME	0.283132	0.283132	0
C11ORF86	0.282473	0.282473	0
LOC100272146	0.281282	0.281282	0
ARRB1	0.280838	0.280838	0
GIP	0.279974	0.279974	1
DNTTIP1	0.279295	0.279295	0
PCDHGA12	0.279108	0.279108	0
KLHL32	0.278486	0.278486	0
KCNJ11	0.277473	0.277473	0
MYBPH	0.276622	0.276622	0
C5	0.275908	0.275908	0
S100A5	0.275008	0.275008	0
SLC14A2	0.274943	0.274943	0
CDO1	0.273967	0.273967	0
ABCF3	0.273955	0.273955	0
ZPBP2	0.273768	0.273768	0
C11ORF36	0.273749	0.273749	0
KLK14	0.273741	0.273741	0
SNORA36B	0.272622	0.272622	0
CDH15	0.271633	0.271633	0
CTNND2	0.27094	0.27094	0
GLOD5	0.270508	0.270508	0
GNPNAT1	0.269163	0.269163	0
PFN3	0.269003	0.269003	0
C19ORF77	0.268664	0.268664	0
CKMT2	0.268627	0.268627	0
HHATL	0.267238	0.267238	0
FOXH1	0.266422	0.266422	0
TRIM9	0.266387	0.266387	0
HOXD12	0.265854	0.265854	0
SCN4A	0.264707	0.264707	0
EIF2B5	0.263604	0.263604	0
PRSS3	0.263536	0.263536	0
AP2M1	0.263163	0.263163	0
LOC284798	0.26283	0.26283	0
MFSD4	0.262404	0.262404	0
RAX	0.262266	0.262266	0
SYNPO2L	0.262017	0.262017	1
OSTBETA	0.261051	0.261051	0
SSX3	0.260902	0.260902	0
IYD	0.260854	0.260854	0
GALR3	0.260374	0.260374	0
MYBPC3	0.260297	0.260297	0
RLN3	0.25953	0.25953	0
LECT1	0.259441	0.259441	0
RNASE4	0.25914	0.25914	0
HMGB3	0.258004	0.258004	0
FMO5	0.257846	0.257846	1
DNAJC18	0.257572	0.257572	0
C6ORF168	0.257557	0.257557	0
IFT140	0.256453	0.256453	0
DVL3	0.256121	0.256121	1
VWA5A	0.255396	0.255396	0
PCSK4	0.255156	0.255156	0
HMHB1	0.254984	0.254984	0
KIF21A	0.254377	0.254377	1
C1ORF49	0.254293	0.254293	0
KHDC1L	0.252324	0.252324	0
THSD7B	0.251052	0.251052	0
BEST2	0.25049	0.25049	0
MAPK1IP1L	0.250329	0.250329	0
CATSPER1	0.250151	0.250151	0
FOXA3	0.250026	0.250026	0
NKX2-2	0.250005	0.250005	0
KRTAP4-1	0.249799	0.249799	0
FEZF1	0.248191	0.248191	0
PPP1R1B	0.248052	0.248052	0
TMEM44	0.247322	0.247322	1
ALLC	0.2473	0.2473	0
MAP6D1	0.247184	0.247184	0
LOC100240734	0.247116	0.247116	0
DPPA5	0.246955	0.246955	0
HTR3D	0.246635	0.246635	0
C12ORF42	0.245546	0.245546	0
PRL	0.245447	0.245447	0
PTDSS2	0.244185	0.244185	0
KCNK9	0.242532	0.242532	0
ZNF48	0.240943	0.240943	0
ST6GALNAC3	0.240397	0.240397	0
KIAA1257	0.240245	0.240245	0
CCDC151	0.240184	0.240184	0
KCNQ5	0.240094	0.240094	0
KCNB1	0.239947	0.239947	0
SMN1	0.239809	0.239809	0
HOXB5	0.239113	0.239113	0
CELF3	0.238625	0.238625	0
C6ORF154	0.238393	0.238393	0
POLR2I	0.237206	0.237206	0
GP2	0.2369	0.2369	0
C5ORF4	0.236675	0.236675	0
C11ORF75	0.236133	0.236133	0
WDR88	0.236056	0.236056	0
SCIN	0.235974	0.235974	0
AGPAT2	0.235214	0.235214	0
SLAIN1	0.234081	0.234081	0
SPTLC2	0.233923	0.233923	0
PDZD7	0.233649	0.233649	0
THEG	0.23354	0.23354	0
CRHR2	0.232491	0.232491	0
RPTOR	0.231413	0.231413	0
ACOT6	0.230795	0.230795	1
DDC	0.230728	0.230728	0
OCLN	0.23023	0.23023	0
GRAMD1A	0.230116	0.230116	0
GRB14	0.229952	0.229952	0
RBM42	0.229805	0.229805	0
DNAJB11	0.229787	0.229787	0
KRT77	0.229276	0.229276	0
SLC34A3	0.229139	0.229139	0
MRPL47	0.229084	0.229084	1
ASXL3	0.228449	0.228449	0
AAA1	0.228448	0.228448	0
NANOS3	0.227952	0.227952	0
MIOX	0.227615	0.227615	0
FAM43A	0.227224	0.227224	0
PLA2G2F	0.227074	0.227074	0
SLC29A4	0.227052	0.227052	0
RLBP1	0.226285	0.226285	0
SLC43A1	0.226229	0.226229	0
CCDC101	0.22562	0.22562	0
CT45A1	0.225456	0.225456	0
ST6GALNAC4	0.225348	0.225348	0
TTLL2	0.225185	0.225185	0
BDNF	0.224889	0.224889	0
GALNT8	0.222974	0.222974	1
SLC17A7	0.222844	0.222844	0
REEP6	0.222558	0.222558	0
ZNF511	0.222512	0.222512	0
ZNF768	0.221975	0.221975	1
KIAA1324	0.22195	0.22195	0
TBCB	0.221297	0.221297	0
SLC10A5	0.221043	0.221043	0
FRG2B	0.220462	0.220462	0
PCDHA7	0.220402	0.220402	0
MC1R	0.21964	0.21964	0
COCH	0.219619	0.219619	0
CNTD1	0.219203	0.219203	0
TFF3	0.219192	0.219192	0
ENTPD8	0.21918	0.21918	0
CEBPG	0.219125	0.219125	1
MRGPRX1	0.21905	0.21905	0
LOC81691	0.218612	0.218612	0
WFDC3	0.218453	0.218453	0
SEC11C	0.218376	0.218376	0
RPS6KA3	0.218313	0.218313	0
SLC16A14	0.218168	0.218168	0
EPB41L4B	0.217891	0.217891	0
AREG	0.217644	0.217644	0
CNBD1	0.217505	0.217505	0
ACTL6A	0.217275	0.217275	0
PNPLA7	0.217172	0.217172	0
FOXA2	0.217099	0.217099	0
UNC5CL	0.217043	0.217043	0
ARHGEF38	0.216972	0.216972	0
PYGL	0.216671	0.216671	0
C12ORF75	0.214962	0.214962	0
PHYHD1	0.214224	0.214224	0
TOX3	0.214145	0.214145	0
FLJ42875	0.213931	0.213931	0
LMO7	0.213322	0.213322	0
TMEM61	0.2132	0.2132	0
MUC13	0.212462	0.212462	0
TDH	0.212446	0.212446	0
OBP2A	0.211581	0.211581	0
ERBB3	0.211544	0.211544	0
PDCD5	0.211252	0.211252	0
IQCD	0.210537	0.210537	0
C14ORF50	0.210193	0.210193	0
SOX21	0.209605	0.209605	0
STARD10	0.20937	0.20937	0
SLC18A2	0.209366	0.209366	0
FAM177A1	0.208743	0.208743	0
FZD9	0.208556	0.208556	1
LTK	0.208049	0.208049	0
BHMT2	0.207897	0.207897	0
AKR7A3	0.207021	0.207021	0
CLCN2	0.206967	0.206967	0
ZDHHC16	0.206392	0.206392	0
ECE2	0.206354	0.206354	1
CPA2	0.206321	0.206321	1
SGK2	0.206135	0.206135	0
LSM14A	0.205198	0.205198	0
METTL7B	0.205104	0.205104	0
FGF12	0.204733	0.204733	0
LIN37	0.204654	0.204654	0
GLYATL1	0.204276	0.204276	0
TMEM145	0.204271	0.204271	0
MYH7	0.20406	0.20406	0
ZNF541	0.204027	0.204027	0
HDAC4	0.203809	0.203809	0
CA5A	0.203464	0.203464	0
SPTB	0.203451	0.203451	0
ATP8B3	0.203395	0.203395	1
NARF	0.20328	0.20328	1
TEX19	0.20309	0.20309	0
PSENEN	0.202443	0.202443	0
ABHD15	0.202149	0.202149	0
CCR10	0.201661	0.201661	0
CTAG1B	0.201628	0.201628	0
TTR	0.201593	0.201593	0
ZNF57	0.201499	0.201499	1
SOX2	0.200883	0.200883	1
SERGEF	0.20075	0.20075	0
CIDECP	0.200606	0.200606	0
GPR35	0.199859	0.199859	0
KCTD16	0.199738	0.199738	0
SRP54	0.199573	0.199573	0
GPR142	0.199556	0.199556	0
ARHGAP8	0.199545	0.199545	0
C20ORF134	0.199494	0.199494	0
GOLM1	0.199025	0.199025	0
GIT1	0.198743	0.198743	0
SDR16C5	0.198699	0.198699	0
TMEM45B	0.198672	0.198672	0
EXOSC7	0.198616	0.198616	0
JAM3	0.198201	0.198201	0
HBE1	0.19818	0.19818	0
ABCC5	0.197956	0.197956	0
GUCY1B2	0.197108	0.197108	0
SHF	0.196566	0.196566	0
LIPE	0.196048	0.196048	0
FBXO34	0.195936	0.195936	0
KIAA1671	0.195798	0.195798	0
MARVELD2	0.195775	0.195775	0
THOC5	0.195673	0.195673	0
LOC100130933	0.195485	0.195485	0
DKC1	0.195212	0.195212	0
SLC28A2	0.194664	0.194664	0
RUNDC1	0.194382	0.194382	0
C2ORF29	0.193902	0.193902	0
C11ORF80	0.193714	0.193714	0
TMC5	0.193618	0.193618	1
ANKRD13B	0.193285	0.193285	0
PCDHA6	0.19326	0.19326	0
C13ORF23	0.193137	0.193137	0
MAP1S	0.192855	0.192855	0
ZDHHC3	0.192847	0.192847	0
HOXB6	0.192523	0.192523	0
AKAP1	0.191539	0.191539	0
ANKRD32	0.19149	0.19149	0
RGS9BP	0.191344	0.191344	0
MUC21	0.191191	0.191191	0
C9ORF173	0.191115	0.191115	0
NUDT19	0.190649	0.190649	0
AWAT1	0.19056	0.19056	0
SGMS1	0.190464	0.190464	0
BARX1	0.190364	0.190364	0
ATP4A	0.190302	0.190302	0
KLHDC8A	0.190222	0.190222	0
PHKA1	0.189967	0.189967	0
CCDC38	0.189961	0.189961	0
C16ORF89	0.189759	0.189759	0
RTN4RL2	0.189277	0.189277	0
LOC387646	0.188812	0.188812	0
GOLGA7B	0.188621	0.188621	0
LRRC10B	0.18858	0.18858	1
CHRNE	0.188468	0.188468	0
GLT25D2	0.188399	0.188399	0
MFN1	0.18783	0.18783	0
LOC731789	0.187603	0.187603	0
NXF4	0.187532	0.187532	0
PNP	0.187138	0.187138	0
TMEM132D	0.186952	0.186952	0
BATF3	0.18678	0.18678	0
CCDC136	0.186503	0.186503	0
TBCCD1	0.186062	0.186062	0
AQP7	0.186059	0.186059	0
COG1	0.185932	0.185932	1
RPRML	0.185485	0.185485	0
GUCA2B	0.185293	0.185293	0
CXORF48	0.184464	0.184464	0
IRX2	0.184412	0.184412	0
NKX2-1	0.184375	0.184375	0
PABPC5	0.184372	0.184372	0
SPDYC	0.184248	0.184248	0
TTLL12	0.184078	0.184078	0
SLC6A20	0.183906	0.183906	0
GNA14	0.183765	0.183765	0
CARNS1	0.18367	0.18367	0
POLR2H	0.183655	0.183655	0
PALM3	0.183619	0.183619	0
LGALS3	0.183612	0.183612	0
MPZL3	0.183339	0.183339	0
NEURL	0.182513	0.182513	0
MPPED1	0.182412	0.182412	0
ZNF639	0.182335	0.182335	0
GML	0.182189	0.182189	0
PRKCD	0.182169	0.182169	0
PIK3CA	0.182003	0.182003	0
PRM2	0.18193	0.18193	0
SPTBN2	0.181907	0.181907	0
FXR1	0.181705	0.181705	0
HS3ST5	0.181131	0.181131	0
GPR160	0.180286	0.180286	1
THAP4	0.180244	0.180244	0
TBL1XR1	0.180035	0.180035	0
WBP4	0.179997	0.179997	0
PDCD2L	0.179946	0.179946	0
C6ORF25	0.17966	0.17966	0
HES7	0.179525	0.179525	0
NES	0.179404	0.179404	0
KRT9	0.179396	0.179396	0
DCAF12L1	0.178807	0.178807	0
MGC14436	0.178673	0.178673	0
HACL1	0.178564	0.178564	0
KRTAP5-5	0.178512	0.178512	0
USH1C	0.178125	0.178125	0
LIMCH1	0.177984	0.177984	0
APPL2	0.177621	0.177621	0
TDRD9	0.177425	0.177425	0
TSPAN12	0.177398	0.177398	0
PAFAH1B3	0.177292	0.177292	0
RPIA	0.177169	0.177169	0
AMHR2	0.176924	0.176924	0
PARL	0.176863	0.176863	0
SCNN1A	0.176698	0.176698	0
KIN	0.176622	0.176622	0
PEPD	0.176541	0.176541	0
KLHDC2	0.176515	0.176515	0
ADPRHL1	0.17643	0.17643	0
SPA17	0.176425	0.176425	0
C11ORF2	0.17617	0.17617	0
CEBPE	0.175948	0.175948	0
DPEP3	0.175574	0.175574	0
OR7A5	0.175429	0.175429	0
FGF21	0.17535	0.17535	0
LHCGR	0.17529	0.17529	0
SYT12	0.175004	0.175004	0
WDFY2	0.174905	0.174905	0
RCOR2	0.174892	0.174892	0
HSD17B6	0.174885	0.174885	0
TOM1L1	0.174866	0.174866	0
FAM75A2	0.17481	0.17481	0
C12ORF10	0.174491	0.174491	0
PRSS45	0.174415	0.174415	0
BCL6	0.17429	0.17429	0
PIP4K2C	0.174288	0.174288	0
GPATCH1	0.174231	0.174231	1
TXNDC3	0.173947	0.173947	0
EIF3CL	0.173928	0.173928	1
TMTC4	0.173913	0.173913	0
SOX2OT	0.173901	0.173901	0
KRT71	0.173854	0.173854	0
FAM131A	0.173219	0.173219	0
HORMAD2	0.173045	0.173045	0
NAA16	0.173013	0.173013	0
PRR13	0.172472	0.172472	1
GTSF1	0.172471	0.172471	0
TTC14	0.172449	0.172449	0
GTPBP4	0.172382	0.172382	0
FRG2	0.172282	0.172282	0
ENO3	0.172185	0.172185	0
KCNMB4	0.172017	0.172017	0
SMYD3	0.171984	0.171984	0
MRM1	0.171834	0.171834	0
TBX4	0.171817	0.171817	0
PAK7	0.17177	0.17177	0
DPF2	0.171768	0.171768	0
PHF8	0.171767	0.171767	1
KCNMB3	0.171684	0.171684	0
SOX30	0.171655	0.171655	0
TRIML1	0.171418	0.171418	0
PGPEP1L	0.171345	0.171345	1
GPR39	0.171317	0.171317	0
HEATR5A	0.17113	0.17113	0
P2RX3	0.170808	0.170808	0
VARS	0.170524	0.170524	0
HRG	0.170503	0.170503	0
IGF2BP2	0.170262	0.170262	0
COX6B1	0.170208	0.170208	0
BSPRY	0.170205	0.170205	0
PLK5P	0.170189	0.170189	0
TPRN	0.170185	0.170185	0
GPC3	0.170054	0.170054	0
PLCD1	0.170043	0.170043	0
GPRC5C	0.169774	0.169774	0
CNKSR3	0.169649	0.169649	0
PRKCI	0.169529	0.169529	0
MESTIT1	0.169529	0.169529	0
FAM169B	0.169461	0.169461	0
KRT12	0.169404	0.169404	0
SMAD9	0.169244	0.169244	0
B3GNT8	0.169174	0.169174	1
MAGEF1	0.168809	0.168809	0
GPR120	0.168302	0.168302	0
COX6A2	0.168203	0.168203	0
FAM83D	0.167931	0.167931	0
DNAJC19	0.167912	0.167912	0
HGFAC	0.167861	0.167861	0
NXF5	0.167817	0.167817	0
KIAA1045	0.167779	0.167779	0
FEV	0.167659	0.167659	0
C13ORF38	0.167644	0.167644	0
SLC16A5	0.167643	0.167643	0
GPT	0.167597	0.167597	0
FBRSL1	0.16758	0.16758	0
RIMBP2	0.16735	0.16735	0
HSPB9	0.167208	0.167208	0
LOC730101	0.167145	0.167145	0
DLL4	0.167132	0.167132	0
TYW1B	0.167077	0.167077	0
CRYBB3	0.166686	0.166686	1
C1ORF114	0.166532	0.166532	0
SYCE1	0.16648	0.16648	0
QPCT	0.166384	0.166384	0
ECH1	0.166264	0.166264	1
C17ORF28	0.166101	0.166101	0
DNAJC22	0.166062	0.166062	0
NMNAT2	0.16594	0.16594	0
CAMK2N2	0.165916	0.165916	0
TAT	0.16562	0.16562	0
TLCD1	0.165538	0.165538	0
TPO	0.165497	0.165497	0
FBXO7	0.165399	0.165399	0
TSPAN18	0.165266	0.165266	0
ACTL8	0.165187	0.165187	0
SBK1	0.16513	0.16513	0
IL31RA	0.165119	0.165119	1
TMPRSS6	0.164846	0.164846	0
ESRP2	0.164819	0.164819	0
ADAM33	0.164757	0.164757	0
CD2BP2	0.164548	0.164548	0
ALG3	0.164197	0.164197	0
PLEKHB1	0.164178	0.164178	0
NXF2	0.164145	0.164145	0
TMEM147	0.164077	0.164077	0
GADD45G	0.163948	0.163948	0
OPRD1	0.163722	0.163722	0
HOXB8	0.163689	0.163689	0
SCN3A	0.163104	0.163104	0
KCNV1	0.163031	0.163031	0
MYO16	0.163023	0.163023	0
ALPK3	0.162669	0.162669	0
GAL3ST1	0.162513	0.162513	0
LSG1	0.162454	0.162454	0
FAM75A3	0.162453	0.162453	0
CDK5R2	0.162288	0.162288	0
SPAST	0.162105	0.162105	0
ANKRD27	0.162058	0.162058	0
MYF6	0.161939	0.161939	0
SYT13	0.161876	0.161876	0
NAALADL2	0.161838	0.161838	0
TCEA3	0.161796	0.161796	0
GDPD3	0.16159	0.16159	0
CCDC112	0.161548	0.161548	0
C10ORF47	0.161211	0.161211	0
SNHG7	0.160931	0.160931	0
ATP8B1	0.16089	0.16089	0
HBQ1	0.160863	0.160863	0
FAM75A5	0.160461	0.160461	0
NOC4L	0.160368	0.160368	0
VIL1	0.160238	0.160238	0
DLL3	0.160183	0.160183	0
SLC25A20	0.159783	0.159783	1
ZNF451	0.159724	0.159724	0
C12ORF52	0.159493	0.159493	0
GRIN1	0.159364	0.159364	0
ZCCHC7	0.159284	0.159284	0
LCN6	0.15927	0.15927	0
SC5DL	0.159244	0.159244	0
IL17D	0.159084	0.159084	0
ACBD5	0.158982	0.158982	0
TNFRSF18	0.158949	0.158949	0
TMEM207	0.158848	0.158848	0
EPOR	0.158747	0.158747	0
FAM75A6	0.15838	0.15838	0
KIAA0182	0.158379	0.158379	0
PPP1R3B	0.15825	0.15825	0
GAL	0.158225	0.158225	0
GSTA4	0.158171	0.158171	0
CDC34	0.158168	0.158168	0
CAPN8	0.158147	0.158147	0
SDSL	0.158099	0.158099	0
VENTXP1	0.158054	0.158054	0
USP13	0.157862	0.157862	0
LEUTX	0.157738	0.157738	0
UGT8	0.157607	0.157607	0
CDK2AP2	0.157496	0.157496	0
DDX49	0.157302	0.157302	0
FOXB1	0.157282	0.157282	0
STRN3	0.157199	0.157199	0
RIBC2	0.157101	0.157101	0
B4GALNT3	0.157016	0.157016	0
LRRN4	0.156981	0.156981	0
C17ORF73	0.156705	0.156705	0
SERP2	0.156548	0.156548	0
NUFIP1	0.156267	0.156267	0
SFTA2	0.156227	0.156227	0
PRIM2	0.156033	0.156033	0
GLB1L2	0.156029	0.156029	1
RBMY1J	0.155762	0.155762	0
SLC1A7	0.155576	0.155576	0
FBXO33	0.155441	0.155441	0
ACVR1	0.15539	0.15539	0
NUP50	0.155201	0.155201	0
FZD5	0.155168	0.155168	0
C12ORF12	0.154907	0.154907	0
CACNB3	0.154779	0.154779	0
THAP8	0.154717	0.154717	0
MPV17L2	0.154629	0.154629	1
DACT2	0.154516	0.154516	0
FXYD2	0.154473	0.154473	0
KNG1	0.154357	0.154357	0
NINJ2	0.154185	0.154185	0
HYAL1	0.154101	0.154101	0
C8ORFK29	0.15392	0.15392	0
AP1M2	0.153891	0.153891	0
SNAR-D	0.15355	0.15355	0
KIAA1586	0.153452	0.153452	0
HEPACAM2	0.153431	0.153431	0
HRC	0.15335	0.15335	0
RND1	0.153176	0.153176	0
SDHAF1	0.152817	0.152817	0
KCNA6	0.152802	0.152802	0
XAGE1D	0.15259	0.15259	0
OR52J3	0.152582	0.152582	0
PIP4K2A	0.152571	0.152571	0
C8ORF56	0.152538	0.152538	0
ATP2A3	0.152436	0.152436	0
PRODH	0.152432	0.152432	1
ALKBH6	0.152426	0.152426	0
CLRN1OS	0.152377	0.152377	0
KLHL30	0.152284	0.152284	0
TM7SF2	0.152091	0.152091	0
ZNF764	0.152011	0.152011	0
TTC39C	0.151843	0.151843	0
CBX8	0.151824	0.151824	0
SENP2	0.151686	0.151686	0
HGD	0.151503	0.151503	0
LOC146481	0.151465	0.151465	0
GAD2	0.151307	0.151307	0
SULT1C2	0.150952	0.150952	0
ACRC	0.150908	0.150908	1
UBE2D2	0.150749	0.150749	0
OR7C1	0.150722	0.150722	0
UPB1	0.150328	0.150328	0
SPPL2B	0.150221	0.150221	0
SPATA21	0.150173	0.150173	0
RASL11A	0.150168	0.150168	0
NRG2	0.15011	0.15011	0
XPO6	0.150089	0.150089	0
C6ORF124	0.150077	0.150077	0
ABCC8	0.149967	0.149967	0
ZNF444	0.149913	0.149913	0
PRLH	0.149822	0.149822	0
PCBP3	0.149817	0.149817	0
SGPP2	0.149787	0.149787	0
RFC4	0.149581	0.149581	0
TBC1D10B	0.149499	0.149499	0
C1ORF26	0.149237	0.149237	0
RPS4Y2	0.14916	0.14916	0
HRASLS5	0.149093	0.149093	0
KLK11	0.149088	0.149088	0
L2HGDH	0.148959	0.148959	0
NLRP12	0.148826	0.148826	1
ZNF560	0.148727	0.148727	0
TMEM125	0.14868	0.14868	0
NLN	0.148611	0.148611	0
SNX15	0.14859	0.14859	0
VAV3	-0.148488	0.148488	0
CKMT1A	0.148477	0.148477	0
DRD4	0.14843	0.14843	0
ZMYM5	0.148307	0.148307	0
TUBAL3	0.14829	0.14829	0
COX6A1	0.14827	0.14827	0
ST6GAL2	0.148196	0.148196	0
ANKRD20A4	0.14815	0.14815	0
UTP23	0.147938	0.147938	0
PSMB11	0.147927	0.147927	1
PCP4	0.147914	0.147914	0
C1ORF210	0.147887	0.147887	0
GTF3C1	0.147812	0.147812	0
C4ORF44	0.147807	0.147807	0
EAPP	0.147803	0.147803	0
C12ORF27	0.147794	0.147794	0
USP6NL	0.147697	0.147697	0
GTF2H2C	0.14765	0.14765	0
GINS2	0.147637	0.147637	0
CT45A3	0.147627	0.147627	0
C1ORF230	0.147502	0.147502	0
KIF26A	0.147429	0.147429	0
DNAJC14	0.147371	0.147371	0
CD99L2	0.147247	0.147247	0
FBXO47	0.147197	0.147197	0
TMEM132E	0.147023	0.147023	0
PA2G4	0.146982	0.146982	0
TBX20	0.146916	0.146916	0
RBMY1E	0.146727	0.146727	0
NAIF1	0.146716	0.146716	0
SCXB	0.146658	0.146658	0
PHLPP1	0.146354	0.146354	0
NRGN	0.146148	0.146148	0
CCDC36	0.146139	0.146139	0
CHST7	0.146135	0.146135	0
NFKBIB	0.146056	0.146056	0
LOC100130581	0.14582	0.14582	0
CT45A5	0.145808	0.145808	0
MRPS36	0.145586	0.145586	0
GUCA2A	0.145375	0.145375	0
CTDP1	0.145362	0.145362	0
CTCFL	0.145249	0.145249	0
ABCC6P2	0.145211	0.145211	0
DCAF8L2	0.145157	0.145157	0
PTGR2	0.14513	0.14513	0
KDELR3	0.144788	0.144788	0
NPW	0.144784	0.144784	0
TRIM36	0.144599	0.144599	0
F8A1	0.144565	0.144565	0
CPN1	0.144455	0.144455	1
EXPH5	0.144413	0.144413	0
DKFZP686O24166	0.14437	0.14437	0
AKR7L	0.144197	0.144197	0
MRPS25	0.143862	0.143862	0
SERAC1	0.143859	0.143859	0
HNF4G	0.1438	0.1438	0
GOLT1A	0.143752	0.143752	0
RORC	0.143747	0.143747	0
ITIH4	0.143719	0.143719	0
KIF9	0.143682	0.143682	0
TAS1R3	0.14367	0.14367	0
LONRF1	0.143633	0.143633	0
KLK2	0.143612	0.143612	0
DPP3	0.143611	0.143611	0
CLEC18B	0.143524	0.143524	0
VWA5B2	0.143522	0.143522	0
MRPS31	0.143502	0.143502	0
MYST1	0.143437	0.143437	0
CDKL1	0.143431	0.143431	0
RAB17	0.143369	0.143369	0
AQP1	0.143315	0.143315	0
HECW2	0.143313	0.143313	0
ICA1	0.143265	0.143265	0
GKAP1	0.143112	0.143112	0
CACNA1I	0.143108	0.143108	0
ABLIM2	0.143092	0.143092	0
AATF	0.143012	0.143012	0
TMEM62	0.142853	0.142853	0
POLE2	0.142724	0.142724	0
NMNAT1	-0.142685	0.142685	1
DCUN1D1	0.142544	0.142544	0
CDIPT	0.14248	0.14248	0
SLC25A15	0.142243	0.142243	0
KIAA1598	0.142184	0.142184	0
TMEM82	0.142154	0.142154	0
SLC22A18AS	0.142073	0.142073	0
LOC729668	0.142056	0.142056	0
NTHL1	0.142035	0.142035	1
EIF3D	0.141872	0.141872	0
FRAT2	0.141857	0.141857	0
TPI1P3	0.141659	0.141659	0
LOC440356	0.141619	0.141619	0
SCFD1	0.141591	0.141591	0
RPH3AL	0.141464	0.141464	0
KIAA0556	0.14142	0.14142	0
CNTD2	0.141395	0.141395	0
DDX19B	0.141164	0.141164	0
DEFB104A	0.141133	0.141133	0
OTOP2	0.140991	0.140991	0
LOC732275	0.14052	0.14052	0
SF3B4	0.140448	0.140448	0
SMC1B	0.140331	0.140331	0
DEFB118	0.140268	0.140268	0
ARSE	0.140212	0.140212	0
ZKSCAN2	0.1402	0.1402	0
NEUROD2	0.13997	0.13997	0
TBX2	0.139753	0.139753	0
DDN	0.139658	0.139658	0
NAT15	0.139559	0.139559	0
PIP5KL1	0.139538	0.139538	0
ZMAT3	0.139496	0.139496	1
NR5A1	0.139473	0.139473	0
OTX2	0.139463	0.139463	0
RPGR	0.139356	0.139356	0
SLC35D1	-0.13928	0.13928	0
C8A	0.139075	0.139075	0
CRYAA	0.138969	0.138969	0
C8ORF44	0.138868	0.138868	0
NHP2L1	0.138745	0.138745	0
MSI1	0.138441	0.138441	0
ZMYM6	-0.138384	0.138384	0
RAD51C	0.138332	0.138332	1
HOXD13	0.138033	0.138033	0
TUBB3	0.138009	0.138009	0
DKFZP434L187	0.137935	0.137935	0
FAM9A	0.137913	0.137913	1
FBXL21	0.137801	0.137801	0
GPS1	0.137755	0.137755	0
LOC285401	0.137527	0.137527	0
BCKDK	0.13746	0.13746	0
EIF3C	0.137426	0.137426	1
C7ORF41	0.137339	0.137339	0
TTLL8	0.137297	0.137297	0
ANKLE1	0.137235	0.137235	0
KCNS3	0.13716	0.13716	0
VKORC1L1	0.137142	0.137142	1
KCNH8	0.137084	0.137084	0
CRYBB2	0.137022	0.137022	0
TACR2	0.136978	0.136978	0
CKMT1B	0.136865	0.136865	0
A2LD1	0.136863	0.136863	0
ARID3A	0.136775	0.136775	0
LOC284100	0.136751	0.136751	0
DCXR	0.136636	0.136636	1
C15ORF59	0.136603	0.136603	0
SLC39A4	0.136476	0.136476	0
DEPDC4	0.136424	0.136424	0
RBMY1B	0.136402	0.136402	0
INTS6	0.136362	0.136362	0
C6ORF130	0.1362	0.1362	0
DEXI	0.136074	0.136074	0
MAP4K5	0.136067	0.136067	0
DHRS11	0.13606	0.13606	0
PSMD6	0.135874	0.135874	0
C10ORF35	0.135844	0.135844	0
PGLYRP1	0.135782	0.135782	0
F7	0.135692	0.135692	0
PDE6G	0.135666	0.135666	1
C19ORF46	0.135578	0.135578	0
PRSS50	0.135516	0.135516	0
ZDHHC21	0.135391	0.135391	0
FAM98C	0.135388	0.135388	1
EFHA1	0.135372	0.135372	0
LRRIQ4	0.135279	0.135279	0
ANKS4B	0.135262	0.135262	0
NECAB3	0.135196	0.135196	0
TIGD3	0.135132	0.135132	0
FAM47C	0.135064	0.135064	0
RAB34	0.135062	0.135062	0
TSPAN15	0.134917	0.134917	0
EAF1	0.134908	0.134908	0
LRRC4	0.134782	0.134782	0
TRAP1	0.134737	0.134737	0
PIPOX	0.134679	0.134679	0
SIGIRR	0.13467	0.13467	0
PDSS1	0.134668	0.134668	1
SSH1	-0.134427	0.134427	0
ZNF876P	0.134356	0.134356	0
SMARCD2	0.134345	0.134345	0
MKRN1	0.134318	0.134318	0
CADPS	0.1342	0.1342	0
PITPNM2	0.134181	0.134181	0
NEK3	0.134041	0.134041	0
KTN1	0.133984	0.133984	0
C12ORF76	0.133976	0.133976	0
SIPA1L3	0.133885	0.133885	0
MAD1L1	0.133801	0.133801	1
KIAA1737	0.133743	0.133743	0
PSMD2	0.133664	0.133664	0
PCGF2	0.133615	0.133615	0
ARGFX	0.1336	0.1336	0
TADA2A	0.133567	0.133567	0
C1ORF130	0.133542	0.133542	0
KCNQ3	0.133481	0.133481	0
SPANXN4	0.133404	0.133404	0
BACE2	-0.133388	0.133388	0
ZBTB7C	0.13332	0.13332	0
CIT	0.133038	0.133038	0
CECR2	0.133034	0.133034	0
CPNE7	0.133016	0.133016	0
C14ORF101	0.132888	0.132888	0
ZFPL1	0.13278	0.13278	0
TUBB2B	0.132776	0.132776	0
MCRS1	0.132493	0.132493	0
MYO5C	0.132474	0.132474	0
TCP10L2	0.132389	0.132389	0
C10ORF90	0.132367	0.132367	0
BHLHA15	0.132234	0.132234	0
SLC43A3	0.132226	0.132226	0
SULT2B1	0.132116	0.132116	0
MYADML2	0.132002	0.132002	1
C3ORF31	0.13197	0.13197	0
FAM105A	0.131966	0.131966	0
SOX7	-0.131937	0.131937	0
ENTPD2	0.131933	0.131933	0
C8ORF12	0.131893	0.131893	0
ABHD14B	0.131806	0.131806	0
GUSBL1	0.131735	0.131735	0
CCDC158	0.131708	0.131708	0
TBKBP1	0.131703	0.131703	0
CXORF61	0.131662	0.131662	0
RANGRF	0.131429	0.131429	0
PLD1	0.131425	0.131425	0
FOXRED2	0.131415	0.131415	0
TRIM50	0.131276	0.131276	0
ZNF436	-0.131261	0.131261	0
MOV10	-0.131038	0.131038	0
C20ORF203	0.130936	0.130936	0
DPY19L2	0.130865	0.130865	0
TPCN1	0.130831	0.130831	0
CACHD1	0.130819	0.130819	1
DNASE1	0.130715	0.130715	0
FAM27A	0.130689	0.130689	0
TFIP11	0.130539	0.130539	0
C16ORF88	0.130531	0.130531	0
CDH1	0.130508	0.130508	0
PRDM13	0.130491	0.130491	0
HIST1H3A	0.130376	0.130376	0
VBP1	0.130297	0.130297	0
DHRS2	0.130156	0.130156	0
TRIM28	0.130092	0.130092	0
RAD51L3	0.130027	0.130027	0
HNRNPL	0.130004	0.130004	0
C19ORF40	0.129961	0.129961	0
ANXA8	-0.129893	0.129893	0
FGFR4	0.129782	0.129782	0
LIPH	0.129598	0.129598	0
SLC35B1	0.129546	0.129546	0
PBLD	0.129369	0.129369	0
PCDHA9	0.129263	0.129263	0
LOC283070	0.129261	0.129261	0
PDE7A	-0.129252	0.129252	0
PLCH1	0.129204	0.129204	0
C17ORF63	0.12919	0.12919	0
OVOL2	0.129174	0.129174	0
AMIGO2	0.129163	0.129163	0
CEACAM16	0.129146	0.129146	0
PSITPTE22	0.129085	0.129085	0
FOLH1	0.129039	0.129039	0
CCDC34	0.12903	0.12903	0
TPRX1	0.129001	0.129001	0
ABCC4	0.128929	0.128929	0
SLC8A2	0.128879	0.128879	0
SLITRK4	0.128851	0.128851	0
TDRD10	0.128773	0.128773	0
PAX3	0.128757	0.128757	0
HIST2H2AA3	0.128678	0.128678	0
STIP1	0.128661	0.128661	0
NCK1	-0.128658	0.128658	0
BIK	0.128557	0.128557	1
PRG2	0.12849	0.12849	0
EREG	0.128425	0.128425	0
TOX	0.128421	0.128421	0
NRXN3	0.128298	0.128298	0
SLC37A3	0.128277	0.128277	0
IKZF4	0.128231	0.128231	0
LDLRAD2	-0.128204	0.128204	0
SAGE1	0.128107	0.128107	0
PGS1	0.12809	0.12809	0
CCDC86	0.128089	0.128089	0
ATP2A1	0.128082	0.128082	0
ALG9	0.128034	0.128034	0
TUBB2A	0.12788	0.12788	0
LRRC34	0.127856	0.127856	0
RBMY1F	0.127811	0.127811	0
LRFN4	0.127768	0.127768	1
PRSS41	0.127745	0.127745	0
CCDC123	0.127713	0.127713	0
MED30	0.127599	0.127599	0
TMEM97	0.127531	0.127531	0
DSE	-0.127519	0.127519	0
CASP1	-0.127515	0.127515	0
SRM	0.127502	0.127502	0
C14ORF147	0.127406	0.127406	0
DRD3	0.12739	0.12739	0
GALNT4	0.127317	0.127317	0
HSDL2	0.127262	0.127262	0
C10ORF54	-0.127239	0.127239	0
CYP2E1	0.1272	0.1272	0
RAPSN	0.127155	0.127155	0
ARL6IP1	0.127116	0.127116	0
MFSD9	0.126892	0.126892	0
CHORDC1	0.126848	0.126848	0
WEE2	0.126822	0.126822	0
NFIL3	-0.126796	0.126796	0
UNC13B	0.126722	0.126722	0
S100Z	0.126667	0.126667	0
GPI	0.126582	0.126582	0
ATP10D	-0.126572	0.126572	0
C2CD4D	0.126562	0.126562	0
FBXL13	0.12631	0.12631	0
RASSF3	0.126172	0.126172	0
MTMR14	0.12613	0.12613	0
SLC9A4	0.126076	0.126076	0
ZFR2	0.126052	0.126052	0
ANGPTL3	0.126038	0.126038	0
CFH	-0.125818	0.125818	0
FOXE3	0.125597	0.125597	0
C10ORF55	-0.125349	0.125349	0
ZBED4	0.125258	0.125258	1
TCL1B	0.125199	0.125199	0
TAS1R1	0.125191	0.125191	0
JMY	0.125124	0.125124	0
PEF1	-0.125092	0.125092	0
NUP210L	0.125075	0.125075	0
MLL4	0.125065	0.125065	0
CYMP	0.125003	0.125003	0
KIAA0355	0.124901	0.124901	0
ETFDH	-0.124722	0.124722	0
LGSN	0.124682	0.124682	0
TMPRSS9	0.124645	0.124645	0
C1ORF14	0.124639	0.124639	0
KLHL35	0.124618	0.124618	0
ADAMTSL5	0.124565	0.124565	1
VPS37C	0.124404	0.124404	0
C3ORF14	0.124397	0.124397	0
LY6G5C	0.124364	0.124364	0
MUC15	0.124337	0.124337	0
C11ORF48	0.124293	0.124293	0
ACVR2B	0.124239	0.124239	0
C11ORF87	0.124238	0.124238	0
WBSCR22	0.124236	0.124236	0
XRN1	-0.124231	0.124231	0
LRRC37B2	0.124157	0.124157	0
ATP11B	0.124148	0.124148	1
SLC27A2	0.124103	0.124103	0
BTBD9	0.124099	0.124099	0
FAM174B	0.124036	0.124036	0
C20ORF56	0.123948	0.123948	0
RAB40B	0.123927	0.123927	0
MPO	0.1238	0.1238	0
C5ORF32	0.123749	0.123749	0
GTF2A1L	0.123632	0.123632	0
AARSD1	0.123571	0.123571	0
FXYD4	0.123503	0.123503	0
PKIG	0.123481	0.123481	0
SLC13A4	0.123386	0.123386	0
OGG1	0.123344	0.123344	0
SF3A2	0.123257	0.123257	0
ZNF280A	0.12325	0.12325	0
GRID2IP	0.123217	0.123217	0
CHMP2A	0.123111	0.123111	0
PAIP2	0.123052	0.123052	0
U2AF1L4	0.122977	0.122977	0
XPA	0.122873	0.122873	0
GPX8	-0.12287	0.12287	0
TUBGCP2	0.122829	0.122829	0
NXN	-0.122773	0.122773	0
SEPHS2	0.122747	0.122747	1
MMAA	-0.122711	0.122711	1
ALDH1B1	0.122709	0.122709	0
CEACAM1	0.122678	0.122678	0
BCMO1	0.122609	0.122609	0
DSCR10	0.122609	0.122609	0
POLRMT	0.122576	0.122576	0
NFIA	-0.122543	0.122543	1
C3ORF30	0.122408	0.122408	0
SDHAP3	0.122401	0.122401	0
BTN2A3	-0.122395	0.122395	0
FSCN2	0.122324	0.122324	0
TMEM150A	0.122288	0.122288	0
KCNK5	0.122256	0.122256	0
GOLIM4	0.12221	0.12221	0
DUSP14	0.122179	0.122179	0
C17ORF93	0.122147	0.122147	0
DNAJB13	0.122128	0.122128	0
C1ORF61	0.122099	0.122099	0
HIST1H1C	0.122086	0.122086	0
ERMAP	-0.122085	0.122085	0
ZNF507	0.122074	0.122074	0
MIAT	0.122033	0.122033	0
SUGT1L1	0.122015	0.122015	0
C8ORF83	0.12199	0.12199	0
MAGIX	0.121987	0.121987	0
SPRY2	0.121964	0.121964	0
LONRF2	0.121944	0.121944	0
BDH1	0.121912	0.121912	1
PCTP	0.121882	0.121882	0
RNFT2	0.121809	0.121809	0
TSPAN9	-0.121744	0.121744	0
ABHD12	0.121702	0.121702	0
CHRNA7	0.121645	0.121645	0
KLHL26	0.121605	0.121605	0
C11ORF52	0.121556	0.121556	0
ACSM3	0.121527	0.121527	0
ZMAT5	0.121509	0.121509	0
DPM2	0.12148	0.12148	0
SERPINA10	0.121459	0.121459	0
ZNF720	0.12128	0.12128	0
TRIM78P	-0.121188	0.121188	0
CYP8B1	0.121184	0.121184	0
TBC1D2B	-0.121184	0.121184	0
BRAP	0.121179	0.121179	0
ITM2C	0.121099	0.121099	0
NUBP1	0.121072	0.121072	0
C9ORF70	0.121007	0.121007	0
SLC29A2	0.120944	0.120944	0
KIAA1543	0.120938	0.120938	0
GDPD1	0.120934	0.120934	0
ACVR1B	0.120776	0.120776	0
ZNF280C	0.120769	0.120769	0
C9ORF153	0.12075	0.12075	0
TMEM198	0.12072	0.12072	0
GPR37L1	0.12069	0.12069	0
DDT	0.120675	0.120675	0
KLK4	0.120647	0.120647	0
SLC4A8	0.120644	0.120644	0
INO80E	0.120534	0.120534	0
ANXA11	0.120493	0.120493	0
CTNNBIP1	-0.120478	0.120478	0
ZMYM1	-0.120458	0.120458	0
SLC35B4	-0.120324	0.120324	0
SSPN	-0.120302	0.120302	0
KLHL28	0.120171	0.120171	0
FAM71D	0.120126	0.120126	0
CLPX	0.12008	0.12008	1
STXBP4	0.120069	0.120069	0
SLC16A8	0.120043	0.120043	0
UFSP2	-0.120018	0.120018	1
C3ORF19	0.119958	0.119958	0
EPCAM	0.119938	0.119938	0
LPCAT4	0.119877	0.119877	0
SLC25A1	0.119846	0.119846	0
ZNF30	0.119788	0.119788	0
CCDC124	0.119735	0.119735	0
PRAC	0.119724	0.119724	0
LRRC16B	0.119708	0.119708	0
TRNP1	0.119677	0.119677	0
FAM155B	0.119655	0.119655	0
RBM46	0.119632	0.119632	0
MCL1	-0.119562	0.119562	0
UBXN1	0.119505	0.119505	1
BSCL2	0.119479	0.119479	0
PRR5	0.11947	0.11947	1
ENAH	-0.119432	0.119432	0
EIF4G1	0.119359	0.119359	1
XPR1	0.119302	0.119302	1
SDF2	0.11926	0.11926	0
VANGL1	-0.119255	0.119255	0
SDF2L1	0.119242	0.119242	1
ATP13A4	0.119221	0.119221	1
TMPRSS13	0.119187	0.119187	0
UBA2	0.119187	0.119187	1
C19ORF66	-0.119184	0.119184	0
C11ORF10	0.119141	0.119141	0
NCRNA00176	0.119096	0.119096	0
RIT2	0.11908	0.11908	0
COPE	0.119056	0.119056	0
TUBB4	0.118997	0.118997	0
C1R	-0.118916	0.118916	0
LDLRAP1	-0.118906	0.118906	0
ISL2	0.11885	0.11885	0
MGC2752	0.118822	0.118822	0
PRR14	0.118809	0.118809	0
BTN3A3	-0.118629	0.118629	0
KIAA0391	0.118563	0.118563	0
PKD2	-0.118563	0.118563	0
ZBTB3	0.11852	0.11852	1
C14ORF4	0.118489	0.118489	0
DDX10	0.118411	0.118411	0
LOC116437	0.118399	0.118399	0
CLDN7	0.118379	0.118379	0
PMM1	0.118312	0.118312	0
CACNA1E	0.118305	0.118305	0
FRY	0.118228	0.118228	0
MR1	-0.118199	0.118199	0
PIBF1	0.118189	0.118189	0
UTP6	0.118154	0.118154	0
LOC100132111	0.118139	0.118139	0
CCNB1IP1	0.118123	0.118123	0
AACS	0.118121	0.118121	1
ETV4	0.118064	0.118064	0
DHX35	0.118028	0.118028	0
SLC2A9	-0.117996	0.117996	0
BRAF	0.117918	0.117918	0
NLK	0.117904	0.117904	0
BLMH	0.1179	0.1179	0
CCBP2	0.117798	0.117798	0
TMEM41A	0.117769	0.117769	0
PLSCR2	0.117727	0.117727	1
ANXA8L2	-0.117701	0.117701	0
CREB3L2	0.117615	0.117615	0
LOC150381	0.117561	0.117561	0
OBFC2B	0.117537	0.117537	0
CC2D1B	-0.117458	0.117458	0
OTUD1	0.117447	0.117447	0
EIF4A2	0.117428	0.117428	0
LOC400794	0.117416	0.117416	0
FURIN	0.117282	0.117282	0
MTUS1	0.117272	0.117272	0
IL4R	-0.117264	0.117264	0
SFRS2B	0.117157	0.117157	0
PHF16	0.117056	0.117056	0
NFKB1	-0.117043	0.117043	0
C1S	-0.117042	0.117042	0
PCDHA2	0.116943	0.116943	0
PCSK2	0.116941	0.116941	0
RAMP1	0.116932	0.116932	0
ALDOC	0.116927	0.116927	0
SDC4P	0.116893	0.116893	0
CEND1	0.116892	0.116892	0
PHYHIP	0.116749	0.116749	0
CROT	-0.116728	0.116728	0
SGSM1	0.116723	0.116723	0
BTN3A1	-0.116634	0.116634	0
ZBTB39	0.116629	0.116629	0
POLDIP2	0.116618	0.116618	0
BTN3A2	-0.116604	0.116604	0
NEDD4L	0.116594	0.116594	0
TMEM14A	0.11652	0.11652	0
HIST2H2BE	0.116513	0.116513	0
RAP1GDS1	-0.116505	0.116505	0
LPHN1	0.116492	0.116492	0
HOXD8	0.116449	0.116449	0
LOC648691	0.116415	0.116415	0
C14ORF68	0.116328	0.116328	0
ZDHHC9	0.116323	0.116323	1
ACOXL	0.116307	0.116307	0
PGM5P2	0.116262	0.116262	0
CS	0.116189	0.116189	0
ARHGAP12	0.116136	0.116136	0
THYN1	0.116108	0.116108	0
C16ORF68	0.116072	0.116072	0
SAMD12	0.116022	0.116022	0
APOBEC3G	-0.115983	0.115983	1
DEPDC7	-0.115951	0.115951	0
PCDHB10	0.115883	0.115883	0
TBC1D19	-0.115877	0.115877	0
SARS2	0.115872	0.115872	0
DUXA	0.115852	0.115852	0
PARVB	0.115748	0.115748	1
PCDH19	0.115741	0.115741	0
VAX1	0.115686	0.115686	0
EPHB2	-0.115667	0.115667	0
LRIG2	-0.115661	0.115661	0
RNF19B	-0.115641	0.115641	0
WDR62	0.115631	0.115631	0
TAPBP	-0.115601	0.115601	0
OGFOD1	0.11557	0.11557	0
GPR109B	-0.115506	0.115506	0
CEP76	0.115493	0.115493	0
CD58	-0.115482	0.115482	0
DNAJC5G	0.115097	0.115097	0
FAM86D	0.115093	0.115093	0
SPINK13	0.115047	0.115047	0
ZNF302	0.115042	0.115042	0
NR0B2	0.115033	0.115033	0
NAGK	-0.115014	0.115014	0
NAPSA	0.114968	0.114968	1
CCDC51	0.114887	0.114887	0
HACE1	0.114822	0.114822	0
SYNGR4	0.114816	0.114816	0
LOC100101938	0.114801	0.114801	0
CPEB4	-0.114796	0.114796	0
GPR152	0.114762	0.114762	0
DYRK1B	0.114755	0.114755	0
SLC29A1	0.1147	0.1147	0
C9ORF64	0.114661	0.114661	0
RASA4P	0.114656	0.114656	0
CHEK2	0.114572	0.114572	0
RNF103	0.114495	0.114495	0
SEPT7L	0.114455	0.114455	0
HOXB9	0.114453	0.114453	0
C14ORF104	0.114386	0.114386	0
FRAT1	0.114296	0.114296	1
PSMC6	0.114226	0.114226	0
TUBA3C	0.114088	0.114088	0
LAS1L	0.11407	0.11407	0
G2E3	0.114065	0.114065	0
CEBPB	-0.114031	0.114031	1
DDHD1	0.113953	0.113953	0
TOB2	0.113946	0.113946	0
C20ORF118	0.113867	0.113867	0
RCBTB2	-0.113831	0.113831	0
KCNMB2	0.113825	0.113825	0
AKD1	0.113799	0.113799	0
KCNN1	0.113795	0.113795	0
LOC151658	0.11376	0.11376	0
ALDH1L2	0.113751	0.113751	0
DARS2	0.11366	0.11366	0
B3GALT1	0.11357	0.11357	0
ENTPD3	0.11356	0.11356	0
RNF126P1	0.11355	0.11355	0
DHX40	0.113545	0.113545	0
CMTM8	0.113532	0.113532	0
ANO10	0.113451	0.113451	0
GORASP2	0.113293	0.113293	0
BEND4	0.113275	0.113275	0
TDRD12	0.113266	0.113266	0
BET1	0.11313	0.11313	0
LGALS4	0.113126	0.113126	0
TDRD1	0.113097	0.113097	0
TLR3	-0.113094	0.113094	0
TSEN54	0.113086	0.113086	0
RBM15	-0.113081	0.113081	0
RNF34	0.113026	0.113026	0
FGF9	0.113013	0.113013	0
BASP1	-0.112943	0.112943	0
PNCK	0.112911	0.112911	0
ANXA5	-0.112863	0.112863	0
SIRT2	0.112781	0.112781	0
GPR87	-0.112736	0.112736	0
AAAS	0.112731	0.112731	0
FAM119A	0.112514	0.112514	0
CTU2	0.112482	0.112482	0
PRELID2	0.112443	0.112443	0
NRD1	-0.112295	0.112295	0
RNF144B	-0.1122	0.1122	0
FAM38A	-0.112186	0.112186	0
SIRPB1	-0.112178	0.112178	0
RAB8B	-0.112168	0.112168	0
NEK8	0.112058	0.112058	0
TSPO2	0.112024	0.112024	0
SLC25A35	0.11192	0.11192	0
DNAJC13	-0.111871	0.111871	0
FBXO44	-0.11183	0.11183	0
ZNF732	0.111797	0.111797	0
FAM135A	0.111699	0.111699	0
C21ORF56	0.111645	0.111645	0
FAM27C	0.11164	0.11164	0
DMC1	0.11161	0.11161	0
SOX3	0.111608	0.111608	0
HECTD1	0.1116	0.1116	0
RAP1A	-0.111578	0.111578	1
LETMD1	0.111562	0.111562	0
ODZ1	0.111503	0.111503	0
NHEDC2	0.111479	0.111479	0
C1ORF123	-0.111447	0.111447	0
SIRPA	-0.111433	0.111433	0
MAMSTR	0.111422	0.111422	1
LOC150197	0.111396	0.111396	0
LRRC8E	0.11139	0.11139	0
LOC728819	0.11137	0.11137	0
C15ORF62	0.111328	0.111328	0
P2RX7	-0.111316	0.111316	0
RNF39	0.111264	0.111264	0
SPATA2L	0.111179	0.111179	0
NDUFB9	0.111095	0.111095	0
IL7	-0.111091	0.111091	0
RCE1	0.111064	0.111064	0
ARMC7	0.111041	0.111041	0
ANKRD22	-0.111034	0.111034	0
BAG2	0.111024	0.111024	0
ZNF792	0.11098	0.11098	0
PTPLAD1	0.110975	0.110975	0
DSCC1	0.110949	0.110949	0
SHC2	0.110881	0.110881	0
SSX1	0.110861	0.110861	0
NTF4	-0.110839	0.110839	0
PGM2	-0.110805	0.110805	0
ATL1	0.1108	0.1108	0
IRF1	-0.110788	0.110788	0
C16ORF58	0.110767	0.110767	0
SLC25A28	-0.11074	0.11074	0
OTOP3	0.110735	0.110735	0
ZNF595	0.110668	0.110668	0
MORF4	0.110655	0.110655	0
GTPBP3	0.11065	0.11065	0
NMI	-0.110588	0.110588	0
RNF219	0.110573	0.110573	0
TMEM229B	-0.110433	0.110433	0
FAM127C	0.110428	0.110428	0
MCCC1	0.110404	0.110404	0
TRAF3	-0.110103	0.110103	0
RNF20	0.110061	0.110061	0
C19ORF38	0.110011	0.110011	0
C1RL	-0.110004	0.110004	0
USP35	0.109996	0.109996	0
FARP1	0.109981	0.109981	0
ELL3	0.109969	0.109969	0
LGR4	0.109937	0.109937	0
C13ORF35	0.109935	0.109935	0
RTBDN	0.109931	0.109931	1
ARL6IP4	-0.109927	0.109927	0
KIF22	0.109759	0.109759	0
TRIM22	-0.109733	0.109733	1
PREP	0.109713	0.109713	0
C3ORF71	0.109694	0.109694	0
ALG12	0.109666	0.109666	0
C8ORF45	0.10961	0.10961	0
TMEM55B	0.109536	0.109536	0
AHSA1	0.109527	0.109527	0
DMRTB1	0.109425	0.109425	1
ACOX2	0.109288	0.109288	0
TRA2B	0.109263	0.109263	0
CELSR3	0.109215	0.109215	0
RAB19	0.109206	0.109206	0
CHST15	-0.109184	0.109184	0
CARD6	-0.109183	0.109183	0
SNHG4	0.109157	0.109157	0
ZFP36L2	-0.109087	0.109087	0
PRR5-ARHGAP8	0.109047	0.109047	0
LGR6	0.109029	0.109029	0
LOC158696	0.108969	0.108969	0
PAK4	0.108935	0.108935	0
C1ORF66	0.108896	0.108896	0
NPSR1	0.108689	0.108689	0
DEDD2	0.108635	0.108635	0
C7ORF54	0.108597	0.108597	0
PRKAA2	0.108587	0.108587	0
USP39	0.108535	0.108535	1
VTCN1	0.108532	0.108532	0
LPCAT1	0.108502	0.108502	0
CSRNP2	0.10843	0.10843	0
TMEM163	0.108407	0.108407	0
PCDH1	0.108386	0.108386	0
ZNF462	0.108362	0.108362	0
MRPS24	0.108351	0.108351	0
CSDE1	-0.108347	0.108347	0
GNAI3	-0.108338	0.108338	0
FAM117B	0.108203	0.108203	0
NR1I2	0.108125	0.108125	0
FAM100A	0.108101	0.108101	0
NCRNA00207	0.1081	0.1081	0
SSB	0.108043	0.108043	0
CRMP1	0.108039	0.108039	0
SH3GL2	0.107975	0.107975	0
SLC5A10	0.107945	0.107945	0
PELI1	0.107923	0.107923	0
ECM1	0.107914	0.107914	0
TECTB	0.1079	0.1079	0
GNG12	-0.107881	0.107881	0
CHERP	0.107831	0.107831	0
SMN2	0.10782	0.10782	0
FKBP1B	0.107802	0.107802	0
CD82	-0.107743	0.107743	0
GPX5	0.10774	0.10774	0
SIX2	0.107683	0.107683	0
MAP7D1	-0.107625	0.107625	0
FAM20C	-0.107538	0.107538	0
IFI44	-0.107533	0.107533	1
ZNF599	0.107488	0.107488	0
SAMM50	0.107396	0.107396	0
HERC5	-0.107386	0.107386	0
TUSC2	0.107372	0.107372	0
STX3	0.107366	0.107366	0
DCAF12	0.107365	0.107365	0
LOC149620	0.107359	0.107359	0
APOA1BP	0.107356	0.107356	1
C9ORF125	0.107335	0.107335	0
SYTL5	0.107334	0.107334	0
HIVEP3	-0.107326	0.107326	0
CCBL2	-0.107288	0.107288	0
C19ORF21	0.107266	0.107266	0
PML	-0.107227	0.107227	0
SNRPF	0.107213	0.107213	0
G6PC3	0.107211	0.107211	0
ONECUT1	0.107187	0.107187	0
PLAU	-0.107133	0.107133	0
F10	0.107053	0.107053	0
PSPC1	0.107034	0.107034	0
PCBP4	0.107017	0.107017	0
C22ORF26	0.106946	0.106946	0
CDC42	-0.106909	0.106909	1
UPF2	0.106885	0.106885	1
SEMA6C	0.106835	0.106835	0
NUDT5	0.106791	0.106791	0
TOE1	-0.106789	0.106789	0
ACTG1	0.106787	0.106787	0
SF4	0.106737	0.106737	0
CBS	0.106652	0.106652	1
IRGM	0.106598	0.106598	0
C4ORF10	-0.106545	0.106545	0
ACVR2A	0.106431	0.106431	0
PCDHA11	0.106331	0.106331	0
SHH	0.10632	0.10632	0
MBD3L2	0.10629	0.10629	0
SLC25A39	0.106235	0.106235	0
ALDH4A1	-0.106229	0.106229	0
EIF2B1	0.106195	0.106195	0
XK	0.106138	0.106138	0
CCDC87	0.106135	0.106135	0
XAF1	-0.106132	0.106132	0
FAM65A	-0.106044	0.106044	0
MGC2889	0.106039	0.106039	0
USF2	0.105983	0.105983	1
YWHAQ	-0.105973	0.105973	0
PPFIBP1	-0.105922	0.105922	0
GPR180	0.105884	0.105884	0
GNA15	-0.105851	0.105851	1
MYO1G	0.105827	0.105827	0
GXYLT2	-0.105809	0.105809	0
TSPAN8	0.105791	0.105791	0
PATZ1	0.105739	0.105739	0
MRPL12	0.105674	0.105674	0
ALPK1	-0.105606	0.105606	0
NCK2	-0.105546	0.105546	0
MGAT2	0.105543	0.105543	0
RYR1	0.105522	0.105522	0
NSUN7	0.105479	0.105479	0
SMS	0.105425	0.105425	0
FETUB	0.105392	0.105392	0
ZYG11B	-0.105363	0.105363	0
TMEM80	0.105344	0.105344	0
KRTAP3-3	0.105314	0.105314	0
CLEC18A	0.105304	0.105304	0
PARP9	-0.10525	0.10525	0
SLC38A9	0.105236	0.105236	0
DFNA5	-0.105229	0.105229	0
OR5E1P	0.105208	0.105208	0
PNRC2	-0.105189	0.105189	1
TOP1	0.105155	0.105155	0
CCNI2	0.105147	0.105147	0
NFKB2	-0.105129	0.105129	0
MRGPRX2	0.105125	0.105125	0
TRIM54	0.105118	0.105118	0
SEC24B	-0.105073	0.105073	0
SLC39A11	0.105045	0.105045	0
ELMOD3	-0.105039	0.105039	0
PTP4A2	-0.105022	0.105022	0
STX6	-0.10501	0.10501	0
LOC339240	0.105001	0.105001	0
NKX6-3	0.104992	0.104992	0
RGS19	-0.104978	0.104978	0
ARFGEF1	0.104965	0.104965	0
SMAP1	0.104925	0.104925	1
PTPN23	0.104877	0.104877	0
TNFRSF10B	-0.104824	0.104824	0
NFAT5	-0.104801	0.104801	0
DDX53	0.104753	0.104753	0
ACLY	0.104752	0.104752	0
SF3B2	0.104709	0.104709	0
POF1B	0.104675	0.104675	0
GBP1	-0.104658	0.104658	0
C19ORF69	0.104652	0.104652	0
PRNP	-0.104595	0.104595	0
LIG3	0.104584	0.104584	0
CHD7	0.104581	0.104581	0
DYNLT3	0.104548	0.104548	0
HIST1H1A	0.104542	0.104542	0
SH3BP2	-0.104452	0.104452	0
CACYBP	0.104448	0.104448	0
B3GNT9	-0.104431	0.104431	1
IFITM3	-0.104406	0.104406	0
LTBP2	-0.104372	0.104372	0
FTCD	0.104361	0.104361	1
AGTRAP	-0.104333	0.104333	0
SLC4A11	0.104322	0.104322	0
ACTL9	0.104276	0.104276	0
FBLIM1	-0.104275	0.104275	1
LIG4	0.104217	0.104217	0
CD99	-0.104217	0.104217	1
FBXO18	0.10421	0.10421	0
DR1	-0.10419	0.10419	0
IDI2	0.104151	0.104151	0
IDS	0.104145	0.104145	0
TUT1	0.104072	0.104072	0
DHX15	-0.104063	0.104063	0
NDUFB5	0.103955	0.103955	0
CYP4F2	0.103951	0.103951	0
NOL12	0.10389	0.10389	0
DRP2	0.103853	0.103853	1
SBNO2	-0.103833	0.103833	0
L3MBTL3	0.103831	0.103831	0
USP30	0.103786	0.103786	0
XRCC6	0.103781	0.103781	0
LCLAT1	0.103742	0.103742	0
CNTNAP2	0.103703	0.103703	0
INTS5	0.103699	0.103699	0
TNFAIP3	-0.103653	0.103653	0
FRRS1	-0.10365	0.10365	0
ANXA6	-0.103595	0.103595	1
CCDC39	0.103594	0.103594	0
ERAP2	-0.103569	0.103569	0
CHRFAM7A	0.10352	0.10352	0
SOX5	0.103499	0.103499	0
NUP35	0.103468	0.103468	0
ERAL1	0.103442	0.103442	0
LOC400759	-0.103392	0.103392	0
ZZZ3	-0.103376	0.103376	0
SEC62	0.103316	0.103316	0
ALDH16A1	-0.103312	0.103312	0
SIM1	0.103301	0.103301	0
FAM188B	0.103215	0.103215	0
NDUFAF3	0.103148	0.103148	1
TLR2	-0.103142	0.103142	0
SOD2	-0.103137	0.103137	0
HTATIP2	0.103128	0.103128	0
TMEM186	0.10307	0.10307	0
PPP1R3G	0.102979	0.102979	0
MRPS18A	0.102936	0.102936	0
FAS	-0.102932	0.102932	0
MFN2	-0.102846	0.102846	0
UTP14A	0.102842	0.102842	0
PRRT4	0.102841	0.102841	0
GPR153	-0.102773	0.102773	0
KAZ	-0.102717	0.102717	0
APLF	-0.102691	0.102691	0
DHRS3	-0.10269	0.10269	0
MORC3	-0.102688	0.102688	0
DEAF1	0.102684	0.102684	0
WDR74	0.10268	0.10268	0
RGNEF	0.102674	0.102674	0
HSPG2	-0.102651	0.102651	0
PEX26	0.102604	0.102604	0
MIPEP	0.102584	0.102584	0
ARF3	0.102559	0.102559	0
SLC26A8	0.102556	0.102556	0
SMARCB1	0.102547	0.102547	0
GPR126	0.102479	0.102479	0
CLEC2B	-0.102449	0.102449	0
JOSD1	0.102426	0.102426	1
GNAI1	-0.102424	0.102424	0
CCNJ	0.102409	0.102409	0
KCNA10	0.102399	0.102399	0
FAM90A1	0.102399	0.102399	0
C11ORF49	0.102378	0.102378	0
PRKD3	-0.10224	0.10224	0
ATRNL1	0.102237	0.102237	0
TXNDC11	0.102224	0.102224	0
PODXL2	0.102197	0.102197	0
CYBASC3	-0.102115	0.102115	0
TMEM167B	-0.102113	0.102113	0
HIAT1	-0.101935	0.101935	0
SLC38A2	-0.101926	0.101926	0
CFHR3	0.101895	0.101895	0
RASD1	0.101886	0.101886	0
SIK1	-0.101863	0.101863	0
RBM43	-0.101845	0.101845	0
PIGK	-0.101831	0.101831	0
ATXN7L3	0.101829	0.101829	0
RAPH1	0.101826	0.101826	0
ZDHHC5	0.101748	0.101748	0
DCDC1	0.101711	0.101711	0
KIAA1244	0.101711	0.101711	0
CRLF3	0.101679	0.101679	0
FOXA1	0.101669	0.101669	1
DNAJC8	-0.101667	0.101667	0
GDF11	0.101656	0.101656	0
STK31	0.101642	0.101642	0
SLC34A2	0.101623	0.101623	0
RMND5A	0.101603	0.101603	0
FAM127B	0.101598	0.101598	0
MAF	-0.101586	0.101586	0
HIP1R	0.101535	0.101535	0
PLEKHM2	-0.101523	0.101523	0
CLP1	0.101446	0.101446	0
PNMA1	0.101371	0.101371	0
ACYP2	-0.101366	0.101366	1
SNX7	-0.10134	0.10134	0
PER3	-0.101334	0.101334	0
GCNT3	0.101302	0.101302	0
BAZ1A	0.101291	0.101291	0
FLT3LG	-0.101254	0.101254	0
SLC17A9	0.101216	0.101216	0
BMS1P5	-0.101191	0.101191	0
TTC39A	0.101176	0.101176	0
LITAF	-0.101152	0.101152	0
ZNF664	0.101093	0.101093	0
CAMK1D	0.101032	0.101032	0
RUFY1	-0.10103	0.10103	0
PRPF19	0.100986	0.100986	0
TINAGL1	-0.100936	0.100936	0
COX7A1	0.100928	0.100928	1
CD86	-0.10092	0.10092	0
CHST11	-0.100917	0.100917	0
ZMYM2	0.100912	0.100912	0
C1ORF144	-0.100908	0.100908	0
PRPF6	0.100892	0.100892	0
POC1B	0.100853	0.100853	0
SLC25A23	0.100846	0.100846	0
APAF1	0.100806	0.100806	0
KLF5	0.100797	0.100797	0
NARS	0.100782	0.100782	0
ALAS1	0.100752	0.100752	0
SELO	0.100737	0.100737	0
DSCR6	0.100721	0.100721	0
BAALC	0.100708	0.100708	0
EPHA1	0.100649	0.100649	0
MAZ	0.100621	0.100621	0
SLC6A6	0.100618	0.100618	0
CEACAM5	0.10057	0.10057	0
PLAC8	0.100563	0.100563	0
SLC12A4	-0.100538	0.100538	0
FAM178A	-0.100524	0.100524	0
RBMS3	-0.10052	0.10052	0
NDUFA12	0.10051	0.10051	0
TRPM2	0.100492	0.100492	0
PIGY	-0.100491	0.100491	0
ARFRP1	-0.100482	0.100482	0
PPPDE2	0.10048	0.10048	0
SLC27A5	0.100478	0.100478	0
PTAFR	-0.100461	0.100461	0
H1FNT	0.100437	0.100437	0
BCDIN3D	0.10032	0.10032	0
PDXDC1	0.100304	0.100304	0
FKRP	-0.10028	0.10028	0
PUS1	0.100253	0.100253	0
TACC2	0.100217	0.100217	0
PHLDA3	-0.10021	0.10021	0
CYB5R2	0.100198	0.100198	0
MGRN1	0.100188	0.100188	0
ZFP57	0.10018	0.10018	0
FYB	-0.100137	0.100137	0
MST4	0.100125	0.100125	0
SLC5A1	0.100106	0.100106	0
SFN	-0.100099	0.100099	0
MEN1	0.100083	0.100083	0
PTGER1	0.100072	0.100072	0
SAR1A	-0.100046	0.100046	0
FAM167A	0.0999291	0.0999291	0
HDAC5	0.0999072	0.0999072	0
SRR	-0.0998934	0.0998934	0
MLLT4	0.09989	0.09989	0
PHACTR3	0.0998756	0.0998756	0
PHF7	0.0998749	0.0998749	0
CCDC122	0.0998591	0.0998591	0
ACTR6	0.0998409	0.0998409	0
LOC100134868	0.0998158	0.0998158	0
ZNHIT2	0.0997802	0.0997802	0
ZNF224	-0.0997787	0.0997787	0
TMEM52	0.0997731	0.0997731	0
SPRY1	-0.099762	0.099762	0
FAM184B	0.0997609	0.0997609	0
CXORF50B	0.0997536	0.0997536	0
PCDH7	-0.099739	0.099739	0
KLF10	-0.0997106	0.0997106	0
PNPLA1	0.0997103	0.0997103	0
ETV2	0.0996988	0.0996988	0
CNTN1	0.0996683	0.0996683	0
TM4SF20	0.0996507	0.0996507	0
SNRPA	0.0995992	0.0995992	1
MGAT1	-0.0995098	0.0995098	0
PSAP	-0.0994534	0.0994534	0
BHLHE41	-0.0994438	0.0994438	0
SLC35B3	0.0994437	0.0994437	0
LOC113230	0.0994167	0.0994167	0
SHKBP1	0.0994029	0.0994029	0
OR10S1	0.09938	0.09938	0
MACROD1	0.0993779	0.0993779	0
DIS3L2	0.0993775	0.0993775	0
ANO7	0.0993748	0.0993748	0
MEFV	-0.099371	0.099371	0
HAUS5	0.0993557	0.0993557	0
SRCIN1	0.0993434	0.0993434	0
JTB	0.0993385	0.0993385	0
USP27X	0.0993015	0.0993015	0
FOXJ1	0.0992662	0.0992662	0
SLC22A18	0.0992275	0.0992275	0
C11ORF84	0.0992113	0.0992113	0
SAC3D1	0.0991761	0.0991761	0
PRPF40B	0.0991546	0.0991546	0
GGNBP2	0.0991446	0.0991446	0
FOXC1	-0.0991416	0.0991416	0
ENTPD1	-0.0991267	0.0991267	0
FUT1	0.0990692	0.0990692	0
DCAF12L2	0.0990594	0.0990594	0
CTSO	-0.0990462	0.0990462	0
PTEN	-0.0990461	0.0990461	0
GNG11	0.099045	0.099045	0
CLCC1	-0.0990427	0.0990427	0
SLC9A2	0.0990244	0.0990244	0
TFAP4	0.0989357	0.0989357	0
SLC25A42	0.0988988	0.0988988	0
MAST1	0.0988322	0.0988322	0
RPUSD2	0.0988288	0.0988288	0
VAV2	-0.0988129	0.0988129	0
OR10G2	0.0987877	0.0987877	0
SPATS2L	0.0987783	0.0987783	0
UBE2D3	-0.0987735	0.0987735	0
REP15	0.0987566	0.0987566	0
AIMP2	0.0987441	0.0987441	1
LSR	0.0987382	0.0987382	0
CRISP1	0.0987133	0.0987133	0
ERCC2	-0.0986897	0.0986897	1
KLF1	0.0986807	0.0986807	0
GNG4	0.0986786	0.0986786	0
NRAS	-0.0986566	0.0986566	0
CCNYL1	0.0986538	0.0986538	0
KBTBD12	0.0986444	0.0986444	0
POLR2J4	0.098515	0.098515	0
CLSTN1	-0.0984924	0.0984924	0
RNF43	0.0984902	0.0984902	0
DAGLA	0.0984807	0.0984807	1
WDR34	0.0984418	0.0984418	0
SPRED2	0.0984326	0.0984326	0
CATSPER3	0.0984048	0.0984048	0
PLEKHA1	0.098344	0.098344	0
C1ORF124	0.0983272	0.0983272	0
APC	0.0982967	0.0982967	0
NDUFAF2	0.0982941	0.0982941	0
YBX2	0.0982837	0.0982837	0
AOX2P	0.0982712	0.0982712	0
XBP1	0.0982413	0.0982413	0
TNFSF15	0.0982149	0.0982149	0
USP26	0.0982147	0.0982147	0
RAB4A	-0.0982021	0.0982021	0
EPB41L1	0.0981874	0.0981874	0
RTP4	-0.0981752	0.0981752	0
INPP5J	0.0981656	0.0981656	0
NETO2	0.0981175	0.0981175	0
PIWIL3	0.0980763	0.0980763	0
ZNF800	0.0980631	0.0980631	0
ASCC3	0.098035	0.098035	0
ARHGEF33	0.0980111	0.0980111	0
ZBTB40	-0.097999	0.097999	1
C10ORF26	-0.0979956	0.0979956	0
CAPN12	0.0979112	0.0979112	0
MRPL23	0.0978167	0.0978167	0
MYL6B	0.0977853	0.0977853	0
NOSIP	0.0977817	0.0977817	1
HLA-E	-0.0977545	0.0977545	0
FAM22A	-0.0977467	0.0977467	0
MYH6	0.0977221	0.0977221	0
LIN7C	0.0977126	0.0977126	0
PHKG2	0.0976813	0.0976813	0
PYY2	0.097663	0.097663	0
ANXA8L1	-0.0976551	0.0976551	0
ZNF559	-0.097645	0.097645	0
ANKRD54	0.0975774	0.0975774	0
DHDDS	-0.0975623	0.0975623	0
SPIRE2	0.097549	0.097549	0
PTPRN2	0.0975133	0.0975133	0
ERCC4	0.0975025	0.0975025	0
CCDC109B	-0.0974573	0.0974573	0
KCNG1	0.0974287	0.0974287	0
SAMHD1	-0.0974236	0.0974236	1
MANSC1	0.0974205	0.0974205	0
FICD	0.0974139	0.0974139	0
SLFN11	-0.097403	0.097403	0
GAS7	-0.0974005	0.0974005	1
DDAH1	0.0973727	0.0973727	1
APOL1	-0.0973436	0.0973436	0
TP53I13	0.0973032	0.0973032	0
BRCC3	0.0972639	0.0972639	0
LLGL2	0.0972473	0.0972473	0
IGFBP4	-0.0972304	0.0972304	0
H2AFX	0.0972293	0.0972293	0
MTERFD3	0.0971186	0.0971186	0
SLC11A2	0.0970622	0.0970622	0
ACADL	0.0970587	0.0970587	0
RFC3	0.0970566	0.0970566	0
TNNT3	0.0970565	0.0970565	0
GRASP	0.0970555	0.0970555	0
POLR2F	0.0970355	0.0970355	0
COASY	0.0970098	0.0970098	0
DTX3L	-0.0969881	0.0969881	0
GTF3A	0.0969851	0.0969851	0
MRAS	-0.0969333	0.0969333	0
NSF	0.0969121	0.0969121	0
VAMP5	0.0968596	0.0968596	0
C12ORF49	0.0968595	0.0968595	0
LILRA1	-0.0968545	0.0968545	0
ATP2B1	0.0968043	0.0968043	0
FBN2	0.0968042	0.0968042	0
IGF2BP3	0.0967762	0.0967762	0
ZNF668	0.0967589	0.0967589	1
ATP5S	0.0967579	0.0967579	0
ZNF45	-0.0967387	0.0967387	0
PIGS	0.0967376	0.0967376	0
SLC26A5	0.0967282	0.0967282	0
PALMD	-0.0967208	0.0967208	0
RFPL4B	0.096701	0.096701	0
CHCHD4	0.0966647	0.0966647	0
ELOVL7	0.0966627	0.0966627	0
KIFC1	0.0966501	0.0966501	0
PDLIM4	0.0966495	0.0966495	0
MTMR3	0.0966419	0.0966419	0
ITPRIP	-0.0966261	0.0966261	0
HRASLS	0.096595	0.096595	0
HLA-B	-0.0965911	0.0965911	0
RNF207	-0.096582	0.096582	0
PCDHB5	0.0965663	0.0965663	0
KIAA1984	0.0965597	0.0965597	0
LOC100132707	-0.0965433	0.0965433	0
GRIK5	0.0965155	0.0965155	0
SHMT2	0.0965095	0.0965095	0
NPY2R	0.0964449	0.0964449	0
SYT14	0.0964276	0.0964276	0
MSL3	-0.0964269	0.0964269	0
C22ORF30	0.0964137	0.0964137	0
CPE	0.0963876	0.0963876	0
DNAJC24	-0.0963519	0.0963519	0
RAB33B	-0.0963382	0.0963382	0
ATP2C1	-0.0963174	0.0963174	1
CYLD	-0.0963143	0.0963143	0
PHF12	0.0963039	0.0963039	0
MUC4	0.096294	0.096294	0
TTC36	0.0962916	0.0962916	0
TNFAIP6	-0.0962814	0.0962814	0
FLJ35220	0.0962669	0.0962669	0
FADS1	0.0962585	0.0962585	0
NEFH	0.0962571	0.0962571	0
RIN2	-0.0962475	0.0962475	0
SSBP4	0.0962163	0.0962163	0
PLXNA2	-0.0962129	0.0962129	0
CDKN2C	-0.096193	0.096193	0
TBX18	0.0961906	0.0961906	0
TSFM	0.0961774	0.0961774	0
VSIG8	0.0961313	0.0961313	0
FAM105B	-0.0960387	0.0960387	0
C16ORF7	-0.095977	0.095977	0
C6ORF223	0.095965	0.095965	0
IKBKG	0.0959648	0.0959648	0
SIRT7	0.0959637	0.0959637	0
ZFHX3	0.0959513	0.0959513	0
UNC5B	-0.0959306	0.0959306	0
QRICH2	0.0959145	0.0959145	1
KIAA1143	0.095899	0.095899	0
MPP7	0.0958856	0.0958856	0
WDR18	0.095854	0.095854	0
HMGA1	0.0958376	0.0958376	0
C14ORF132	-0.0958357	0.0958357	0
SETD1A	0.0958258	0.0958258	0
CCDC154	0.0957971	0.0957971	0
SNAPC2	0.0957971	0.0957971	0
SH3GLB1	-0.0957948	0.0957948	0
SGEF	0.0957944	0.0957944	0
TBC1D1	-0.0957759	0.0957759	0
PKN1	0.0957727	0.0957727	0
OPTN	-0.0957407	0.0957407	0
ZNF827	-0.0957393	0.0957393	0
FBXO21	0.0957382	0.0957382	0
MAP3K3	-0.0957098	0.0957098	0
UBASH3B	-0.095707	0.095707	0
MYO18B	0.0956988	0.0956988	0
SH2B3	-0.0956869	0.0956869	0
LOC388588	0.0956326	0.0956326	0
ZBTB34	0.0955895	0.0955895	0
SNRNP35	0.0955506	0.0955506	1
MPHOSPH6	-0.0955457	0.0955457	0
C3ORF54	-0.0955319	0.0955319	0
TBX10	0.0955103	0.0955103	0
TNFRSF14	-0.0954596	0.0954596	0
ATP5D	0.0954506	0.0954506	0
MYO5B	0.0954329	0.0954329	0
LEPRE1	-0.0954288	0.0954288	0
KRT5	-0.0953907	0.0953907	0
DHX57	0.0953709	0.0953709	0
LCP1	-0.0953569	0.0953569	0
TMEM209	0.0953314	0.0953314	0
THAP2	-0.095329	0.095329	0
MMP25	-0.0953157	0.0953157	0
ORAI3	0.095294	0.095294	0
MBD5	-0.0952816	0.0952816	0
PDE7B	-0.0951661	0.0951661	0
TMEM41B	0.0951379	0.0951379	0
PPIL5	0.095102	0.095102	0
TNFAIP8L3	-0.0950992	0.0950992	0
SAMD9L	-0.0950637	0.0950637	0
TMEM74	0.0950535	0.0950535	0
MRPL38	0.0950515	0.0950515	0
BTN2A1	-0.0950463	0.0950463	0
COX5A	0.0950396	0.0950396	0
FFAR2	0.0950341	0.0950341	0
HADH	-0.0950292	0.0950292	0
CLK4	-0.0950287	0.0950287	0
TNFRSF12A	-0.095022	0.095022	0
PXDN	-0.0949386	0.0949386	0
LOC100268168	0.0949265	0.0949265	0
FAM104A	0.094926	0.094926	1
HEXA	-0.0949252	0.0949252	0
ACPP	0.0949209	0.0949209	0
LCP2	-0.0948855	0.0948855	0
MYPOP	-0.0948581	0.0948581	0
C21ORF34	-0.0948467	0.0948467	0
SLC7A2	0.0948328	0.0948328	0
SLC41A2	0.0948302	0.0948302	0
C1ORF212	-0.0948252	0.0948252	0
DUSP8	0.0948152	0.0948152	0
MINK1	-0.0948031	0.0948031	0
KCNK1	0.0947925	0.0947925	0
ALG2	0.0947874	0.0947874	0
C1ORF216	-0.0947759	0.0947759	0
PRR12	-0.0947596	0.0947596	0
GANC	-0.0947104	0.0947104	0
DOK4	0.0946803	0.0946803	0
ZC3H10	0.0946728	0.0946728	0
ACAT1	0.0946268	0.0946268	0
MVK	0.0946218	0.0946218	1
KLHL24	0.094613	0.094613	0
FAM22D	-0.0945852	0.0945852	0
VSX1	0.094584	0.094584	1
GYS1	-0.0945795	0.0945795	0
NSUN5	0.094552	0.094552	0
ZRSR2	-0.0945096	0.0945096	0
PMM2	0.0944893	0.0944893	0
EPSTI1	-0.0944828	0.0944828	0
DNAJC16	-0.0944152	0.0944152	0
ZBTB8A	-0.0943942	0.0943942	0
EFR3B	0.0943775	0.0943775	0
LOC389333	0.0943408	0.0943408	0
SYNGR3	0.0943358	0.0943358	0
WIBG	0.0943337	0.0943337	0
LYRM4	0.0943336	0.0943336	0
LOC285830	0.0943258	0.0943258	0
HSD11B2	0.0943139	0.0943139	0
SYNPO	-0.0943139	0.0943139	0
SMARCC1	0.0943064	0.0943064	0
AQP2	0.0942742	0.0942742	0
LIMD1	0.0942671	0.0942671	0
ST13	0.0942291	0.0942291	0
RTCD1	-0.0942272	0.0942272	0
ULBP1	0.0942217	0.0942217	0
GIMAP2	-0.0942152	0.0942152	0
PDCD10	0.0941902	0.0941902	0
CRELD2	0.094185	0.094185	0
KCTD15	0.0941829	0.0941829	0
LRP3	0.0941629	0.0941629	0
PPM1E	0.0940785	0.0940785	0
[truncated: 18,217 more rows]
