# Supplementary material for: Integrated Characterization of AP-2δ Reveals Distinct Regulatory Architecture in Lung Adenocarcinoma and Lung Squamous Cell Carcinoma
Source: Cancers (Basel). 2026 Apr 17;18(8):1278. doi: 10.3390/cancers18081278 (PMC13114337; doi:10.3390/cancers18081278)
Supplement: Supplementary file 1 [file cancers-18-01278-s001.zip › Supplementary_File_S5.xlsx]

## Sheet: Supplementary File S5 title
	Supplementary File S5. Structure-based pocket prioritization of AP-2δ.
	Unified pocket metrics are provided.

## Sheet: unified_pockets
UnifiedPocket	PrankWeb_rank	PrankWeb_score	PrankWeb_volume_A3	ftmap_top_hits	DoGSite3_pocket	DoGSite3_rank_by_volume	DoGSite3_volume_A3	DoGSite3_depth_A	DoGSite3_enclosure_0to1	DoGSite3_surface_A2	DoGSite3_surface_to_volume	R1_like_volume_ratio_to_top	DoGSite3_R_next_volume_ratio
UP1	1	5.85	868.9	21(5437),302(1001),392(466),24(352),25(299),389(228),396(84),301(46)	P_1	1	303.616	12.4451	0.938034	573.724	1.88964	1	1.06847
UP2	2	5.49	481.5	18(6863),21(5437),295(1790),228(1578),22(830),361(786),230(605),233(389)	P_2	2	284.16	12.3158	0.873786	605.264	2.13001	0.935919	1.69725
UP3	3	5.04	636.7	21(5437),22(830),357(803),298(325),355(316),25(299),389(228),362(224)	P_3	3	167.424	10.7033	0.970588	405.806	2.42382	0.551433	1.0283
UP4	4	1.35	261	299(85),225(4)	P_6	6	80.384	8.0796	0.861111	317.149	3.94543	0.264755	1.34188
UP5	5	1.02	141.2	268(154),186(5)	P_5	5	100.352	6.6453	0.909639	456.154	4.54554	0.330523	1.24841
